# Supplementary material for: Renal Tissue miRNA Expression Profiles in ANCA-Associated Vasculitis—A Comparative Analysis
Source: Int J Mol Sci. 2021 Dec 22;23(1):105. doi: 10.3390/ijms23010105 (PMC8745125; doi:10.3390/ijms23010105)
Supplement: Supplementary file 1 [file ijms-23-00105-s001.zip]

Archive with 3 entries (3 files):
- Supplementary table S1.xlsx
- Supplementary table S2.xlsx
- Supplementary table S3.xlsx
