# Supplementary material for: Renal Tissue miRNA Expression Profiles in ANCA-Associated Vasculitis—A Comparative Analysis
Source: Int J Mol Sci. 2021 Dec 22;23(1):105. doi: 10.3390/ijms23010105 (PMC8745125; doi:10.3390/ijms23010105)
Supplement: Supplementary file 1 [file ijms-23-00105-s001.zip › Supplementary table S1.xlsx]

## Sheet: miR-508-3p TargetS targets
Target gene	Representative transcript	Gene name	3P-seq tags + 5	Total sites	8mer sites	7mer-m8 sites	7mer-A1 sites	6mer sites	Representative miRNA	Predicted occupancy (low miRNA)	Predicted occupancy (high miRNA)	Predicted occupancy (transfected miRNA)	Cumulative weighted context++ score	Total context++ score	Aggregate PCT
RORB	ENST00000376896.3	RAR-related orphan receptor B	5	7	0	2	5	1	hsa-miR-508-3p	0.0839	0.57	2.7465	-0.98	-0.98	N/A
UTS2	ENST00000377516.2	urotensin 2	5	2	1	0	1	0	hsa-miR-508-3p	0.0419	0.2528	0.8429	-0.83	-0.83	N/A
MIA	ENST00000594436.1	melanoma inhibitory activity	14	1	1	0	0	0	hsa-miR-508-3p	0.0272	0.1714	0.6046	-0.78	-0.78	N/A
SCGB2A2	ENST00000525380.1	secretoglobin, family 2A, member 2	5	4	0	0	4	0	hsa-miR-508-3p	0.0261	0.1869	1.1354	-0.75	-0.75	N/A
HEXB	ENST00000511181.1	hexosaminidase B (beta polypeptide)	24203	1	1	0	0	0	hsa-miR-508-3p	0.0202	0.1323	0.5299	-0.69	-0.69	N/A
CCL1	ENST00000225842.3	chemokine (C-C motif) ligand 1	6	2	1	0	1	0	hsa-miR-508-3p	0.0292	0.183	0.6436	-0.68	-0.85	N/A
CPNE2	ENST00000290776.8	copine II	1469	1	1	0	0	0	hsa-miR-508-3p	0.0409	0.2397	0.6997	-0.67	-0.67	N/A
ANXA10	ENST00000359299.3	annexin A10	335	1	1	0	0	0	hsa-miR-508-3p	0.0428	0.2482	0.7092	-0.67	-0.67	N/A
CCDC168	ENST00000322527.2	coiled-coil domain containing 168	0	1	1	0	0	0	hsa-miR-508-3p	0.0467	0.2724	0.8356	-0.65	-0.65	N/A
ARSF	ENST00000381127.1	arylsulfatase F	5	1	1	0	0	0	hsa-miR-508-3p	0.0454	0.2771	0.9608	-0.64	-0.64	N/A
ODAM	ENST00000396094.2	odontogenic, ameloblast asssociated	18	1	1	0	0	0	hsa-miR-508-3p	0.0339	0.206	0.6571	-0.61	-0.61	N/A
PRKX	ENST00000262848.5	protein kinase, X-linked	12	5	0	0	5	0	hsa-miR-508-3p	0.0298	0.2136	1.2908	-0.61	-0.61	N/A
CEP19	ENST00000409690.3	centrosomal protein 19kDa	5	2	1	1	0	0	hsa-miR-508-3p	0.0576	0.3602	1.2553	-0.6	-0.6	N/A
CCR8	ENST00000414803.1	chemokine (C-C motif) receptor 8	5	1	1	0	0	0	hsa-miR-508-3p	0.0277	0.1737	0.6083	-0.6	-0.6	N/A
AMELY	ENST00000215479.5	amelogenin, Y-linked	5	1	1	0	0	0	hsa-miR-508-3p	0.0134	0.0914	0.4265	-0.58	-0.58	N/A
SULT1C4	ENST00000272452.2	sulfotransferase family, cytosolic, 1C, member 4	97	3	1	2	0	1	hsa-miR-508-3p	0.0431	0.2805	1.2013	-0.57	-0.58	N/A
GRM8	ENST00000358373.3	glutamate receptor, metabotropic 8	26	1	1	0	0	1	hsa-miR-508-3p	0.0373	0.2485	1.1432	-0.56	-0.56	N/A
RMND1	ENST00000336451.3	required for meiotic nuclear division 1 homolog (S. cerevisiae)	11	1	1	0	0	0	hsa-miR-508-3p	0.04	0.2356	0.6948	-0.56	-0.56	N/A
LAMTOR3	ENST00000499666.2	late endosomal/lysosomal adaptor, MAPK and MTOR activator 3	67	2	1	0	1	0	hsa-miR-508-3p	0.0323	0.2051	0.788	-0.55	-0.71	N/A
PLCXD3	ENST00000377801.3	phosphatidylinositol-specific phospholipase C, X domain containing 3	81	2	1	1	0	1	hsa-miR-508-3p	0.0758	0.4796	1.8604	-0.55	-0.55	N/A
CGA	ENST00000369582.2	glycoprotein hormones, alpha polypeptide	38	1	1	0	0	0	hsa-miR-508-3p	0.0195	0.1283	0.5209	-0.55	-0.55	N/A
C12orf50	ENST00000298699.2	chromosome 12 open reading frame 50	5	1	1	0	0	0	hsa-miR-508-3p	0.0199	0.1304	0.5265	-0.55	-0.55	N/A
CCNA2	ENST00000274026.5	cyclin A2	1162	1	1	0	0	0	hsa-miR-508-3p	0.031	0.1912	0.6359	-0.55	-0.55	N/A
SLC25A43	ENST00000217909.7	solute carrier family 25, member 43	5	3	0	2	1	0	hsa-miR-508-3p	0.0549	0.3627	1.5705	-0.53	-0.53	N/A
C1orf185	ENST00000371759.2	chromosome 1 open reading frame 185	5	1	1	0	0	0	hsa-miR-508-3p	0.0112	0.0775	0.3831	-0.53	-0.53	N/A
SLC38A1	ENST00000398637.5	solute carrier family 38, member 1	1967	2	1	0	1	0	hsa-miR-508-3p	0.0435	0.275	1.0376	-0.52	-0.53	N/A
ARL4C	ENST00000390645.2	ADP-ribosylation factor-like 4C	84	2	1	1	0	0	hsa-miR-508-3p	0.0286	0.1932	0.8937	-0.52	-0.75	N/A
TMEM123	ENST00000361236.3	transmembrane protein 123	2135	1	1	0	0	1	hsa-miR-508-3p	0.0263	0.1712	0.703	-0.52	-0.54	N/A
GRIA4	ENST00000527669.1	glutamate receptor, ionotropic, AMPA 4	7	1	1	0	0	0	hsa-miR-508-3p	0.0313	0.1944	0.6705	-0.52	-0.52	N/A
ZNF25	ENST00000302609.7	zinc finger protein 25	11	4	0	3	1	0	hsa-miR-508-3p	0.0374	0.2568	1.2666	-0.52	-0.56	N/A
TFAP2B	ENST00000393655.3	transcription factor AP-2 beta (activating enhancer binding protein 2 beta)	23	2	1	0	1	2	hsa-miR-508-3p	0.0239	0.1567	0.6452	-0.51	-0.6	N/A
IL36RN	ENST00000346807.3	interleukin 36 receptor antagonist	5	2	1	0	1	0	hsa-miR-508-3p	0.0352	0.223	0.856	-0.51	-0.51	N/A
RARS	ENST00000231572.3	arginyl-tRNA synthetase	364	1	1	0	0	0	hsa-miR-508-3p	0.0226	0.1459	0.5615	-0.51	-0.54	N/A
GFRAL	ENST00000340465.2	GDNF family receptor alpha like	5	2	0	0	2	0	hsa-miR-508-3p	0.0114	0.0811	0.4786	-0.49	-0.49	N/A
RHOQ	ENST00000238738.4	ras homolog family member Q	179	2	1	1	0	2	hsa-miR-508-3p	0.0321	0.2154	1.0008	-0.49	-0.49	N/A
CRISP3	ENST00000263045.4	cysteine-rich secretory protein 3	5	2	0	1	1	1	hsa-miR-508-3p	0.0217	0.1489	0.755	-0.49	-0.49	N/A
COMMD10	ENST00000274458.4	COMM domain containing 10	108	1	1	0	0	0	hsa-miR-508-3p	0.0209	0.1362	0.5363	-0.48	-0.48	N/A
HEATR5A	ENST00000389961.3	HEAT repeat containing 5A	367	1	1	0	0	1	hsa-miR-508-3p	0.0447	0.2737	1.0039	-0.48	-0.5	N/A
RASSF4	ENST00000374417.2	Ras association (RalGDS/AF-6) domain family member 4	515	2	1	1	0	0	hsa-miR-508-3p	0.0387	0.2337	0.7673	-0.48	-0.65	N/A
IFNE	ENST00000448696.3	interferon, epsilon	65	1	1	0	0	0	hsa-miR-508-3p	0.0149	0.102	0.5017	-0.47	-0.47	N/A
GOLGA6L9	ENST00000300515.8	golgin A6 family-like 9	5	2	1	0	1	1	hsa-miR-508-3p	0.0192	0.1354	0.758	-0.47	-0.47	N/A
UPRT	ENST00000373379.1	uracil phosphoribosyltransferase (FUR1) homolog (S. cerevisiae)	943	1	1	0	0	0	hsa-miR-508-3p	0.0324	0.2062	0.7917	-0.46	-0.47	N/A
SLC10A7	ENST00000264986.3	solute carrier family 10, member 7	77	2	1	0	1	0	hsa-miR-508-3p	0.0264	0.1651	0.601	-0.45	-0.54	N/A
COA4	ENST00000355693.4	cytochrome c oxidase assembly factor 4 homolog (S. cerevisiae)	5127	1	0	1	0	2	hsa-miR-508-3p	0.0253	0.1615	0.5944	-0.45	-0.54	N/A
ANXA7	ENST00000372921.5	annexin A7	1433	1	1	0	0	0	hsa-miR-508-3p	0.0152	0.1026	0.4583	-0.45	-0.45	N/A
GOLGA6L9	ENST00000358583.3	Homo sapiens golgin subfamily A member 6-like protein 9-like (LOC101927658), mRNA.	5	2	1	0	1	1	hsa-miR-508-3p	0.0192	0.1354	0.758	-0.45	-0.45	N/A
PRSS56	ENST00000449534.2	protease, serine, 56	5	1	1	0	0	0	hsa-miR-508-3p	0.0239	0.1531	0.572	-0.44	-0.44	N/A
ZC3H12A	ENST00000373087.6	zinc finger CCCH-type containing 12A	94	1	1	0	0	0	hsa-miR-508-3p	0.0459	0.2622	0.7243	-0.44	-0.44	N/A
SMIM19	ENST00000438528.3	small integral membrane protein 19	265	1	1	0	0	3	hsa-miR-508-3p	0.0118	0.0814	0.4024	-0.44	-0.65	N/A
ADAM28	ENST00000265769.4	ADAM metallopeptidase domain 28	5	2	2	0	0	0	hsa-miR-508-3p	0.084	0.5087	1.7403	-0.43	-0.43	N/A
TPM1	ENST00000267996.7	tropomyosin 1 (alpha)	21798	2	0	0	2	1	hsa-miR-508-3p	0.0154	0.1098	0.6424	-0.43	-0.43	N/A
RGS13	ENST00000391995.2	regulator of G-protein signaling 13	5	1	1	0	0	0	hsa-miR-508-3p	0.0217	0.141	0.5565	-0.43	-0.43	N/A
PTGR2	ENST00000555661.1	prostaglandin reductase 2	244	1	1	0	0	0	hsa-miR-508-3p	0.0229	0.1535	0.6913	-0.42	-0.42	N/A
MSTN	ENST00000260950.4	myostatin	6	1	1	0	0	1	hsa-miR-508-3p	0.0287	0.1858	0.7621	-0.42	-0.42	N/A
ZNF527	ENST00000587349.1	zinc finger protein 527	86	3	0	2	1	1	hsa-miR-508-3p	0.0194	0.133	0.6606	-0.42	-0.56	N/A
XRCC6BP1	ENST00000300145.3	XRCC6 binding protein 1	950	1	0	1	0	1	hsa-miR-508-3p	0.0127	0.0871	0.4135	-0.42	-0.42	N/A
SLC26A7	ENST00000309536.2	solute carrier family 26 (anion exchanger), member 7	5	1	1	0	0	0	hsa-miR-508-3p	0.0189	0.1306	0.6657	-0.41	-0.41	N/A
PGGT1B	ENST00000419445.1	protein geranylgeranyltransferase type I, beta subunit	25	1	1	0	0	1	hsa-miR-508-3p	0.0212	0.1407	0.6096	-0.41	-0.42	N/A
CA3	ENST00000285381.2	carbonic anhydrase III, muscle specific	5	1	1	0	0	0	hsa-miR-508-3p	0.0266	0.1682	0.599	-0.41	-0.41	N/A
CLEC1B	ENST00000428126.2	C-type lectin domain family 1, member B	5	1	1	0	0	0	hsa-miR-508-3p	0.0477	0.2899	1.0408	-0.41	-0.41	N/A
STXBP5L	ENST00000273666.6	syntaxin binding protein 5-like	19	3	0	0	3	0	hsa-miR-508-3p	0.0347	0.2405	1.2496	-0.41	-0.41	N/A
RP11-1102P16.1	ENST00000523987.1	Uncharacterized protein	5	1	0	0	1	2	hsa-miR-508-3p	0.0107	0.0774	0.4994	-0.4	-0.4	N/A
DNAJB1	ENST00000254322.2	DnaJ (Hsp40) homolog, subfamily B, member 1	29	2	0	2	0	0	hsa-miR-508-3p	0.0327	0.2074	0.7767	-0.4	-0.47	N/A
PHYHIPL	ENST00000373880.4	phytanoyl-CoA 2-hydroxylase interacting protein-like	26	1	1	0	0	1	hsa-miR-508-3p	0.0323	0.1962	0.6532	-0.4	-0.52	N/A
CASP3	ENST00000393585.2	caspase 3, apoptosis-related cysteine peptidase	43	1	1	0	0	0	hsa-miR-508-3p	0.0272	0.172	0.6177	-0.4	-0.4	N/A
NDN	ENST00000331837.4	necdin, melanoma antigen (MAGE) family member	5	1	1	0	0	0	hsa-miR-508-3p	0.0216	0.1401	0.5462	-0.4	-0.4	N/A
NUMB	ENST00000554546.1	numb homolog (Drosophila)	2707	2	1	0	1	0	hsa-miR-508-3p	0.0221	0.1514	0.7531	-0.4	-0.41	N/A
MTPN	ENST00000393085.3	myotrophin	1296	2	0	0	2	0	hsa-miR-508-3p	0.0084	0.0607	0.3836	-0.4	-0.4	N/A
RAB12	ENST00000329286.6	RAB12, member RAS oncogene family	589	1	1	0	0	0	hsa-miR-508-3p	0.039	0.2307	0.6891	-0.39	-0.39	N/A
FBXO8	ENST00000393674.2	F-box protein 8	50	1	1	0	0	0	hsa-miR-508-3p	0.0108	0.0748	0.3866	-0.39	-0.39	N/A
LRRC4C	ENST00000278198.2	leucine rich repeat containing 4C	5	1	0	0	1	0	hsa-miR-508-3p	0.0068	0.0488	0.305	-0.39	-0.39	N/A
SORCS1	ENST00000369698.1	sortilin-related VPS10 domain containing receptor 1	88	2	1	0	1	0	hsa-miR-508-3p	0.025	0.1589	0.6152	-0.38	-0.51	N/A
EIF3J	ENST00000261868.5	eukaryotic translation initiation factor 3, subunit J	1646	1	1	0	0	1	hsa-miR-508-3p	0.0344	0.2112	0.7166	-0.38	-0.38	N/A
C17orf78	ENST00000586700.1	chromosome 17 open reading frame 78	5	1	1	0	0	0	hsa-miR-508-3p	0.0268	0.1691	0.6007	-0.38	-0.38	N/A
C21orf128	ENST00000329015.2	chromosome 21 open reading frame 128	5	1	0	1	0	2	hsa-miR-508-3p	0.0168	0.1194	0.7	-0.38	-0.38	N/A
TSHZ2	ENST00000371497.5	teashirt zinc finger homeobox 2	351	1	0	0	1	1	hsa-miR-508-3p	0.0236	0.1693	1.0411	-0.38	-0.39	N/A
MTX3	ENST00000509852.1	metaxin 3	304	2*	0	0	1	2	hsa-miR-508-3p	0.0175	0.1269	0.8146	-0.38	-0.39	N/A
LHFPL2	ENST00000515007.2	lipoma HMGIC fusion partner-like 2	16	2	1	1	0	0	hsa-miR-508-3p	0.0331	0.2179	0.9172	-0.37	-0.37	N/A
DIAPH2	ENST00000324765.8	diaphanous-related formin 2	91	1	1	0	0	2	hsa-miR-508-3p	0.0436	0.2781	1.1779	-0.37	-0.43	N/A
PRG4	ENST00000367483.4	proteoglycan 4	5	2	0	1	1	0	hsa-miR-508-3p	0.0465	0.2995	1.1347	-0.37	-0.37	N/A
MAPK1IP1L	ENST00000395468.4	mitogen-activated protein kinase 1 interacting protein 1-like	4002	1	1	0	0	0	hsa-miR-508-3p	0.0156	0.1056	0.4868	-0.37	-0.37	N/A
LAMP5	ENST00000246070.2	lysosomal-associated membrane protein family, member 5	26	1	1	0	0	0	hsa-miR-508-3p	0.0272	0.1715	0.6065	-0.37	-0.37	N/A
RP13-996F3.5	ENST00000559949.1	Uncharacterized protein	0	2	1	0	1	0	hsa-miR-508-3p	0.0164	0.1147	0.6243	-0.37	-0.37	N/A
GOLGA6L4	ENST00000510439.2	golgin A6 family-like 4	5	2	1	0	1	0	hsa-miR-508-3p	0.0164	0.1147	0.6247	-0.37	-0.37	N/A
SIM1	ENST00000369208.3	single-minded homolog 1 (Drosophila)	104	3	1	0	2	1	hsa-miR-508-3p	0.0374	0.2505	1.1825	-0.37	-0.37	N/A
MRPS21	ENST00000309092.7	mitochondrial ribosomal protein S21	1121	1	0	1	0	2	hsa-miR-508-3p	0.0091	0.0638	0.3421	-0.37	-0.51	N/A
GNG12	ENST00000370982.3	guanine nucleotide binding protein (G protein), gamma 12	1362	1	0	1	0	1	hsa-miR-508-3p	0.0291	0.1959	0.9299	-0.36	-0.37	N/A
PDIK1L	ENST00000374271.4	PDLIM1 interacting kinase 1 like	5	2	1	1	0	0	hsa-miR-508-3p	0.0422	0.2778	1.1665	-0.36	-0.36	N/A
PRSS53	ENST00000280606.6	protease, serine, 53	9	1	1	0	0	0	hsa-miR-508-3p	0.0152	0.1021	0.4567	-0.36	-0.36	N/A
LPXN	ENST00000395074.2	leupaxin	1533	1	1	0	0	0	hsa-miR-508-3p	0.0291	0.184	0.6802	-0.36	-0.36	N/A
ZC3H6	ENST00000343936.4	zinc finger CCCH-type containing 6	10	3	0	0	3	0	hsa-miR-508-3p	0.0301	0.2087	1.0872	-0.36	-0.36	N/A
AC007390.5	ENST00000402297.1	HCG1988162; Uncharacterized protein	223	2	0	0	2	0	hsa-miR-508-3p	0.0109	0.078	0.4589	-0.35	-0.36	N/A
LIMS1	ENST00000393310.1	LIM and senescent cell antigen-like domains 1	68	1	0	1	0	1	hsa-miR-508-3p	0.0191	0.1264	0.5307	-0.35	-0.4	N/A
KRAS	ENST00000256078.4	Kirsten rat sarcoma viral oncogene homolog	40	2	0	2	0	2	hsa-miR-508-3p	0.0287	0.1942	0.914	-0.35	-0.52	N/A
C3orf35	ENST00000426078.1	chromosome 3 open reading frame 35	14	1	1	0	0	0	hsa-miR-508-3p	0.0151	0.1027	0.4859	-0.35	-0.35	N/A
HOXA1	ENST00000355633.5	homeobox A1	157	1	1	0	0	0	hsa-miR-508-3p	0.025	0.1614	0.6321	-0.35	-0.35	N/A
NEDD4	ENST00000338963.2	neural precursor cell expressed, developmentally down-regulated 4, E3 ubiquitin protein ligase	289	3	1	1	1	0	hsa-miR-508-3p	0.0334	0.2289	1.1257	-0.35	-0.37	N/A
GSTA2	ENST00000493422.1	glutathione S-transferase alpha 2	5	1	0	1	0	0	hsa-miR-508-3p	0.0119	0.0814	0.3957	-0.35	-0.35	N/A
MTRNR2L10	ENST00000545075.1	MT-RNR2-like 10	7	1	0	1	0	0	hsa-miR-508-3p	0.0091	0.0635	0.3339	-0.35	-0.35	N/A
CLNK	ENST00000226951.6	cytokine-dependent hematopoietic cell linker	5	2	1	0	1	0	hsa-miR-508-3p	0.0313	0.2045	0.8635	-0.34	-0.34	N/A
TCHHL1	ENST00000368806.1	trichohyalin-like 1	5	1	0	0	1	1	hsa-miR-508-3p	0.0097	0.0702	0.4411	-0.34	-0.34	N/A
GPR135	ENST00000395116.1	G protein-coupled receptor 135	40	2	0	0	2	1	hsa-miR-508-3p	0.0154	0.1099	0.6524	-0.34	-0.43	N/A
ATL2	ENST00000406122.1	atlastin GTPase 2	1135	1	1	0	0	0	hsa-miR-508-3p	0.0362	0.2171	0.6784	-0.34	-0.35	N/A
FAM20B	ENST00000263733.4	family with sequence similarity 20, member B	113	3	1	1	1	0	hsa-miR-508-3p	0.0372	0.2469	1.0646	-0.34	-0.41	N/A
DGKB	ENST00000403951.2	diacylglycerol kinase, beta 90kDa	5	1	0	0	1	2	hsa-miR-508-3p	0.0215	0.1556	1.0082	-0.34	-0.34	N/A
SLC35B3	ENST00000379660.4	solute carrier family 35 (adenosine 3'-phospho 5'-phosphosulfate transporter), member B3	83	2	1	0	1	0	hsa-miR-508-3p	0.0148	0.1005	0.5172	-0.34	-0.56	N/A
SLC6A14	ENST00000371900.4	solute carrier family 6 (amino acid transporter), member 14	5	2	0	2	0	0	hsa-miR-508-3p	0.0307	0.2079	0.9597	-0.34	-0.34	N/A
NFKB1	ENST00000226574.4	nuclear factor of kappa light polypeptide gene enhancer in B-cells 1	316	1	1	0	0	0	hsa-miR-508-3p	0.0427	0.263	0.9501	-0.34	-0.34	N/A
ZNF697	ENST00000421812.2	zinc finger protein 697	43	2	1	0	1	3	hsa-miR-508-3p	0.0216	0.153	0.8878	-0.34	-0.35	N/A
MARS	ENST00000262027.5	methionyl-tRNA synthetase	16214	1	0	1	0	0	hsa-miR-508-3p	0.0138	0.0939	0.4399	-0.34	-0.34	N/A
SULT1B1	ENST00000310613.3	sulfotransferase family, cytosolic, 1B, member 1	5	2	1	1	0	0	hsa-miR-508-3p	0.058	0.3729	1.4784	-0.34	-0.34	N/A
NID2	ENST00000216286.5	nidogen 2 (osteonidogen)	4292	1	1	0	0	0	hsa-miR-508-3p	0.024	0.156	0.6252	-0.34	-0.34	N/A
MYCT1	ENST00000367245.5	myc target 1	5	2	0	2	0	0	hsa-miR-508-3p	0.0273	0.1812	0.7958	-0.34	-0.34	N/A
NAA11	ENST00000286794.4	N(alpha)-acetyltransferase 11, NatA catalytic subunit	66	1	1	0	0	0	hsa-miR-508-3p	0.0159	0.1068	0.4717	-0.33	-0.34	N/A
BRCA2	ENST00000544455.1	breast cancer 2, early onset	5	1	1	0	0	0	hsa-miR-508-3p	0.0236	0.1531	0.6109	-0.33	-0.33	N/A
KNTC1	ENST00000537348.1	kinetochore associated 1	437	1	0	1	0	1	hsa-miR-508-3p	0.0169	0.1147	0.5361	-0.33	-0.33	N/A
PIH1D3	ENST00000372453.3	PIH1 domain containing 3	5	1	1	0	0	0	hsa-miR-508-3p	0.0122	0.084	0.4093	-0.33	-0.33	N/A
GOLGA6L10	ENST00000439287.4	Putative golgin subfamily A member 6-like protein 10	0	2	1	0	1	0	hsa-miR-508-3p	0.0159	0.1115	0.607	-0.33	-0.33	N/A
LHX8	ENST00000294638.5	LIM homeobox 8	18	1	0	1	0	0	hsa-miR-508-3p	0.0256	0.1626	0.5893	-0.33	-0.33	N/A
AP3M1	ENST00000355264.4	adaptor-related protein complex 3, mu 1 subunit	601	1	1	0	0	1	hsa-miR-508-3p	0.0303	0.1867	0.6524	-0.33	-0.41	N/A
SERP2	ENST00000379179.3	stress-associated endoplasmic reticulum protein family member 2	57	1	0	1	0	0	hsa-miR-508-3p	0.0095	0.0663	0.3441	-0.33	-0.33	N/A
ACOX1	ENST00000293217.5	acyl-CoA oxidase 1, palmitoyl	287	2	1	0	1	0	hsa-miR-508-3p	0.031	0.1903	0.6377	-0.33	-0.37	N/A
AMDHD1	ENST00000266736.2	amidohydrolase domain containing 1	16	1	1	0	0	0	hsa-miR-508-3p	0.0278	0.1694	0.5572	-0.33	-0.42	N/A
ENAH	ENST00000366844.3	enabled homolog (Drosophila)	415	2	1	1	0	0	hsa-miR-508-3p	0.0269	0.1849	0.9364	-0.33	-0.5	N/A
FAM71B	ENST00000302938.4	family with sequence similarity 71, member B	5	1	0	1	0	0	hsa-miR-508-3p	0.0173	0.1151	0.4902	-0.33	-0.33	N/A
CLDN12	ENST00000287916.4	claudin 12	267	2	0	2	0	0	hsa-miR-508-3p	0.0179	0.1262	0.7116	-0.33	-0.33	N/A
SLC46A3	ENST00000266943.6	solute carrier family 46, member 3	5	3	0	0	3	0	hsa-miR-508-3p	0.0255	0.175	0.8709	-0.33	-0.33	N/A
AC012215.1	ENST00000437887.1	Uncharacterized protein	31	1	1	0	0	0	hsa-miR-508-3p	0.041	0.2543	0.9283	-0.33	-0.33	N/A
RPE	ENST00000429907.1	ribulose-5-phosphate-3-epimerase	333	1	1	0	0	0	hsa-miR-508-3p	0.0237	0.1466	0.4976	-0.32	-0.43	N/A
RP11-455G16.1	ENST00000326780.3	Uncharacterized protein	5	1	1	0	0	0	hsa-miR-508-3p	0.045	0.2594	0.7405	-0.32	-0.32	N/A
RBM24	ENST00000379052.5	RNA binding motif protein 24	43	2	0	0	2	0	hsa-miR-508-3p	0.0136	0.0961	0.5408	-0.32	-0.32	N/A
OR2T10	ENST00000330500.2	olfactory receptor, family 2, subfamily T, member 10	5	1	0	0	1	0	hsa-miR-508-3p	0.0024	0.0173	0.1151	-0.32	-0.32	N/A
CNN3	ENST00000370206.4	calponin 3, acidic	4490	1	0	1	0	0	hsa-miR-508-3p	0.02	0.1313	0.5274	-0.32	-0.32	N/A
PATE4	ENST00000457514.2	prostate and testis expressed 4	5	2	0	1	1	0	hsa-miR-508-3p	0.0163	0.1144	0.6328	-0.32	-0.32	N/A
CNTRL	ENST00000373850.1	centriolin	9	1	0	0	1	0	hsa-miR-508-3p	0.0145	0.1041	0.6411	-0.32	-0.32	N/A
SIX1	ENST00000247182.6	SIX homeobox 1	1264	1	0	1	0	0	hsa-miR-508-3p	0.0277	0.1744	0.6193	-0.32	-0.32	N/A
PTGS2	ENST00000367468.5	prostaglandin-endoperoxide synthase 2 (prostaglandin G/H synthase and cyclooxygenase)	263	2	1	0	1	1	hsa-miR-508-3p	0.0314	0.2038	0.8506	-0.32	-0.32	N/A
SPIN1	ENST00000375859.3	spindlin 1	686	1	0	1	0	3	hsa-miR-508-3p	0.0171	0.1186	0.622	-0.32	-0.32	N/A
RP11-171N4.2	ENST00000511399.1	Uncharacterized protein	5	1	0	0	1	0	hsa-miR-508-3p	0.007	0.0498	0.279	-0.31	-0.31	N/A
SLC25A46	ENST00000355943.3	solute carrier family 25, member 46	391	1	1	0	0	0	hsa-miR-508-3p	0.0277	0.1742	0.6118	-0.31	-0.31	N/A
TOMM6	ENST00000398884.3	translocase of outer mitochondrial membrane 6 homolog (yeast)	2735	1	0	1	0	0	hsa-miR-508-3p	0.0146	0.099	0.448	-0.31	-0.31	N/A
DFFB	ENST00000378209.3	DNA fragmentation factor, 40kDa, beta polypeptide (caspase-activated DNase)	55	1	1	0	0	0	hsa-miR-508-3p	0.0166	0.111	0.4819	-0.31	-0.31	N/A
DOK6	ENST00000382713.5	docking protein 6	8	2	0	0	2	1	hsa-miR-508-3p	0.0399	0.2574	1.0752	-0.31	-0.31	N/A
RP11-57H12.6	ENST00000604534.1	TMEM56-RWDD3 protein	49	1	0	1	0	0	hsa-miR-508-3p	0.0219	0.1427	0.5729	-0.31	-0.31	N/A
LUZP6	ENST00000589735.1	leucine zipper protein 6	1290	1	0	0	1	0	hsa-miR-508-3p	0.0036	0.0263	0.1662	-0.31	-0.31	N/A
DERL2	ENST00000572834.1	derlin 2	261	1	0	1	0	0	hsa-miR-508-3p	0.0251	0.1642	0.6781	-0.31	-0.31	N/A
RGS17	ENST00000367225.2	regulator of G-protein signaling 17	11	3	2	1	0	0	hsa-miR-508-3p	0.0494	0.3078	1.1627	-0.31	-0.57	N/A
MTRNR2L1	ENST00000540040.1	MT-RNR2-like 1	5	1	0	1	0	0	hsa-miR-508-3p	0.0099	0.0693	0.3722	-0.31	-0.31	N/A
TECTB	ENST00000369422.3	tectorin beta	5	1	1	0	0	0	hsa-miR-508-3p	0.0422	0.2467	0.7273	-0.31	-0.31	N/A
DDX4	ENST00000505374.1	DEAD (Asp-Glu-Ala-Asp) box polypeptide 4	5	1	0	1	0	1	hsa-miR-508-3p	0.0149	0.1004	0.4521	-0.31	-0.34	N/A
XKR4	ENST00000327381.6	XK, Kell blood group complex subunit-related family, member 4	5	4	0	0	4	1	hsa-miR-508-3p	0.0327	0.2357	1.4722	-0.3	-0.3	N/A
RAB30	ENST00000533486.1	RAB30, member RAS oncogene family	274	2	0	0	2	2	hsa-miR-508-3p	0.0296	0.2081	1.161	-0.3	-0.33	N/A
XPR1	ENST00000367590.4	xenotropic and polytropic retrovirus receptor 1	544	3	1	1	1	0	hsa-miR-508-3p	0.0318	0.2158	1.0084	-0.3	-0.36	N/A
KCNA6	ENST00000433855.1	potassium voltage-gated channel, shaker-related subfamily, member 6	5	2	1	0	1	0	hsa-miR-508-3p	0.0284	0.1876	0.8166	-0.3	-0.3	N/A
KLF4	ENST00000374672.4	Kruppel-like factor 4 (gut)	22	1	1	0	0	0	hsa-miR-508-3p	0.0334	0.2039	0.6632	-0.3	-0.3	N/A
SLAIN2	ENST00000264313.6	SLAIN motif family, member 2	859	2	1	1	0	0	hsa-miR-508-3p	0.0248	0.1637	0.6817	-0.3	-0.38	N/A
ZNF558	ENST00000601372.1	zinc finger protein 558	24	1	1	0	0	1	hsa-miR-508-3p	0.0345	0.2154	0.7839	-0.3	-0.3	N/A
HLA-DRA	ENST00000395388.2	major histocompatibility complex, class II, DR alpha	58	1	0	1	0	0	hsa-miR-508-3p	0.0202	0.1327	0.5421	-0.3	-0.3	N/A
TP53	ENST00000420246.2	tumor protein p53	836	1	1	0	0	0	hsa-miR-508-3p	0.0187	0.1249	0.5507	-0.3	-0.3	N/A
IL12B	ENST00000231228.2	interleukin 12B (natural killer cell stimulatory factor 2, cytotoxic lymphocyte maturation factor 2, p40)	5	2	0	0	2	0	hsa-miR-508-3p	0.0125	0.088	0.4967	-0.3	-0.3	N/A
SPZ1	ENST00000296739.4	spermatogenic leucine zipper 1	5	1	0	1	0	0	hsa-miR-508-3p	0.0198	0.1345	0.6479	-0.3	-0.3	N/A
GCM2	ENST00000379491.4	glial cells missing homolog 2 (Drosophila)	5	1	0	1	0	0	hsa-miR-508-3p	0.0261	0.1681	0.6575	-0.29	-0.29	N/A
DLEC1	ENST00000308059.6	deleted in lung and esophageal cancer 1	5	1	0	0	1	2	hsa-miR-508-3p	0.0141	0.0993	0.5434	-0.29	-0.29	N/A
GXYLT1	ENST00000398675.3	glucoside xylosyltransferase 1	126	3	1	0	2	1	hsa-miR-508-3p	0.0497	0.336	1.5784	-0.29	-0.3	N/A
SERTM1	ENST00000315190.3	serine-rich and transmembrane domain containing 1	12	1	0	0	1	1	hsa-miR-508-3p	0.0109	0.0777	0.4543	-0.29	-0.29	N/A
RAP2A	ENST00000245304.4	RAP2A, member of RAS oncogene family	721	1	1	0	0	0	hsa-miR-508-3p	0.0297	0.1882	0.7096	-0.29	-0.31	N/A
CCK	ENST00000334681.5	cholecystokinin	5	1	0	0	1	0	hsa-miR-508-3p	0.0043	0.0309	0.1906	-0.29	-0.29	N/A
ANGPTL3	ENST00000371129.3	angiopoietin-like 3	59	2	1	1	0	3	hsa-miR-508-3p	0.0168	0.1116	0.494	-0.29	-0.64	N/A
OXNAD1	ENST00000285083.5	oxidoreductase NAD-binding domain containing 1	230	1	0	1	0	0	hsa-miR-508-3p	0.0186	0.1216	0.4808	-0.29	-0.33	N/A
TMPRSS4	ENST00000534111.1	transmembrane protease, serine 4	5	2	0	0	2	0	hsa-miR-508-3p	0.0194	0.1355	0.721	-0.29	-0.29	N/A
OR10A2	ENST00000307322.4	olfactory receptor, family 10, subfamily A, member 2	5	1	0	0	1	0	hsa-miR-508-3p	0.0024	0.0171	0.1142	-0.29	-0.29	N/A
CSRNP3	ENST00000314499.7	cysteine-serine-rich nuclear protein 3	24	3	0	1	2	1	hsa-miR-508-3p	0.0318	0.2218	1.1932	-0.29	-0.29	N/A
GALNT11	ENST00000430044.2	UDP-N-acetyl-alpha-D-galactosamine:polypeptide N-acetylgalactosaminyltransferase 11 (GalNAc-T11)	1025	1	0	1	0	0	hsa-miR-508-3p	0.0095	0.0663	0.3559	-0.29	-0.29	N/A
IYD	ENST00000344419.3	iodotyrosine deiodinase	5	3	1	0	2	0	hsa-miR-508-3p	0.062	0.3713	1.3442	-0.29	-0.29	N/A
ACKR2	ENST00000442925.1	atypical chemokine receptor 2	5	3	0	1	2	0	hsa-miR-508-3p	0.0271	0.1859	0.9077	-0.29	-0.31	N/A
NCOA1	ENST00000405141.1	nuclear receptor coactivator 1	200	1	1	0	0	1	hsa-miR-508-3p	0.0222	0.1539	0.8036	-0.29	-0.29	N/A
RAB39A	ENST00000320578.2	RAB39A, member RAS oncogene family	15	1	0	1	0	2	hsa-miR-508-3p	0.0235	0.1615	0.8015	-0.29	-0.37	N/A
OS9	ENST00000389142.5	osteosarcoma amplified 9, endoplasmic reticulum lectin	1038	1	0	0	1	1	hsa-miR-508-3p	0.0073	0.0528	0.3359	-0.29	-0.29	N/A
DNAJC22	ENST00000549441.2	DnaJ (Hsp40) homolog, subfamily C, member 22	84	2	0	1	1	0	hsa-miR-508-3p	0.0129	0.0908	0.4939	-0.29	-0.34	N/A
CLEC6A	ENST00000382073.3	C-type lectin domain family 6, member A	5	1	1	0	0	0	hsa-miR-508-3p	0.0209	0.1383	0.5959	-0.29	-0.29	N/A
AC124890.1	ENST00000399333.3	HCG1774533, isoform CRA_a; PRO2268; Uncharacterized protein	15	1	0	1	0	0	hsa-miR-508-3p	0.0176	0.1166	0.4938	-0.29	-0.29	N/A
HMGA2	ENST00000403681.2	high mobility group AT-hook 2	8021	1	1	0	0	0	hsa-miR-508-3p	0.0221	0.1508	0.7506	-0.28	-0.29	N/A
UNC93A	ENST00000230256.3	unc-93 homolog A (C. elegans)	5	1	1	0	0	0	hsa-miR-508-3p	0.0118	0.081	0.3944	-0.28	-0.28	N/A
TAS2R13	ENST00000390677.2	taste receptor, type 2, member 13	5	1	0	1	0	0	hsa-miR-508-3p	0.0217	0.1447	0.6369	-0.28	-0.28	N/A
RP11-156E8.1	ENST00000607453.1		51	2	1	1	0	0	hsa-miR-508-3p	0.042	0.2623	0.941	-0.28	-0.36	N/A
ATP10D	ENST00000273859.3	ATPase, class V, type 10D	440	1	1	0	0	3	hsa-miR-508-3p	0.0301	0.1987	0.8852	-0.28	-0.4	N/A
FAM135A	ENST00000418814.2	family with sequence similarity 135, member A	611	1	1	0	0	0	hsa-miR-508-3p	0.0215	0.1423	0.6094	-0.28	-0.28	N/A
HIST1H3H	ENST00000369163.2	histone cluster 1, H3h	256	1	0	1	0	0	hsa-miR-508-3p	0.0109	0.0749	0.372	-0.28	-0.29	N/A
CLSTN3	ENST00000266546.6	calsyntenin 3	5	1	0	0	1	0	hsa-miR-508-3p	0.0052	0.0369	0.2208	-0.28	-0.28	N/A
ZNF829	ENST00000520965.1	zinc finger protein 829	103	1	1	0	0	1	hsa-miR-508-3p	0.031	0.1944	0.7037	-0.28	-0.28	N/A
GNE	ENST00000396594.3	glucosamine (UDP-N-acetyl)-2-epimerase/N-acetylmannosamine kinase	22	2	0	0	2	0	hsa-miR-508-3p	0.0108	0.0779	0.4855	-0.28	-0.28	N/A
UBASH3B	ENST00000284273.5	ubiquitin associated and SH3 domain containing B	281	3	1	1	1	0	hsa-miR-508-3p	0.0463	0.3096	1.3999	-0.28	-0.3	N/A
MOB4	ENST00000233892.4	MOB family member 4, phocein	123	1	0	0	1	2	hsa-miR-508-3p	0.011	0.08	0.5163	-0.28	-0.3	N/A
PGAM1	ENST00000334828.5	phosphoglycerate mutase 1 (brain)	927	1	0	1	0	0	hsa-miR-508-3p	0.0194	0.1278	0.5198	-0.28	-0.28	N/A
FRG2C	ENST00000308062.3	FSHD region gene 2 family, member C	7	1	0	1	0	1	hsa-miR-508-3p	0.0119	0.0826	0.4323	-0.28	-0.28	N/A
SRSF1	ENST00000258962.4	serine/arginine-rich splicing factor 1	1430	1	0	1	0	1	hsa-miR-508-3p	0.024	0.1593	0.6946	-0.28	-0.28	N/A
LIN54	ENST00000395282.2	lin-54 homolog (C. elegans)	228	1	1	0	0	1	hsa-miR-508-3p	0.029	0.1991	1.0327	-0.28	-0.31	N/A
GOLGA8F	ENST00000526619.2	golgin A8 family, member F	5	1	1	0	0	0	hsa-miR-508-3p	0.0172	0.1192	0.6252	-0.28	-0.28	N/A
RNF103	ENST00000237455.4	ring finger protein 103	521	1	0	1	0	0	hsa-miR-508-3p	0.0219	0.1417	0.5481	-0.27	-0.28	N/A
CLYBL	ENST00000376355.3	citrate lyase beta like	108	1	0	0	1	2	hsa-miR-508-3p	0.0036	0.0263	0.1674	-0.27	-0.29	N/A
UPB1	ENST00000413389.2	ureidopropionase, beta	26	1	1	0	0	0	hsa-miR-508-3p	0.0239	0.1562	0.6501	-0.27	-0.31	N/A
NR4A3	ENST00000330847.1	nuclear receptor subfamily 4, group A, member 3	244	1	1	0	0	0	hsa-miR-508-3p	0.022	0.1416	0.5461	-0.27	-0.31	N/A
NFIA	ENST00000403491.3	nuclear factor I/A	5	1	1	0	0	1	hsa-miR-508-3p	0.0278	0.1868	0.883	-0.27	-0.27	N/A
WI2-3308P17.2	ENST00000436041.1	Uncharacterized protein	5	1	0	0	1	0	hsa-miR-508-3p	0.0024	0.0176	0.1231	-0.27	-0.27	N/A
CTD-2330K9.3	ENST00000419183.1	Uncharacterized protein	5	1	0	0	1	0	hsa-miR-508-3p	0.0044	0.0318	0.1955	-0.27	-0.27	N/A
PID1	ENST00000392054.3	phosphotyrosine interaction domain containing 1	896	1	0	0	1	1	hsa-miR-508-3p	0.0054	0.0389	0.2435	-0.27	-0.32	N/A
TLR4	ENST00000355622.6	toll-like receptor 4	47	2	0	0	2	1	hsa-miR-508-3p	0.0136	0.0973	0.578	-0.27	-0.33	N/A
ZNF585A	ENST00000356958.4	zinc finger protein 585A	77	2	1	0	1	0	hsa-miR-508-3p	0.0294	0.2016	1.0104	-0.27	-0.27	N/A
HEATR4	ENST00000553558.1	HEAT repeat containing 4	5	1	0	1	0	0	hsa-miR-508-3p	0.0104	0.0722	0.3712	-0.27	-0.27	N/A
NGLY1	ENST00000422724.2	N-glycanase 1	31	1	0	0	1	0	hsa-miR-508-3p	0.0086	0.0605	0.3298	-0.27	-0.27	N/A
CDKN3	ENST00000556102.2	cyclin-dependent kinase inhibitor 3	833	1	0	0	1	0	hsa-miR-508-3p	0.0067	0.0481	0.2943	-0.27	-0.27	N/A
CD164	ENST00000368961.5	CD164 molecule, sialomucin	2038	2	0	0	2	0	hsa-miR-508-3p	0.015	0.1048	0.5538	-0.27	-0.33	N/A
PLD5	ENST00000536534.2	phospholipase D family, member 5	5	1	0	0	1	1	hsa-miR-508-3p	0.0107	0.0772	0.4828	-0.27	-0.27	N/A
KCNMB1	ENST00000274629.4	potassium large conductance calcium-activated channel, subfamily M, beta member 1	5	1	0	0	1	2	hsa-miR-508-3p	0.0115	0.0828	0.5231	-0.27	-0.27	N/A
CCT8L2	ENST00000359963.3	chaperonin containing TCP1, subunit 8 (theta)-like 2	5	1	0	0	1	0	hsa-miR-508-3p	0.0025	0.018	0.1191	-0.27	-0.27	N/A
SRPK2	ENST00000393651.3	SRSF protein kinase 2	381	3	0	2	1	1	hsa-miR-508-3p	0.0214	0.1411	0.5962	-0.27	-0.6	N/A
PURB	ENST00000395699.2	purine-rich element binding protein B	497	2	0	1	1	2	hsa-miR-508-3p	0.019	0.1329	0.7278	-0.27	-0.42	N/A
RAD52	ENST00000358495.3	RAD52 homolog (S. cerevisiae)	86	2	0	2	0	0	hsa-miR-508-3p	0.0244	0.1665	0.7933	-0.27	-0.28	N/A
FAM71F2	ENST00000480462.1	family with sequence similarity 71, member F2	7	2	2	0	0	0	hsa-miR-508-3p	0.0465	0.2808	0.9095	-0.27	-0.37	N/A
EFCAB14	ENST00000371933.3	EF-hand calcium binding domain 14	264	1	1	0	0	0	hsa-miR-508-3p	0.0221	0.1396	0.5004	-0.27	-0.32	N/A
C6orf58	ENST00000329722.7	chromosome 6 open reading frame 58	7	1	0	0	1	0	hsa-miR-508-3p	0.0127	0.0866	0.412	-0.27	-0.27	N/A
TMEM14E	ENST00000408960.3	transmembrane protein 14E	5	1	0	1	0	0	hsa-miR-508-3p	0.0201	0.1314	0.5277	-0.27	-0.27	N/A
EDIL3	ENST00000296591.5	EGF-like repeats and discoidin I-like domains 3	2825	1	1	0	0	0	hsa-miR-508-3p	0.0233	0.1552	0.6904	-0.27	-0.27	N/A
CCDC112	ENST00000379611.5	coiled-coil domain containing 112	370	1	0	0	1	0	hsa-miR-508-3p	0.0053	0.0379	0.2256	-0.27	-0.27	N/A
CTSE	ENST00000358184.2	cathepsin E	42	1	0	1	0	0	hsa-miR-508-3p	0.0138	0.0937	0.4331	-0.27	-0.27	N/A
PRH1	ENST00000428168.2	proline-rich protein HaeIII subfamily 1	16	1	0	0	1	0	hsa-miR-508-3p	0.003	0.0217	0.1331	-0.26	-0.41	N/A
ELF2	ENST00000394235.2	E74-like factor 2 (ets domain transcription factor)	26	2	0	0	2	0	hsa-miR-508-3p	0.009	0.0646	0.3957	-0.26	-0.3	N/A
CISD1	ENST00000333926.5	CDGSH iron sulfur domain 1	367	2	0	1	1	0	hsa-miR-508-3p	0.017	0.1165	0.5635	-0.26	-0.35	N/A
BTBD1	ENST00000379403.2	BTB (POZ) domain containing 1	84	1	0	1	0	0	hsa-miR-508-3p	0.0149	0.1	0.4394	-0.26	-0.28	N/A
VHL	ENST00000256474.2	von Hippel-Lindau tumor suppressor, E3 ubiquitin protein ligase	2386	1	1	0	0	0	hsa-miR-508-3p	0.0222	0.1428	0.5422	-0.26	-0.27	N/A
ARHGEF38	ENST00000420470.2	Rho guanine nucleotide exchange factor (GEF) 38	5	2	1	1	0	0	hsa-miR-508-3p	0.0364	0.2423	1.0713	-0.26	-0.26	N/A
RNF183	ENST00000441031.3	ring finger protein 183	24	1	0	1	0	0	hsa-miR-508-3p	0.0052	0.0375	0.2237	-0.26	-0.26	N/A
LYPLA1	ENST00000316963.3	lysophospholipase I	57	3	0	1	2	0	hsa-miR-508-3p	0.0219	0.1502	0.7337	-0.26	-0.37	N/A
SEMA4A	ENST00000368282.1	sema domain, immunoglobulin domain (Ig), transmembrane domain (TM) and short cytoplasmic domain, (semaphorin) 4A	30	1	0	0	1	0	hsa-miR-508-3p	0.0067	0.0476	0.2728	-0.26	-0.26	N/A
SORD	ENST00000267814.9	sorbitol dehydrogenase	5	2	0	1	1	0	hsa-miR-508-3p	0.0238	0.1672	0.9167	-0.26	-0.26	N/A
IL36B	ENST00000259213.4	interleukin 36, beta	5	1	0	1	0	0	hsa-miR-508-3p	0.0135	0.0926	0.448	-0.26	-0.26	N/A
GLCE	ENST00000559420.2	glucuronic acid epimerase	25	2	1	0	1	0	hsa-miR-508-3p	0.0215	0.1427	0.6384	-0.26	-0.3	N/A
KRTAP4-5	ENST00000343246.4	keratin associated protein 4-5	5	1	0	0	1	0	hsa-miR-508-3p	0.0067	0.0477	0.27	-0.26	-0.26	N/A
PGAM4	ENST00000458128.1	phosphoglycerate mutase family member 4	5	1	0	1	0	0	hsa-miR-508-3p	0.0193	0.1272	0.5186	-0.26	-0.26	N/A
PGM3	ENST00000513973.1	phosphoglucomutase 3	707	2	0	2	0	0	hsa-miR-508-3p	0.0345	0.2292	1.0094	-0.26	-0.33	N/A
PAK1	ENST00000278568.4	p21 protein (Cdc42/Rac)-activated kinase 1	374	1	0	0	1	0	hsa-miR-508-3p	0.0028	0.0205	0.1345	-0.26	-0.26	N/A
TENM2	ENST00000519204.1	teneurin transmembrane protein 2	162	2	0	0	2	0	hsa-miR-508-3p	0.015	0.1077	0.6527	-0.26	-0.26	N/A
IRX2	ENST00000382611.6	iroquois homeobox 2	5	1	0	1	0	1	hsa-miR-508-3p	0.0119	0.0839	0.4798	-0.26	-0.26	N/A
TMEM167A	ENST00000502346.1	transmembrane protein 167A	1029	1	0	0	1	0	hsa-miR-508-3p	0.0041	0.0296	0.1926	-0.26	-0.26	N/A
AC093157.1	ENST00000593496.1	Uncharacterized protein	5	1	0	0	1	0	hsa-miR-508-3p	0.0046	0.033	0.2116	-0.26	-0.26	N/A
CLASP1	ENST00000409078.3	cytoplasmic linker associated protein 1	210	2	2	0	0	0	hsa-miR-508-3p	0.0529	0.3318	1.2822	-0.25	-0.26	N/A
IRAK3	ENST00000261233.4	interleukin-1 receptor-associated kinase 3	13	1	0	0	1	2	hsa-miR-508-3p	0.0135	0.0975	0.6182	-0.25	-0.25	N/A
ETFA	ENST00000557943.1	electron-transfer-flavoprotein, alpha polypeptide	4745	2	0	0	2	0	hsa-miR-508-3p	0.0102	0.0717	0.3994	-0.25	-0.34	N/A
HSPE1-MOB4	ENST00000604458.1	HSPE1-MOB4 readthrough	123	1	0	0	1	2	hsa-miR-508-3p	0.0106	0.0771	0.498	-0.25	-0.28	N/A
CYCS	ENST00000305786.2	cytochrome c, somatic	320	1	0	1	0	0	hsa-miR-508-3p	0.0202	0.1322	0.5295	-0.25	-0.25	N/A
ARHGDIB	ENST00000228945.4	Rho GDP dissociation inhibitor (GDI) beta	93	1	0	0	1	0	hsa-miR-508-3p	0.0077	0.0546	0.3017	-0.25	-0.25	N/A
LMBR1	ENST00000353442.5	limb development membrane protein 1	1435	1	1	0	0	0	hsa-miR-508-3p	0.0152	0.1046	0.5199	-0.25	-0.25	N/A
SMAD4	ENST00000398417.2	SMAD family member 4	403	2	0	1	1	1	hsa-miR-508-3p	0.0178	0.1214	0.5737	-0.25	-0.29	N/A
NDUFAF2	ENST00000511107.1	NADH dehydrogenase (ubiquinone) complex I, assembly factor 2	18	1	0	0	1	0	hsa-miR-508-3p	0.0045	0.0322	0.1973	-0.25	-0.25	N/A
GDPD1	ENST00000284116.4	glycerophosphodiester phosphodiesterase domain containing 1	138	1	1	0	0	0	hsa-miR-508-3p	0.0176	0.1161	0.4808	-0.25	-0.27	N/A
CCR4	ENST00000330953.5	chemokine (C-C motif) receptor 4	5	1	0	0	1	0	hsa-miR-508-3p	0.0043	0.0309	0.1909	-0.25	-0.25	N/A
FAM214A	ENST00000261844.7	family with sequence similarity 214, member A	62	1	0	0	1	0	hsa-miR-508-3p	0.0117	0.083	0.4878	-0.25	-0.25	N/A
HSPB7	ENST00000411503.1	heat shock 27kDa protein family, member 7 (cardiovascular)	5	1	0	1	0	0	hsa-miR-508-3p	0.0102	0.071	0.3609	-0.25	-0.25	N/A
ITGA4	ENST00000397033.2	integrin, alpha 4 (antigen CD49D, alpha 4 subunit of VLA-4 receptor)	29	1	1	0	0	0	hsa-miR-508-3p	0.0357	0.2117	0.6796	-0.25	-0.32	N/A
SLAMF7	ENST00000359331.4	SLAM family member 7	5	1	0	0	1	0	hsa-miR-508-3p	0.0058	0.0414	0.2508	-0.25	-0.25	N/A
TBCA	ENST00000306388.6	tubulin folding cofactor A	3605	1	0	1	0	0	hsa-miR-508-3p	0.0136	0.0935	0.469	-0.25	-0.25	N/A
C4orf19	ENST00000381980.4	chromosome 4 open reading frame 19	51	2	0	0	2	0	hsa-miR-508-3p	0.0053	0.0385	0.2452	-0.25	-0.25	N/A
PSG1	ENST00000244296.2	pregnancy specific beta-1-glycoprotein 1	5	1	0	0	1	1	hsa-miR-508-3p	0.0045	0.0329	0.2178	-0.25	-0.25	N/A
ZNF616	ENST00000330123.5	zinc finger protein 616	45	1	0	0	1	1	hsa-miR-508-3p	0.0172	0.1238	0.7579	-0.25	-0.25	N/A
PIBF1	ENST00000326291.6	progesterone immunomodulatory binding factor 1	102	1	0	0	1	0	hsa-miR-508-3p	0.0066	0.0464	0.2597	-0.25	-0.27	N/A
PIKFYVE	ENST00000264380.4	phosphoinositide kinase, FYVE finger containing	107	1	1	0	0	0	hsa-miR-508-3p	0.0543	0.3073	0.9113	-0.25	-0.26	N/A
RAD23B	ENST00000358015.3	RAD23 homolog B (S. cerevisiae)	1012	1	1	0	0	0	hsa-miR-508-3p	0.0175	0.1116	0.4108	-0.25	-0.37	N/A
ARL17B	ENST00000575698.1	ADP-ribosylation factor-like 17B	5	1	0	0	1	0	hsa-miR-508-3p	0.0015	0.0109	0.0751	-0.25	-0.25	N/A
PIPOX	ENST00000323372.4	pipecolic acid oxidase	30	1	1	0	0	0	hsa-miR-508-3p	0.0158	0.1071	0.5039	-0.25	-0.25	N/A
ZNRF1	ENST00000335325.4	zinc and ring finger 1, E3 ubiquitin protein ligase	519	2	1	0	1	0	hsa-miR-508-3p	0.011	0.0756	0.3844	-0.25	-0.34	N/A
SREK1	ENST00000334121.6	splicing regulatory glutamine/lysine-rich protein 1	316	1	1	0	0	1	hsa-miR-508-3p	0.0278	0.1806	0.7545	-0.25	-0.32	N/A
SRPR	ENST00000332118.6	signal recognition particle receptor (docking protein)	2980	1	1	0	0	0	hsa-miR-508-3p	0.0335	0.2038	0.6538	-0.25	-0.25	N/A
KIAA1919	ENST00000368847.4	KIAA1919	73	2	2	0	0	0	hsa-miR-508-3p	0.0236	0.1597	0.7321	-0.25	-0.33	N/A
LRIT1	ENST00000372105.3	leucine-rich repeat, immunoglobulin-like and transmembrane domains 1	5	1	0	0	1	0	hsa-miR-508-3p	0.0064	0.0453	0.2598	-0.25	-0.25	N/A
ADIPOQ	ENST00000412955.2	adiponectin, C1Q and collagen domain containing	5	1	0	0	1	0	hsa-miR-508-3p	0.011	0.0791	0.494	-0.25	-0.25	N/A
TTC39A	ENST00000530004.1	tetratricopeptide repeat domain 39A	174	2	0	0	2	0	hsa-miR-508-3p	0.0048	0.0348	0.2123	-0.25	-0.3	N/A
ZNF705A	ENST00000359286.4	zinc finger protein 705A	5	1	0	1	0	1	hsa-miR-508-3p	0.0203	0.1367	0.6254	-0.24	-0.24	N/A
RELL1	ENST00000314117.4	RELT-like 1	10	1	0	0	1	1	hsa-miR-508-3p	0.0101	0.0714	0.4094	-0.24	-0.24	N/A
ZNF705G	ENST00000400156.4	zinc finger protein 705G	5	1	0	1	0	1	hsa-miR-508-3p	0.02	0.1342	0.6114	-0.24	-0.24	N/A
SLC2A2	ENST00000314251.3	solute carrier family 2 (facilitated glucose transporter), member 2	5	2	0	1	1	0	hsa-miR-508-3p	0.0123	0.0881	0.531	-0.24	-0.24	N/A
LIN7C	ENST00000278193.2	lin-7 homolog C (C. elegans)	1701	1	0	0	1	2	hsa-miR-508-3p	0.0117	0.0846	0.5459	-0.24	-0.26	N/A
TMEM132B	ENST00000299308.3	transmembrane protein 132B	5	1	0	0	1	1	hsa-miR-508-3p	0.0237	0.1675	0.96	-0.24	-0.24	N/A
KRTAP9-7	ENST00000391354.1	keratin associated protein 9-7	5	1	0	0	1	0	hsa-miR-508-3p	0.0085	0.0596	0.3191	-0.24	-0.24	N/A
FLOT2	ENST00000394906.2	flotillin 2	37	1	1	0	0	0	hsa-miR-508-3p	0.0213	0.1386	0.5433	-0.24	-0.24	N/A
AP001579.1	ENST00000599569.1	Uncharacterized protein	47	1	0	0	1	1	hsa-miR-508-3p	0.0042	0.0304	0.1902	-0.24	-0.33	N/A
SUB1	ENST00000265073.4	SUB1 homolog (S. cerevisiae)	242	2	1	1	0	1	hsa-miR-508-3p	0.0169	0.1116	0.4724	-0.24	-0.72	N/A
C2orf88	ENST00000340623.4	chromosome 2 open reading frame 88	156	1	0	0	1	0	hsa-miR-508-3p	0.007	0.0508	0.3258	-0.24	-0.25	N/A
C7orf55-LUC7L2	ENST00000354926.4	C7orf55-LUC7L2 readthrough	419	1	0	0	1	0	hsa-miR-508-3p	0.0033	0.0237	0.1518	-0.24	-0.25	N/A
RAB9B	ENST00000243298.2	RAB9B, member RAS oncogene family	21	1	1	0	0	1	hsa-miR-508-3p	0.0205	0.1368	0.6015	-0.24	-0.24	N/A
KCTD3	ENST00000259154.4	potassium channel tetramerization domain containing 3	372	1	0	0	1	0	hsa-miR-508-3p	0.0059	0.0429	0.2691	-0.24	-0.24	N/A
PIK3C2G	ENST00000433979.1	phosphatidylinositol-4-phosphate 3-kinase, catalytic subunit type 2 gamma	5	1	0	0	1	0	hsa-miR-508-3p	0.013	0.0892	0.4328	-0.24	-0.24	N/A
TM4SF18	ENST00000296059.2	transmembrane 4 L six family member 18	5	1	0	1	0	0	hsa-miR-508-3p	0.0163	0.1088	0.4744	-0.24	-0.24	N/A
LINC00908	ENST00000578613.1	long intergenic non-protein coding RNA 908	5	1	0	0	1	1	hsa-miR-508-3p	0.0061	0.0435	0.2652	-0.24	-0.24	N/A
ZBTB8A	ENST00000316459.4	zinc finger and BTB domain containing 8A	287	1	0	1	0	2	hsa-miR-508-3p	0.0243	0.1684	0.8915	-0.24	-0.25	N/A
MBTPS2	ENST00000379484.5	membrane-bound transcription factor peptidase, site 2	1711	2	0	1	1	0	hsa-miR-508-3p	0.0266	0.1828	0.9017	-0.24	-0.24	N/A
ASB15	ENST00000451558.1	ankyrin repeat and SOCS box containing 15	5	1	0	0	1	1	hsa-miR-508-3p	0.0122	0.0866	0.5006	-0.24	-0.24	N/A
WFDC13	ENST00000305479.2	WAP four-disulfide core domain 13	5	1	0	0	1	0	hsa-miR-508-3p	0.0087	0.0606	0.3236	-0.24	-0.24	N/A
MAP6D1	ENST00000318631.3	MAP6 domain containing 1	45	1	0	1	0	0	hsa-miR-508-3p	0.0113	0.0779	0.3843	-0.24	-0.24	N/A
KRT7	ENST00000331817.5	keratin 7	9776	1	0	0	1	0	hsa-miR-508-3p	0.0048	0.0344	0.2086	-0.24	-0.24	N/A
APAF1	ENST00000333991.1	apoptotic peptidase activating factor 1	23	2	0	2	0	1	hsa-miR-508-3p	0.0272	0.1819	0.8163	-0.24	-0.29	N/A
LRP12	ENST00000424843.2	low density lipoprotein receptor-related protein 12	378	3	1	0	2	0	hsa-miR-508-3p	0.0257	0.1655	0.6412	-0.24	-0.38	N/A
CNPY1	ENST00000321736.5	canopy FGF signaling regulator 1	10	2	0	0	2	0	hsa-miR-508-3p	0.0076	0.0544	0.3319	-0.24	-0.28	N/A
PRAMEF4	ENST00000235349.5	PRAME family member 4	5	1	0	0	1	0	hsa-miR-508-3p	0.0023	0.0167	0.1166	-0.24	-0.24	N/A
TRIML1	ENST00000332517.3	tripartite motif family-like 1	5	1	0	0	1	0	hsa-miR-508-3p	0.0046	0.033	0.2012	-0.24	-0.24	N/A
FAM160B1	ENST00000369248.4	family with sequence similarity 160, member B1	91	1	1	0	0	0	hsa-miR-508-3p	0.022	0.1462	0.6447	-0.24	-0.24	N/A
ABCA13	ENST00000544596.1	ATP-binding cassette, sub-family A (ABC1), member 13	5	2	0	0	2	0	hsa-miR-508-3p	0.0197	0.1399	0.8121	-0.24	-0.24	N/A
RYBP	ENST00000477973.2	RING1 and YY1 binding protein	342	1	0	0	1	1	hsa-miR-508-3p	0.0119	0.0852	0.5151	-0.24	-0.24	N/A
PROX1	ENST00000366958.4	prospero homeobox 1	131	2	0	1	1	1	hsa-miR-508-3p	0.0326	0.2173	1.0045	-0.24	-0.25	N/A
SEPT7	ENST00000435235.1	septin 7	97	1	1	0	0	0	hsa-miR-508-3p	0.023	0.1546	0.7178	-0.24	-0.24	N/A
HMGN1	ENST00000380749.5	high mobility group nucleosome binding domain 1	375	1	0	1	0	0	hsa-miR-508-3p	0.0075	0.0535	0.3154	-0.24	-0.24	N/A
C8orf87	ENST00000521906.1	chromosome 8 open reading frame 87	5	1	0	0	1	0	hsa-miR-508-3p	0.0019	0.0142	0.096	-0.24	-0.24	N/A
ZDHHC3	ENST00000296127.3	zinc finger, DHHC-type containing 3	426	1	1	0	0	1	hsa-miR-508-3p	0.0174	0.1171	0.5354	-0.24	-0.29	N/A
MAGT1	ENST00000358075.6	magnesium transporter 1	937	1	0	1	0	0	hsa-miR-508-3p	0.0211	0.1355	0.5133	-0.24	-0.28	N/A
COL5A2	ENST00000374866.3	collagen, type V, alpha 2	4327	2	0	2	0	0	hsa-miR-508-3p	0.0234	0.1594	0.7577	-0.23	-0.26	N/A
LUC7L2	ENST00000541515.3	LUC7-like 2 (S. cerevisiae)	419	1	0	0	1	0	hsa-miR-508-3p	0.0032	0.0234	0.15	-0.23	-0.24	N/A
ERBB4	ENST00000342788.4	v-erb-b2 avian erythroblastic leukemia viral oncogene homolog 4	27	2	0	1	1	1	hsa-miR-508-3p	0.0237	0.1672	0.9562	-0.23	-0.23	N/A
FCHSD2	ENST00000311172.7	FCH and double SH3 domains 2	73	1	1	0	0	0	hsa-miR-508-3p	0.0251	0.1659	0.7164	-0.23	-0.23	N/A
PRAMEF26	ENST00000423177.1	PRAME family member 26	5	1	0	0	1	0	hsa-miR-508-3p	0.0025	0.0184	0.1286	-0.23	-0.23	N/A
ATG4A	ENST00000372232.3	autophagy related 4A, cysteine peptidase	73	1	0	0	1	0	hsa-miR-508-3p	0.0221	0.1533	0.7853	-0.23	-0.23	N/A
AIPL1	ENST00000381129.3	aryl hydrocarbon receptor interacting protein-like 1	5	1	0	1	0	1	hsa-miR-508-3p	0.0143	0.0998	0.5379	-0.23	-0.23	N/A
BRMS1L	ENST00000216807.7	breast cancer metastasis-suppressor 1-like	230	1	0	1	0	0	hsa-miR-508-3p	0.0223	0.1454	0.5835	-0.23	-0.23	N/A
TWIST1	ENST00000242261.5	twist basic helix-loop-helix transcription factor 1	190	1	0	0	1	1	hsa-miR-508-3p	0.0053	0.0386	0.2503	-0.23	-0.26	N/A
CCNYL1	ENST00000295414.3	cyclin Y-like 1	111	1	0	1	0	0	hsa-miR-508-3p	0.0424	0.2704	1.0874	-0.23	-0.28	N/A
CYYR1	ENST00000299340.4	cysteine/tyrosine-rich 1	5	1	0	0	1	0	hsa-miR-508-3p	0.0043	0.0316	0.2133	-0.23	-0.23	N/A
SOCS3	ENST00000330871.2	suppressor of cytokine signaling 3	5	1	0	1	0	0	hsa-miR-508-3p	0.0149	0.1007	0.4529	-0.23	-0.23	N/A
ZNF791	ENST00000446165.1	zinc finger protein 791	242	1	0	1	0	1	hsa-miR-508-3p	0.0109	0.0776	0.4624	-0.23	-0.24	N/A
PRAMEF11	ENST00000535591.1	PRAME family member 11	5	1	0	0	1	0	hsa-miR-508-3p	0.0023	0.0171	0.1198	-0.23	-0.23	N/A
KBTBD8	ENST00000295568.4	kelch repeat and BTB (POZ) domain containing 8	22	1	0	0	1	2	hsa-miR-508-3p	0.014	0.1006	0.635	-0.23	-0.23	N/A
GSK3B	ENST00000264235.8	glycogen synthase kinase 3 beta	498	2	0	1	1	1	hsa-miR-508-3p	0.0216	0.1506	0.794	-0.23	-0.27	N/A
INPP4A	ENST00000409016.4	inositol polyphosphate-4-phosphatase, type I, 107kDa	387	2	1	1	0	1	hsa-miR-508-3p	0.0339	0.2245	0.9678	-0.23	-0.24	N/A
DENR	ENST00000280557.6	density-regulated protein	186	2	0	2	0	0	hsa-miR-508-3p	0.024	0.1507	0.5371	-0.23	-0.46	N/A
NDNF	ENST00000379692.4	neuron-derived neurotrophic factor	51	3	1	1	1	0	hsa-miR-508-3p	0.0237	0.1613	0.7643	-0.23	-0.33	N/A
C4orf40	ENST00000344526.5	chromosome 4 open reading frame 40	5	2	0	0	2	0	hsa-miR-508-3p	0.0196	0.1389	0.7858	-0.23	-0.23	N/A
POU2F3	ENST00000260264.4	POU class 2 homeobox 3	5	1	1	0	0	0	hsa-miR-508-3p	0.0319	0.1959	0.6429	-0.23	-0.23	N/A
NFIB	ENST00000397575.3	nuclear factor I/B	1149	1	1	0	0	1	hsa-miR-508-3p	0.0364	0.2325	0.9379	-0.23	-0.23	N/A
HOMER1	ENST00000508576.1	homer homolog 1 (Drosophila)	394	1	0	0	1	1	hsa-miR-508-3p	0.0099	0.0705	0.4238	-0.23	-0.26	N/A
MAGI2	ENST00000419488.1	membrane associated guanylate kinase, WW and PDZ domain containing 2	43	1	1	0	0	0	hsa-miR-508-3p	0.0502	0.2906	0.9053	-0.23	-0.26	N/A
T	ENST00000296946.2	T, brachyury homolog (mouse)	23	1	0	0	1	0	hsa-miR-508-3p	0.0153	0.1052	0.5293	-0.23	-0.23	N/A
PRAMEF15	ENST00000330087.5	PRAME family member 15	5	1	0	0	1	0	hsa-miR-508-3p	0.0021	0.0154	0.1082	-0.23	-0.23	N/A
PRAMEF9	ENST00000376152.1	PRAME family member 9	5	1	0	0	1	0	hsa-miR-508-3p	0.0021	0.0154	0.1082	-0.23	-0.23	N/A
TSC1	ENST00000298552.3	tuberous sclerosis 1	838	1	0	1	0	1	hsa-miR-508-3p	0.0167	0.1176	0.6656	-0.23	-0.25	N/A
CPNE3	ENST00000198765.4	copine III	756	1	1	0	0	0	hsa-miR-508-3p	0.0265	0.1696	0.6518	-0.23	-0.23	N/A
C11orf87	ENST00000327419.6	chromosome 11 open reading frame 87	5	1	0	1	0	1	hsa-miR-508-3p	0.0223	0.1506	0.7156	-0.23	-0.23	N/A
AC016559.1	ENST00000594347.1	Uncharacterized protein	15	1	0	0	1	2	hsa-miR-508-3p	0.0119	0.0861	0.548	-0.22	-0.22	N/A
TREML1	ENST00000373127.4	triggering receptor expressed on myeloid cells-like 1	5	1	0	0	1	0	hsa-miR-508-3p	0.0068	0.0478	0.2708	-0.22	-0.22	N/A
PRAMEF5	ENST00000376168.1	PRAME family member 5	5	1	0	0	1	0	hsa-miR-508-3p	0.0023	0.017	0.1193	-0.22	-0.22	N/A
PRAMEF6	ENST00000376182.1	PRAME family member 6	5	1	0	0	1	0	hsa-miR-508-3p	0.0023	0.017	0.1193	-0.22	-0.22	N/A
PPIL1	ENST00000373699.5	peptidylprolyl isomerase (cyclophilin)-like 1	662	1	0	0	1	0	hsa-miR-508-3p	0.0038	0.0277	0.1749	-0.22	-0.22	N/A
DCUN1D4	ENST00000334635.5	DCN1, defective in cullin neddylation 1, domain containing 4	1118	2	0	0	2	0	hsa-miR-508-3p	0.0154	0.1071	0.5715	-0.22	-0.25	N/A
CHST3	ENST00000373115.4	carbohydrate (chondroitin 6) sulfotransferase 3	217	1	0	0	1	1	hsa-miR-508-3p	0.0116	0.082	0.463	-0.22	-0.22	N/A
C1orf173	ENST00000326665.5	chromosome 1 open reading frame 173	5	1	0	1	0	1	hsa-miR-508-3p	0.0229	0.1591	0.852	-0.22	-0.22	N/A
RP11-723O4.6	ENST00000508239.1	Uncharacterized protein FLJ43738	5	1	0	0	1	0	hsa-miR-508-3p	0.0045	0.0327	0.1996	-0.22	-0.22	N/A
KLF17	ENST00000372299.3	Kruppel-like factor 17	11	1	0	0	1	1	hsa-miR-508-3p	0.0078	0.0562	0.3472	-0.22	-0.22	N/A
CASC4	ENST00000360824.3	cancer susceptibility candidate 4	5	1	0	0	1	1	hsa-miR-508-3p	0.0148	0.1072	0.6891	-0.22	-0.22	N/A
DPY19L2	ENST00000324472.4	dpy-19-like 2 (C. elegans)	17	1	0	0	1	0	hsa-miR-508-3p	0.0044	0.032	0.2077	-0.22	-0.22	N/A
ARMC8	ENST00000469044.1	armadillo repeat containing 8	398	1	0	0	1	1	hsa-miR-508-3p	0.0073	0.0521	0.3091	-0.22	-0.25	N/A
C6orf222	ENST00000437635.2	chromosome 6 open reading frame 222	5	2	0	0	2	0	hsa-miR-508-3p	0.0201	0.1379	0.6783	-0.22	-0.22	N/A
SERGEF	ENST00000528200.1	secretion regulating guanine nucleotide exchange factor	91	1	0	0	1	0	hsa-miR-508-3p	0.0102	0.0707	0.3598	-0.22	-0.22	N/A
AC104667.3	ENST00000452801.1		5	1	0	0	1	0	hsa-miR-508-3p	0.0051	0.0368	0.2202	-0.22	-0.22	N/A
ADORA3	ENST00000369716.4	adenosine A3 receptor	5	1	0	0	1	0	hsa-miR-508-3p	0.0058	0.0415	0.2544	-0.22	-0.22	N/A
ZNF69	ENST00000429654.2	zinc finger protein 69	5	1	0	0	1	0	hsa-miR-508-3p	0.0038	0.0271	0.1708	-0.22	-0.22	N/A
CROT	ENST00000331536.3	carnitine O-octanoyltransferase	46	1	0	1	0	1	hsa-miR-508-3p	0.019	0.128	0.5796	-0.22	-0.22	N/A
ELMOD2	ENST00000323570.3	ELMO/CED-12 domain containing 2	32	1	0	0	1	2	hsa-miR-508-3p	0.0068	0.0485	0.2988	-0.22	-0.35	N/A
ASPRV1	ENST00000320256.4	aspartic peptidase, retroviral-like 1	5	1	0	1	0	0	hsa-miR-508-3p	0.0337	0.2049	0.6572	-0.22	-0.22	N/A
ZNF780A	ENST00000450241.2	zinc finger protein 780A	44	2	2	0	0	0	hsa-miR-508-3p	0.0321	0.1947	0.6418	-0.22	-0.36	N/A
PYGO1	ENST00000302000.6	pygopus homolog 1 (Drosophila)	104	1	1	0	0	0	hsa-miR-508-3p	0.0337	0.2031	0.6496	-0.22	-0.25	N/A
EML5	ENST00000554922.1	echinoderm microtubule associated protein like 5	60	2	0	0	2	1	hsa-miR-508-3p	0.0156	0.1115	0.6619	-0.22	-0.29	N/A
VPS13C	ENST00000249837.3	vacuolar protein sorting 13 homolog C (S. cerevisiae)	85	2	0	0	2	0	hsa-miR-508-3p	0.0163	0.1173	0.7248	-0.22	-0.22	N/A
SP4	ENST00000222584.3	Sp4 transcription factor	131	2	0	0	2	0	hsa-miR-508-3p	0.0168	0.1197	0.7056	-0.22	-0.22	N/A
CCDC122	ENST00000444614.3	coiled-coil domain containing 122	103	1	0	0	1	0	hsa-miR-508-3p	0.0059	0.0426	0.2612	-0.22	-0.22	N/A
CCSER2	ENST00000224756.8	coiled-coil serine-rich protein 2	123	1	0	0	1	1	hsa-miR-508-3p	0.0055	0.0402	0.263	-0.22	-0.22	N/A
C2orf73	ENST00000398634.2	chromosome 2 open reading frame 73	5	1	0	0	1	0	hsa-miR-508-3p	0.009	0.0634	0.347	-0.22	-0.22	N/A
CENPA	ENST00000335756.4	centromere protein A	360	2	0	0	2	0	hsa-miR-508-3p	0.0067	0.0477	0.2776	-0.22	-0.37	N/A
ATRNL1	ENST00000355044.3	attractin-like 1	26	1	0	0	1	0	hsa-miR-508-3p	0.0168	0.1203	0.741	-0.22	-0.22	N/A
PEX13	ENST00000295030.5	peroxisomal biogenesis factor 13	484	1	0	1	0	0	hsa-miR-508-3p	0.0104	0.0728	0.401	-0.22	-0.22	N/A
SATB1	ENST00000338745.6	SATB homeobox 1	312	2	1	1	0	1	hsa-miR-508-3p	0.0199	0.1307	0.5373	-0.22	-0.45	N/A
CLEC2A	ENST00000455827.1	C-type lectin domain family 2, member A	5	1	0	0	1	0	hsa-miR-508-3p	0.0026	0.0186	0.1231	-0.22	-0.22	N/A
HTR2C	ENST00000371950.3	5-hydroxytryptamine (serotonin) receptor 2C, G protein-coupled	5	1	1	0	0	0	hsa-miR-508-3p	0.0212	0.1384	0.5517	-0.22	-0.22	N/A
PUS7L	ENST00000416848.2	pseudouridylate synthase 7 homolog (S. cerevisiae)-like	67	1	0	1	0	0	hsa-miR-508-3p	0.0233	0.1521	0.6183	-0.22	-0.22	N/A
PROCR	ENST00000216968.4	protein C receptor, endothelial	213	1	0	0	1	0	hsa-miR-508-3p	0.0058	0.0412	0.2391	-0.22	-0.24	N/A
PI4KA	ENST00000255882.6	phosphatidylinositol 4-kinase, catalytic, alpha	5	2	0	0	2	0	hsa-miR-508-3p	0.0127	0.0908	0.5493	-0.21	-0.21	N/A
SDR16C5	ENST00000396721.2	short chain dehydrogenase/reductase family 16C, member 5	5	1	0	0	1	0	hsa-miR-508-3p	0.0148	0.1064	0.6507	-0.21	-0.21	N/A
BTBD19	ENST00000453418.1	BTB (POZ) domain containing 19	61	1	0	1	0	0	hsa-miR-508-3p	0.023	0.1467	0.5363	-0.21	-0.24	N/A
INSC	ENST00000528567.1	inscuteable homolog (Drosophila)	27	1	0	1	0	0	hsa-miR-508-3p	0.0154	0.1002	0.3925	-0.21	-0.31	N/A
ZCCHC9	ENST00000254037.2	zinc finger, CCHC domain containing 9	831	1	0	0	1	1	hsa-miR-508-3p	0.0032	0.0233	0.151	-0.21	-0.28	N/A
ZMAT3	ENST00000311417.2	zinc finger, matrin-type 3	459	1	1	0	0	0	hsa-miR-508-3p	0.0742	0.3756	0.8726	-0.21	-0.22	N/A
SLCO3A1	ENST00000318445.6	solute carrier organic anion transporter family, member 3A1	133	1	0	1	0	0	hsa-miR-508-3p	0.0128	0.0876	0.4238	-0.21	-0.21	N/A
HIST1H2BC	ENST00000314332.5	histone cluster 1, H2bc	13	1	0	0	1	0	hsa-miR-508-3p	0.0047	0.0338	0.2055	-0.21	-0.21	N/A
BDNF	ENST00000439476.2	brain-derived neurotrophic factor	2696	1	0	1	0	0	hsa-miR-508-3p	0.0133	0.0904	0.4208	-0.21	-0.22	N/A
FLJ30594	ENST00000391666.2	HCG1990367; Putative uncharacterized protein DKFZp761K2322; Putative uncharacterized protein FLJ30594; cDNA FLJ30594 fis, clone BRAWH2008903	5	1	1	0	0	0	hsa-miR-508-3p	0.0134	0.092	0.4426	-0.21	-0.21	N/A
KLHL20	ENST00000209884.4	kelch-like family member 20	324	3	0	1	2	0	hsa-miR-508-3p	0.0109	0.0776	0.4479	-0.21	-0.53	N/A
COL4A3BP	ENST00000380494.5	collagen, type IV, alpha 3 (Goodpasture antigen) binding protein	134	2	2	0	0	1	hsa-miR-508-3p	0.038	0.247	1.0412	-0.21	-0.27	N/A
RASSF3	ENST00000542104.1	Ras association (RalGDS/AF-6) domain family member 3	461	2	0	0	2	0	hsa-miR-508-3p	0.0167	0.1172	0.6455	-0.21	-0.22	N/A
ZBTB18	ENST00000358704.4	zinc finger and BTB domain containing 18	935	2	0	0	2	0	hsa-miR-508-3p	0.0201	0.1394	0.7044	-0.21	-0.22	N/A
AC137932.1	ENST00000602042.1		5	1	0	0	1	0	hsa-miR-508-3p	0.0141	0.0958	0.4391	-0.21	-0.21	N/A
MATN2	ENST00000254898.5	matrilin 2	371	1	0	0	1	0	hsa-miR-508-3p	0.0061	0.0443	0.2919	-0.21	-0.21	N/A
ABI3BP	ENST00000471714.1	ABI family, member 3 (NESH) binding protein	18	1	0	1	0	0	hsa-miR-508-3p	0.0283	0.1888	0.8645	-0.21	-0.21	N/A
MMP7	ENST00000260227.4	matrix metallopeptidase 7 (matrilysin, uterine)	5	1	0	0	1	0	hsa-miR-508-3p	0.0039	0.0279	0.1748	-0.21	-0.21	N/A
CYP3A7	ENST00000336374.2	cytochrome P450, family 3, subfamily A, polypeptide 7	5	1	0	0	1	0	hsa-miR-508-3p	0.011	0.0759	0.3855	-0.21	-0.21	N/A
F3	ENST00000334047.7	coagulation factor III (thromboplastin, tissue factor)	13568	1	0	1	0	0	hsa-miR-508-3p	0.0131	0.0904	0.4526	-0.21	-0.21	N/A
PBOV1	ENST00000527246.2	prostate and breast cancer overexpressed 1	5	1	0	0	1	0	hsa-miR-508-3p	0.0048	0.0346	0.2139	-0.21	-0.21	N/A
FGF7	ENST00000267843.4	fibroblast growth factor 7	5	1	1	0	0	0	hsa-miR-508-3p	0.0179	0.1217	0.5794	-0.21	-0.21	N/A
GOLGA6D	ENST00000434739.3	golgin A6 family, member D	0	1	0	0	1	0	hsa-miR-508-3p	0.0142	0.1006	0.5824	-0.21	-0.21	N/A
F8	ENST00000330287.6	coagulation factor VIII, procoagulant component	16	1	0	1	0	2	hsa-miR-508-3p	0.0151	0.1007	0.4574	-0.21	-0.35	N/A
MFAP3L	ENST00000393704.3	microfibrillar-associated protein 3-like	69	1	1	0	0	0	hsa-miR-508-3p	0.0256	0.1621	0.5905	-0.21	-0.22	N/A
BCDIN3D	ENST00000333924.4	BCDIN3 domain containing	19	1	0	0	1	0	hsa-miR-508-3p	0.0051	0.0365	0.2222	-0.21	-0.21	N/A
EFCC1	ENST00000436022.2	EF-hand and coiled-coil domain containing 1	5	1	0	0	1	0	hsa-miR-508-3p	0.004	0.0288	0.18	-0.21	-0.21	N/A
RDX	ENST00000343115.4	radixin	44	2	0	1	1	0	hsa-miR-508-3p	0.0312	0.1935	0.7116	-0.21	-0.33	N/A
NEK1	ENST00000439128.2	NIMA-related kinase 1	90	1	1	0	0	0	hsa-miR-508-3p	0.0428	0.2634	0.9679	-0.21	-0.21	N/A
GRIA2	ENST00000296526.7	glutamate receptor, ionotropic, AMPA 2	5	1	1	0	0	0	hsa-miR-508-3p	0.0214	0.1468	0.7351	-0.21	-0.21	N/A
NKX2-4	ENST00000351817.4	NK2 homeobox 4	132	1	0	0	1	0	hsa-miR-508-3p	0.0062	0.0442	0.2649	-0.21	-0.21	N/A
AL136115.1	ENST00000391369.1	HCG2032337; PRO1848; Uncharacterized protein	5	1	0	0	1	0	hsa-miR-508-3p	0.0069	0.0498	0.3103	-0.21	-0.21	N/A
LCMT2	ENST00000567039.1	leucine carboxyl methyltransferase 2	274	1	0	0	1	0	hsa-miR-508-3p	0.0034	0.0247	0.1572	-0.21	-0.21	N/A
FLRT3	ENST00000378053.3	fibronectin leucine rich transmembrane protein 3	11	1	0	0	1	1	hsa-miR-508-3p	0.0097	0.0705	0.4701	-0.21	-0.25	N/A
B3GNT4	ENST00000546192.1	UDP-GlcNAc:betaGal beta-1,3-N-acetylglucosaminyltransferase 4	9	1	0	0	1	1	hsa-miR-508-3p	0.0111	0.0767	0.3873	-0.21	-0.25	N/A
RNF166	ENST00000312838.4	ring finger protein 166	1977	1	0	0	1	0	hsa-miR-508-3p	0.0044	0.0313	0.192	-0.21	-0.21	N/A
MBNL3	ENST00000370839.3	muscleblind-like splicing regulator 3	593	1	1	0	0	1	hsa-miR-508-3p	0.0355	0.2419	1.201	-0.21	-0.26	N/A
FBXL5	ENST00000341285.3	F-box and leucine-rich repeat protein 5	487	1	0	0	1	0	hsa-miR-508-3p	0.0092	0.064	0.3373	-0.21	-0.21	N/A
PUM2	ENST00000338086.5	pumilio RNA-binding family member 2	1047	1	0	0	1	1	hsa-miR-508-3p	0.0091	0.0653	0.4127	-0.21	-0.21	N/A
MS4A6A	ENST00000528851.1	membrane-spanning 4-domains, subfamily A, member 6A	5	1	0	0	1	0	hsa-miR-508-3p	0.0036	0.0259	0.1643	-0.2	-0.2	N/A
GRPEL2	ENST00000416916.2	GrpE-like 2, mitochondrial (E. coli)	79	2	0	0	2	0	hsa-miR-508-3p	0.0181	0.1289	0.765	-0.2	-0.27	N/A
DECR2	ENST00000219481.5	2,4-dienoyl CoA reductase 2, peroxisomal	1049	1	0	1	0	0	hsa-miR-508-3p	0.0096	0.0668	0.3446	-0.2	-0.21	N/A
CAPN7	ENST00000253693.2	calpain 7	76	1	0	0	1	2	hsa-miR-508-3p	0.0132	0.0948	0.5876	-0.2	-0.29	N/A
LMOD2	ENST00000458573.2	leiomodin 2 (cardiac)	5	2	0	0	2	0	hsa-miR-508-3p	0.0022	0.016	0.1071	-0.2	-0.23	N/A
LCLAT1	ENST00000309052.4	lysocardiolipin acyltransferase 1	397	1	0	0	1	0	hsa-miR-508-3p	0.0072	0.0521	0.3342	-0.2	-0.2	N/A
ZEB1	ENST00000361642.5	zinc finger E-box binding homeobox 1	59	1	1	0	0	0	hsa-miR-508-3p	0.0289	0.1858	0.7399	-0.2	-0.2	N/A
FAM21D	ENST00000311663.5	family with sequence similarity 21, member D	5	1	0	0	1	0	hsa-miR-508-3p	0.0036	0.0258	0.1635	-0.2	-0.2	N/A
DNAJC19	ENST00000486355.1	DnaJ (Hsp40) homolog, subfamily C, member 19	223	1	1	0	0	0	hsa-miR-508-3p	0.0056	0.0399	0.2264	-0.2	-0.34	N/A
CXXC5	ENST00000302517.3	CXXC finger protein 5	1285	1	0	0	1	0	hsa-miR-508-3p	0.0051	0.0362	0.2161	-0.2	-0.21	N/A
RHBDD1	ENST00000341329.3	rhomboid domain containing 1	667	2	1	1	0	0	hsa-miR-508-3p	0.0249	0.1663	0.7298	-0.2	-0.29	N/A
DDX46	ENST00000452510.2	DEAD (Asp-Glu-Ala-Asp) box polypeptide 46	472	1	0	0	1	0	hsa-miR-508-3p	0.0139	0.0977	0.545	-0.2	-0.22	N/A
HAS3	ENST00000306560.1	hyaluronan synthase 3	15	2	0	1	1	0	hsa-miR-508-3p	0.0301	0.2025	0.9189	-0.2	-0.2	N/A
ARL6IP6	ENST00000326446.5	ADP-ribosylation-like factor 6 interacting protein 6	1454	1	0	0	1	0	hsa-miR-508-3p	0.0081	0.0567	0.3094	-0.2	-0.2	N/A
APOL6	ENST00000409652.4	apolipoprotein L, 6	5	2	0	1	1	0	hsa-miR-508-3p	0.0394	0.2634	1.1933	-0.2	-0.2	N/A
MRPL35	ENST00000337109.4	mitochondrial ribosomal protein L35	860	1	0	0	1	0	hsa-miR-508-3p	0.01	0.0718	0.4277	-0.2	-0.21	N/A
BTRC	ENST00000370187.3	beta-transducin repeat containing E3 ubiquitin protein ligase	96	1	0	0	1	1	hsa-miR-508-3p	0.0075	0.0535	0.3285	-0.2	-0.22	N/A
CTDSPL2	ENST00000260327.4	CTD (carboxy-terminal domain, RNA polymerase II, polypeptide A) small phosphatase like 2	457	1	1	0	0	0	hsa-miR-508-3p	0.0299	0.1887	0.6937	-0.2	-0.2	N/A
SIPA1L1	ENST00000555818.1	signal-induced proliferation-associated 1 like 1	291	1	0	0	1	0	hsa-miR-508-3p	0.0042	0.0304	0.1906	-0.2	-0.2	N/A
C11orf82	ENST00000528759.1	chromosome 11 open reading frame 82	579	1	0	0	1	0	hsa-miR-508-3p	0.0147	0.1053	0.6381	-0.2	-0.2	N/A
ARHGAP40	ENST00000373345.4	Rho GTPase activating protein 40	5	1	0	1	0	0	hsa-miR-508-3p	0.0085	0.0599	0.3244	-0.2	-0.2	N/A
ZNF705D	ENST00000400085.3	zinc finger protein 705D	5	1	0	1	0	0	hsa-miR-508-3p	0.0196	0.1288	0.5221	-0.2	-0.2	N/A
LAIR1	ENST00000391743.3	leukocyte-associated immunoglobulin-like receptor 1	5	2	0	1	1	0	hsa-miR-508-3p	0.025	0.1694	0.7993	-0.2	-0.2	N/A
ZNF880	ENST00000600321.1	zinc finger protein 880	184	2	0	1	1	0	hsa-miR-508-3p	0.0065	0.0462	0.2689	-0.2	-0.34	N/A
DDO	ENST00000368924.3	D-aspartate oxidase	5	1	0	0	1	0	hsa-miR-508-3p	0.0045	0.0326	0.1992	-0.2	-0.2	N/A
ACAD10	ENST00000313698.4	acyl-CoA dehydrogenase family, member 10	139	1	0	0	1	1	hsa-miR-508-3p	0.0087	0.061	0.3257	-0.2	-0.26	N/A
RRM2B	ENST00000251810.3	ribonucleotide reductase M2 B (TP53 inducible)	205	1	1	0	0	1	hsa-miR-508-3p	0.0271	0.1774	0.7764	-0.2	-0.26	N/A
MT-ND4L	ENST00000361335.1	mitochondrially encoded NADH dehydrogenase 4L	8219	1	0	0	1	0	hsa-miR-508-3p	0.0138	0.0948	0.469	-0.2	-0.2	N/A
RAB3B	ENST00000371655.3	RAB3B, member RAS oncogene family	611	1	0	0	1	3	hsa-miR-508-3p	0.0101	0.0721	0.4327	-0.2	-0.26	N/A
SMC6	ENST00000448223.2	structural maintenance of chromosomes 6	291	1	0	0	1	0	hsa-miR-508-3p	0.0108	0.0764	0.4327	-0.2	-0.24	N/A
MOB1A	ENST00000396049.4	MOB kinase activator 1A	963	1	0	0	1	2	hsa-miR-508-3p	0.0072	0.0523	0.3332	-0.2	-0.23	N/A
CC2D1A	ENST00000318003.7	coiled-coil and C2 domain containing 1A	22	1	0	0	1	1	hsa-miR-508-3p	0.0072	0.0506	0.2825	-0.2	-0.2	N/A
FABP7	ENST00000356535.4	fatty acid binding protein 7, brain	5	1	0	0	1	0	hsa-miR-508-3p	0.0122	0.0883	0.5613	-0.2	-0.2	N/A
BICC1	ENST00000373886.3	bicaudal C homolog 1 (Drosophila)	165	2	0	2	0	0	hsa-miR-508-3p	0.0313	0.2103	0.9361	-0.2	-0.2	N/A
PIGL	ENST00000225609.5	phosphatidylinositol glycan anchor biosynthesis, class L	45	1	1	0	0	1	hsa-miR-508-3p	0.02	0.1331	0.6178	-0.2	-0.53	N/A
RASSF8	ENST00000541490.1	Ras association (RalGDS/AF-6) domain family (N-terminal) member 8	1290	1	0	0	1	0	hsa-miR-508-3p	0.0076	0.0541	0.3192	-0.2	-0.2	N/A
C8A	ENST00000361249.3	complement component 8, alpha polypeptide	5	3	1	1	1	1	hsa-miR-508-3p	0.0078	0.0567	0.3609	-0.2	-0.27	N/A
MFNG	ENST00000416983.3	MFNG O-fucosylpeptide 3-beta-N-acetylglucosaminyltransferase	14	1	0	0	1	0	hsa-miR-508-3p	0.0154	0.1033	0.4599	-0.2	-0.2	N/A
ZSCAN9	ENST00000527436.1	zinc finger and SCAN domain containing 9	121	1	0	0	1	0	hsa-miR-508-3p	0.0096	0.0676	0.3772	-0.2	-0.2	N/A
ZNF705B	ENST00000443676.1	zinc finger protein 705B	5	1	0	1	0	0	hsa-miR-508-3p	0.0193	0.1272	0.5185	-0.2	-0.2	N/A
LANCL1	ENST00000443314.1	LanC lantibiotic synthetase component C-like 1 (bacterial)	3395	1	0	1	0	1	hsa-miR-508-3p	0.0181	0.1257	0.6667	-0.2	-0.2	N/A
LIPN	ENST00000404459.1	lipase, family member N	0	1	0	1	0	0	hsa-miR-508-3p	0.0264	0.1758	0.778	-0.2	-0.2	N/A
FOXP3	ENST00000376207.4	forkhead box P3	7	1	0	0	1	1	hsa-miR-508-3p	0.0076	0.0547	0.3434	-0.2	-0.2	N/A
C1orf141	ENST00000371007.2	chromosome 1 open reading frame 141	5	1	0	0	1	0	hsa-miR-508-3p	0.009	0.0648	0.4038	-0.2	-0.2	N/A
SLCO4C1	ENST00000310954.6	solute carrier organic anion transporter family, member 4C1	13	1	0	0	1	1	hsa-miR-508-3p	0.0163	0.1147	0.6327	-0.2	-0.2	N/A
GFPT2	ENST00000253778.8	glutamine-fructose-6-phosphate transaminase 2	70	1	0	0	1	0	hsa-miR-508-3p	0.0053	0.0381	0.2265	-0.2	-0.2	N/A
TPH2	ENST00000333850.3	tryptophan hydroxylase 2	5	1	0	0	1	0	hsa-miR-508-3p	0.0062	0.0445	0.2721	-0.2	-0.2	N/A
SLC35D1	ENST00000235345.5	solute carrier family 35 (UDP-GlcA/UDP-GalNAc transporter), member D1	186	1	0	1	0	0	hsa-miR-508-3p	0.0161	0.1089	0.5065	-0.2	-0.2	N/A
COLCA1	ENST00000532918.1	colorectal cancer associated 1	5	1	0	0	1	0	hsa-miR-508-3p	0.0067	0.0484	0.3003	-0.2	-0.2	N/A
GOLGA8G	ENST00000329523.6	golgin A8 family, member G	5	1	1	0	0	0	hsa-miR-508-3p	0.0149	0.1028	0.5153	-0.2	-0.2	N/A
RAET1L	ENST00000367341.1	retinoic acid early transcript 1L	5	1	0	0	1	0	hsa-miR-508-3p	0.0033	0.0237	0.152	-0.2	-0.2	N/A
CD3EAP	ENST00000309424.3	CD3e molecule, epsilon associated protein	213	1	0	1	0	1	hsa-miR-508-3p	0.0182	0.1141	0.3967	-0.2	-0.32	N/A
TRPM1	ENST00000397795.2	transient receptor potential cation channel, subfamily M, member 1	5	1	0	1	0	0	hsa-miR-508-3p	0.0113	0.0798	0.4482	-0.2	-0.2	N/A
KNSTRN	ENST00000608100.1	kinetochore-localized astrin/SPAG5 binding protein	1628	1	0	1	0	0	hsa-miR-508-3p	0.0187	0.1246	0.5394	-0.2	-0.2	N/A
DARS2	ENST00000361951.4	aspartyl-tRNA synthetase 2, mitochondrial	422	2	0	0	2	0	hsa-miR-508-3p	0.0049	0.035	0.2134	-0.2	-0.25	N/A
MBNL1	ENST00000357472.3	muscleblind-like splicing regulator 1	135	1	0	0	1	1	hsa-miR-508-3p	0.0066	0.0477	0.2978	-0.2	-0.2	N/A
C3orf56	ENST00000398112.1	chromosome 3 open reading frame 56	5	1	0	0	1	0	hsa-miR-508-3p	0.0037	0.0267	0.1683	-0.2	-0.2	N/A
KLRC3	ENST00000381903.2	killer cell lectin-like receptor subfamily C, member 3	25	1	1	0	0	0	hsa-miR-508-3p	0.0121	0.0822	0.3801	-0.19	-0.25	N/A
ELF5	ENST00000257832.2	E74-like factor 5 (ets domain transcription factor)	5	1	0	0	1	0	hsa-miR-508-3p	0.0055	0.0395	0.2554	-0.19	-0.19	N/A
P2RY4	ENST00000374519.2	pyrimidinergic receptor P2Y, G-protein coupled, 4	5	1	0	1	0	0	hsa-miR-508-3p	0.0095	0.0661	0.3432	-0.19	-0.19	N/A
CTD-2370N5.3	ENST00000578584.1		5	1	0	0	1	0	hsa-miR-508-3p	0.0048	0.0342	0.2071	-0.19	-0.19	N/A
ARL11	ENST00000282026.1	ADP-ribosylation factor-like 11	5	1	0	0	1	0	hsa-miR-508-3p	0.0075	0.053	0.2926	-0.19	-0.19	N/A
FAM120B	ENST00000476287.1	family with sequence similarity 120B	764	1	0	0	1	0	hsa-miR-508-3p	0.0078	0.0555	0.3126	-0.19	-0.19	N/A
SCIMP	ENST00000574081.1	SLP adaptor and CSK interacting membrane protein	5	1	0	0	1	1	hsa-miR-508-3p	0.0055	0.0398	0.2543	-0.19	-0.19	N/A
PLEKHG7	ENST00000344636.3	pleckstrin homology domain containing, family G (with RhoGef domain) member 7	5	1	0	0	1	0	hsa-miR-508-3p	0.0102	0.0738	0.4622	-0.19	-0.19	N/A
GTF2E2	ENST00000355904.4	general transcription factor IIE, polypeptide 2, beta 34kDa	674	1	0	0	1	0	hsa-miR-508-3p	0.0037	0.0268	0.1708	-0.19	-0.19	N/A
QRFPR	ENST00000394427.2	pyroglutamylated RFamide peptide receptor	0	1	0	0	1	0	hsa-miR-508-3p	0.0114	0.0794	0.412	-0.19	-0.19	N/A
RBFOX1	ENST00000355637.4	RNA binding protein, fox-1 homolog (C. elegans) 1	5	1	0	0	1	1	hsa-miR-508-3p	0.0233	0.1598	0.7922	-0.19	-0.19	N/A
FAM46A	ENST00000369754.3	family with sequence similarity 46, member A	899	2	1	0	1	1	hsa-miR-508-3p	0.0443	0.2595	0.8281	-0.19	-0.2	N/A
SYNCRIP	ENST00000355238.6	synaptotagmin binding, cytoplasmic RNA interacting protein	4864	2	1	0	1	0	hsa-miR-508-3p	0.0219	0.15	0.734	-0.19	-0.19	N/A
ENTPD1	ENST00000371207.3	ectonucleoside triphosphate diphosphohydrolase 1	15	4	1	1	2	3	hsa-miR-508-3p	0.0205	0.1389	0.6896	-0.19	-0.58	N/A
RCAN2	ENST00000330430.6	regulator of calcineurin 2	32	1	0	0	1	0	hsa-miR-508-3p	0.0054	0.0392	0.2597	-0.19	-0.19	N/A
RBBP4	ENST00000373493.5	retinoblastoma binding protein 4	486	1	1	0	0	1	hsa-miR-508-3p	0.0253	0.1608	0.614	-0.19	-0.22	N/A
RBM18	ENST00000417201.3	RNA binding motif protein 18	963	1	0	0	1	0	hsa-miR-508-3p	0.0054	0.0388	0.2426	-0.19	-0.19	N/A
PCMT1	ENST00000367384.2	protein-L-isoaspartate (D-aspartate) O-methyltransferase	573	1	1	0	0	0	hsa-miR-508-3p	0.0075	0.0534	0.3149	-0.19	-0.3	N/A
LILRB3	ENST00000391750.1	leukocyte immunoglobulin-like receptor, subfamily B (with TM and ITIM domains), member 3	5	1	0	0	1	0	hsa-miR-508-3p	0.0035	0.0256	0.1624	-0.19	-0.19	N/A
ZNF655	ENST00000425063.1	zinc finger protein 655	709	1	0	0	1	0	hsa-miR-508-3p	0.0065	0.0462	0.2634	-0.19	-0.19	N/A
GJA1	ENST00000282561.3	gap junction protein, alpha 1, 43kDa	1732	1	0	0	1	0	hsa-miR-508-3p	0.0058	0.0412	0.2494	-0.19	-0.19	N/A
RECQL	ENST00000444129.2	RecQ protein-like (DNA helicase Q1-like)	5	1	0	1	0	0	hsa-miR-508-3p	0.0156	0.1059	0.5032	-0.19	-0.19	N/A
TMEM98	ENST00000579849.1	transmembrane protein 98	98	1	0	0	1	0	hsa-miR-508-3p	0.004	0.029	0.1804	-0.19	-0.19	N/A
COL9A1	ENST00000357250.6	collagen, type IX, alpha 1	9	1	0	0	1	1	hsa-miR-508-3p	0.0141	0.099	0.546	-0.19	-0.22	N/A
STARD4	ENST00000512160.1	StAR-related lipid transfer (START) domain containing 4	767	1	0	0	1	1	hsa-miR-508-3p	0.0068	0.049	0.2997	-0.19	-0.26	N/A
CYP2C18	ENST00000285979.6	cytochrome P450, family 2, subfamily C, polypeptide 18	5	1	0	0	1	0	hsa-miR-508-3p	0.0035	0.0253	0.1663	-0.19	-0.19	N/A
PKIG	ENST00000372894.3	protein kinase (cAMP-dependent, catalytic) inhibitor gamma	1619	1	0	0	1	0	hsa-miR-508-3p	0.0064	0.0454	0.2602	-0.19	-0.19	N/A
RP11-268J15.5	ENST00000373137.2		141	1	0	0	1	0	hsa-miR-508-3p	0.0077	0.0544	0.2995	-0.19	-0.19	N/A
B4GALT4	ENST00000467604.1	UDP-Gal:betaGlcNAc beta 1,4- galactosyltransferase, polypeptide 4	196	1	1	0	0	1	hsa-miR-508-3p	0.0238	0.1582	0.6996	-0.19	-0.19	N/A
DEFB132	ENST00000382376.3	defensin, beta 132	5	1	0	0	1	0	hsa-miR-508-3p	0.0079	0.0559	0.3259	-0.19	-0.19	N/A
PHF12	ENST00000577226.1	PHD finger protein 12	307	4	0	2	2	0	hsa-miR-508-3p	0.0565	0.374	1.63	-0.19	-0.19	N/A
EPB42	ENST00000300215.3	erythrocyte membrane protein band 4.2	5	1	0	1	0	0	hsa-miR-508-3p	0.0188	0.1248	0.5362	-0.19	-0.19	N/A
SLC35A5	ENST00000492406.1	solute carrier family 35, member A5	168	1	0	0	1	0	hsa-miR-508-3p	0.0117	0.0807	0.3939	-0.19	-0.19	N/A
HPSE2	ENST00000370546.1	heparanase 2	12	1	1	0	0	0	hsa-miR-508-3p	0.027	0.1632	0.5728	-0.19	-0.35	N/A
CCSAP	ENST00000366687.1	centriole, cilia and spindle-associated protein	1210	1	0	1	0	1	hsa-miR-508-3p	0.0281	0.1841	0.7759	-0.19	-0.19	N/A
DHRS7B	ENST00000395511.3	dehydrogenase/reductase (SDR family) member 7B	197	1	0	0	1	0	hsa-miR-508-3p	0.0048	0.0344	0.2086	-0.19	-0.19	N/A
ETNK1	ENST00000266517.4	ethanolamine kinase 1	1047	1	0	0	1	0	hsa-miR-508-3p	0.0046	0.0334	0.2173	-0.19	-0.19	N/A
CACNB2	ENST00000396576.2	calcium channel, voltage-dependent, beta 2 subunit	52	1	0	1	0	0	hsa-miR-508-3p	0.0234	0.158	0.7361	-0.19	-0.19	N/A
SYNE2	ENST00000358025.3	spectrin repeat containing, nuclear envelope 2	27	1	0	0	1	0	hsa-miR-508-3p	0.0162	0.1172	0.758	-0.19	-0.19	N/A
IKZF2	ENST00000457361.1	IKAROS family zinc finger 2 (Helios)	32	3	0	1	2	0	hsa-miR-508-3p	0.0224	0.1578	0.8784	-0.19	-0.2	N/A
FRK	ENST00000606080.1	fyn-related kinase	37	2	1	0	1	0	hsa-miR-508-3p	0.0188	0.1303	0.7115	-0.19	-0.21	N/A
NR2F1	ENST00000327111.3	nuclear receptor subfamily 2, group F, member 1	26	1	0	1	0	0	hsa-miR-508-3p	0.0104	0.072	0.3644	-0.19	-0.19	N/A
MLKL	ENST00000306247.7	mixed lineage kinase domain-like	44	1	0	0	1	0	hsa-miR-508-3p	0.0053	0.0381	0.2444	-0.19	-0.19	N/A
PTPN7	ENST00000367279.4	protein tyrosine phosphatase, non-receptor type 7	5	1	0	0	1	0	hsa-miR-508-3p	0.0068	0.0483	0.2859	-0.19	-0.19	N/A
LYPD1	ENST00000397463.2	LY6/PLAUR domain containing 1	347	1	0	0	1	0	hsa-miR-508-3p	0.003	0.0216	0.1393	-0.19	-0.2	N/A
INPP5J	ENST00000331075.5	inositol polyphosphate-5-phosphatase J	70	1	0	0	1	0	hsa-miR-508-3p	0.0068	0.0481	0.2718	-0.18	-0.18	N/A
SEMA3D	ENST00000284136.6	sema domain, immunoglobulin domain (Ig), short basic domain, secreted, (semaphorin) 3D	85	1	0	0	1	0	hsa-miR-508-3p	0.0121	0.0865	0.5256	-0.18	-0.18	N/A
CDK13	ENST00000181839.4	cyclin-dependent kinase 13	32	1	0	0	1	0	hsa-miR-508-3p	0.013	0.0934	0.5676	-0.18	-0.18	N/A
EFNA5	ENST00000333274.6	ephrin-A5	225	2	1	1	0	0	hsa-miR-508-3p	0.0226	0.1513	0.6766	-0.18	-0.19	N/A
PPP2CA	ENST00000481195.1	protein phosphatase 2, catalytic subunit, alpha isozyme	11344	1	0	0	1	1	hsa-miR-508-3p	0.0054	0.0389	0.2523	-0.18	-0.24	N/A
MCF2L2	ENST00000328913.3	MCF.2 cell line derived transforming sequence-like 2	5	2	0	0	2	0	hsa-miR-508-3p	0.0187	0.1256	0.5734	-0.18	-0.27	N/A
GATM	ENST00000396659.3	glycine amidinotransferase (L-arginine:glycine amidinotransferase)	586	1	0	0	1	0	hsa-miR-508-3p	0.0047	0.0342	0.2152	-0.18	-0.18	N/A
PCYOX1L	ENST00000274569.4	prenylcysteine oxidase 1 like	546	1	0	0	1	0	hsa-miR-508-3p	0.0073	0.0515	0.2864	-0.18	-0.18	N/A
IPO8	ENST00000256079.4	importin 8	228	1	0	0	1	0	hsa-miR-508-3p	0.0096	0.0682	0.3861	-0.18	-0.18	N/A
FRMD6	ENST00000395718.2	FERM domain containing 6	508	1	0	0	1	0	hsa-miR-508-3p	0.0046	0.0329	0.2035	-0.18	-0.19	N/A
OSTM1	ENST00000193322.3	osteopetrosis associated transmembrane protein 1	63	1	0	0	1	0	hsa-miR-508-3p	0.0155	0.1082	0.5694	-0.18	-0.18	N/A
LCP2	ENST00000046794.5	lymphocyte cytosolic protein 2 (SH2 domain containing leukocyte protein of 76kDa)	5	1	0	0	1	0	hsa-miR-508-3p	0.0153	0.107	0.5775	-0.18	-0.18	N/A
PI4K2A	ENST00000370649.3	Phosphatidylinositol 4-kinase type 2-alpha; Uncharacterized protein	1489	3	0	0	3	0	hsa-miR-508-3p	0.0174	0.1229	0.6945	-0.18	-0.18	N/A
ZNF680	ENST00000447137.2	zinc finger protein 680	7	1	0	1	0	0	hsa-miR-508-3p	0.0098	0.0677	0.3412	-0.18	-0.24	N/A
BET1	ENST00000222547.3	Bet1 golgi vesicular membrane trafficking protein	722	1	0	1	0	0	hsa-miR-508-3p	0.01	0.069	0.3354	-0.18	-0.22	N/A
FBXO30	ENST00000237281.4	F-box protein 30	224	3*	0	0	2	2	hsa-miR-508-3p	0.0392	0.2688	1.3606	-0.18	-0.23	N/A
MAMDC2	ENST00000377182.4	MAM domain containing 2	365	1	0	0	1	0	hsa-miR-508-3p	0.0096	0.0693	0.4343	-0.18	-0.18	N/A
FCRL3	ENST00000368184.3	Fc receptor-like 3	5	2	0	0	2	0	hsa-miR-508-3p	0.0079	0.0571	0.3683	-0.18	-0.18	N/A
FAM161A	ENST00000404929.1	family with sequence similarity 161, member A	275	1	0	0	1	0	hsa-miR-508-3p	0.0064	0.0464	0.3008	-0.18	-0.18	N/A
PPP2R2C	ENST00000335585.5	protein phosphatase 2, regulatory subunit B, gamma	115	1	0	0	1	0	hsa-miR-508-3p	0.0073	0.0516	0.2868	-0.18	-0.18	N/A
CENPP	ENST00000375587.3	centromere protein P	85	1	1	0	0	1	hsa-miR-508-3p	0.0188	0.1127	0.357	-0.18	-0.46	N/A
NAP1L5	ENST00000323061.5	nucleosome assembly protein 1-like 5	28	1	0	1	0	0	hsa-miR-508-3p	0.0122	0.0821	0.3761	-0.18	-0.25	N/A
FLRT1	ENST00000246841.3	fibronectin leucine rich transmembrane protein 1	5	1	0	0	1	0	hsa-miR-508-3p	0.007	0.0496	0.2782	-0.18	-0.18	N/A
GBA2	ENST00000378088.1	glucosidase, beta (bile acid) 2	19	1	0	0	1	0	hsa-miR-508-3p	0.0054	0.0387	0.2292	-0.18	-0.18	N/A
DESI2	ENST00000302550.11	desumoylating isopeptidase 2	147	1	0	0	1	1	hsa-miR-508-3p	0.0095	0.0684	0.4288	-0.18	-0.2	N/A
FPR3	ENST00000339223.4	formyl peptide receptor 3	5	1	0	0	1	0	hsa-miR-508-3p	0.0119	0.0845	0.4847	-0.18	-0.18	N/A
ZCCHC16	ENST00000340433.2	zinc finger, CCHC domain containing 16	5	1	0	0	1	0	hsa-miR-508-3p	0.0039	0.0285	0.1868	-0.18	-0.18	N/A
MOAP1	ENST00000298894.4	modulator of apoptosis 1	79	1	0	1	0	0	hsa-miR-508-3p	0.0106	0.0761	0.4546	-0.18	-0.18	N/A
ALG10	ENST00000266483.2	ALG10, alpha-1,2-glucosyltransferase	13	1	0	1	0	0	hsa-miR-508-3p	0.0121	0.0827	0.3998	-0.18	-0.18	N/A
AL645730.2	ENST00000448346.1		5	1	0	0	1	0	hsa-miR-508-3p	0.0038	0.0276	0.1733	-0.18	-0.18	N/A
GBP2	ENST00000370466.3	guanylate binding protein 2, interferon-inducible	1309	1	1	0	0	2	hsa-miR-508-3p	0.0231	0.1563	0.7506	-0.18	-0.2	N/A
DDX3X	ENST00000399959.2	DEAD (Asp-Glu-Ala-Asp) box helicase 3, X-linked	965	1	0	0	1	1	hsa-miR-508-3p	0.0035	0.0254	0.1618	-0.18	-0.22	N/A
SKIL	ENST00000458537.3	SKI-like oncogene	210	2	0	2	0	0	hsa-miR-508-3p	0.0223	0.1474	0.6412	-0.18	-0.23	N/A
BLZF1	ENST00000367808.3	basic leucine zipper nuclear factor 1	73	1	0	1	0	0	hsa-miR-508-3p	0.0092	0.0653	0.3908	-0.18	-0.18	N/A
FAM169A	ENST00000380515.3	family with sequence similarity 169, member A	90	1	0	0	1	1	hsa-miR-508-3p	0.0123	0.0876	0.5222	-0.18	-0.18	N/A
GGT6	ENST00000301395.3	gamma-glutamyltransferase 6	5	1	0	0	1	0	hsa-miR-508-3p	0.0085	0.0596	0.319	-0.18	-0.18	N/A
C6ORF50	ENST00000356722.3		5	1	0	1	0	0	hsa-miR-508-3p	0.0072	0.0514	0.2959	-0.18	-0.18	N/A
C7orf76	ENST00000356686.1	chromosome 7 open reading frame 76	5	1	0	0	1	0	hsa-miR-508-3p	0.0097	0.0697	0.4226	-0.18	-0.18	N/A
ART4	ENST00000228936.4	ADP-ribosyltransferase 4	5	2	1	1	0	0	hsa-miR-508-3p	0.0218	0.1519	0.7996	-0.18	-0.18	N/A
TMEM236	ENST00000480516.1		5	1	0	1	0	0	hsa-miR-508-3p	0.0163	0.1124	0.5636	-0.18	-0.18	N/A
PAK3	ENST00000372007.5	p21 protein (Cdc42/Rac)-activated kinase 3	8	2	1	1	0	1	hsa-miR-508-3p	0.0498	0.2957	0.9944	-0.18	-0.18	N/A
RAD54B	ENST00000297592.5	RAD54 homolog B (S. cerevisiae)	36	1	1	0	0	0	hsa-miR-508-3p	0.015	0.0999	0.4396	-0.18	-0.22	N/A
CEP55	ENST00000371485.3	centrosomal protein 55kDa	92	1	0	1	0	0	hsa-miR-508-3p	0.0125	0.0849	0.3903	-0.18	-0.2	N/A
CBS	ENST00000398158.1	cystathionine-beta-synthase	39	1	0	0	1	1	hsa-miR-508-3p	0.0118	0.0849	0.5385	-0.18	-0.18	N/A
NYAP2	ENST00000272907.6	neuronal tyrosine-phosphorylated phosphoinositide-3-kinase adaptor 2	5	1	1	0	0	0	hsa-miR-508-3p	0.0185	0.122	0.5067	-0.18	-0.18	N/A
MAP10	ENST00000418460.1	microtubule-associated protein 10	5	1	0	1	0	0	hsa-miR-508-3p	0.0234	0.1557	0.682	-0.18	-0.18	N/A
ESM1	ENST00000381405.4	endothelial cell-specific molecule 1	10	1	0	1	0	0	hsa-miR-508-3p	0.0082	0.0574	0.3102	-0.18	-0.18	N/A
TMEM236	ENST00000377495.1	transmembrane protein 236	5	1	0	1	0	0	hsa-miR-508-3p	0.0163	0.1122	0.563	-0.18	-0.18	N/A
THAP6	ENST00000311638.3	THAP domain containing 6	24	1	0	1	0	0	hsa-miR-508-3p	0.0159	0.1109	0.5929	-0.18	-0.22	N/A
KCNN3	ENST00000271915.4	potassium intermediate/small conductance calcium-activated channel, subfamily N, member 3	5	3	1	1	1	1	hsa-miR-508-3p	0.0366	0.2527	1.3022	-0.17	-0.17	N/A
PI15	ENST00000260113.2	peptidase inhibitor 15	12	1	0	0	1	0	hsa-miR-508-3p	0.0064	0.0465	0.3085	-0.17	-0.17	N/A
ELK3	ENST00000228741.3	ELK3, ETS-domain protein (SRF accessory protein 2)	2719	1	0	1	0	0	hsa-miR-508-3p	0.0168	0.1143	0.555	-0.17	-0.18	N/A
NOTO	ENST00000398468.3	notochord homeobox	5	1	0	0	1	0	hsa-miR-508-3p	0.0101	0.0729	0.4474	-0.17	-0.17	N/A
C10orf90	ENST00000284694.7	chromosome 10 open reading frame 90	5	1	0	0	1	1	hsa-miR-508-3p	0.0039	0.0287	0.1982	-0.17	-0.17	N/A
IPMK	ENST00000373935.3	inositol polyphosphate multikinase	196	1	0	1	0	0	hsa-miR-508-3p	0.0157	0.1074	0.5218	-0.17	-0.17	N/A
RP1L1	ENST00000382483.3	retinitis pigmentosa 1-like 1	5	1	0	0	1	0	hsa-miR-508-3p	0.0023	0.0168	0.113	-0.17	-0.17	N/A
GBP5	ENST00000343435.5	guanylate binding protein 5	5	1	0	0	1	1	hsa-miR-508-3p	0.006	0.0434	0.2813	-0.17	-0.17	N/A
ERLIN1	ENST00000421367.2	ER lipid raft associated 1	86	1	0	0	1	0	hsa-miR-508-3p	0.0043	0.0311	0.1918	-0.17	-0.17	N/A
CXCL11	ENST00000306621.3	chemokine (C-X-C motif) ligand 11	5	1	0	0	1	0	hsa-miR-508-3p	0.0197	0.1366	0.6966	-0.17	-0.17	N/A
HOXD3	ENST00000249440.3	homeobox D3	23	1	0	0	1	3	hsa-miR-508-3p	0.0175	0.119	0.5841	-0.17	-0.23	N/A
NPAS2	ENST00000335681.5	neuronal PAS domain protein 2	559	2	0	0	2	0	hsa-miR-508-3p	0.0095	0.0671	0.3826	-0.17	-0.2	N/A
NAALAD2	ENST00000534061.1	N-acetylated alpha-linked acidic dipeptidase 2	5	2	0	1	1	0	hsa-miR-508-3p	0.0113	0.0784	0.3973	-0.17	-0.27	N/A
FMNL2	ENST00000475377.2	formin-like 2	31	1	0	1	0	1	hsa-miR-508-3p	0.0162	0.1136	0.6121	-0.17	-0.18	N/A
RBBP9	ENST00000337227.4	retinoblastoma binding protein 9	102	1	0	1	0	1	hsa-miR-508-3p	0.0131	0.0928	0.538	-0.17	-0.22	N/A
PTPN20A	ENST00000374346.3	protein tyrosine phosphatase, non-receptor type 20A	5	1	0	1	0	0	hsa-miR-508-3p	0.0083	0.0582	0.3216	-0.17	-0.17	N/A
AHR	ENST00000242057.4	aryl hydrocarbon receptor	25	1	0	0	1	1	hsa-miR-508-3p	0.0131	0.0936	0.5625	-0.17	-0.17	N/A
GPR173	ENST00000332582.4	G protein-coupled receptor 173	99	1	0	1	0	0	hsa-miR-508-3p	0.0236	0.1516	0.5691	-0.17	-0.17	N/A
GPR176	ENST00000299092.3	G protein-coupled receptor 176	2683	1	0	0	1	0	hsa-miR-508-3p	0.0121	0.083	0.4007	-0.17	-0.17	N/A
PTPN20B	ENST00000374240.3	protein tyrosine phosphatase, non-receptor type 20B	5	1	0	1	0	0	hsa-miR-508-3p	0.0083	0.0582	0.3216	-0.17	-0.17	N/A
CYB561	ENST00000584031.1	cytochrome b561	10	1	0	1	0	0	hsa-miR-508-3p	0.0273	0.1754	0.682	-0.17	-0.17	N/A
STEAP2	ENST00000287908.3	STEAP family member 2, metalloreductase	266	1	1	0	0	0	hsa-miR-508-3p	0.0305	0.1857	0.612	-0.17	-0.2	N/A
DIO2	ENST00000438257.4	deiodinase, iodothyronine, type II	98	1	1	0	0	1	hsa-miR-508-3p	0.0174	0.119	0.5969	-0.17	-0.23	N/A
ATP6V1A	ENST00000273398.3	ATPase, H+ transporting, lysosomal 70kDa, V1 subunit A	180	1	0	0	1	1	hsa-miR-508-3p	0.0136	0.0981	0.6269	-0.17	-0.17	N/A
TP63	ENST00000392460.3	tumor protein p63	0	1	0	1	0	0	hsa-miR-508-3p	0.021	0.1393	0.5966	-0.17	-0.17	N/A
SOS2	ENST00000216373.5	son of sevenless homolog 2 (Drosophila)	70	1	0	1	0	0	hsa-miR-508-3p	0.0147	0.1008	0.4923	-0.17	-0.17	N/A
ST8SIA2	ENST00000268164.3	ST8 alpha-N-acetyl-neuraminide alpha-2,8-sialyltransferase 2	9	1	0	0	1	1	hsa-miR-508-3p	0.0104	0.0746	0.4683	-0.17	-0.17	N/A
CCBL2	ENST00000370485.2	cysteine conjugate-beta lyase 2	409	1	0	0	1	0	hsa-miR-508-3p	0.0082	0.0575	0.3097	-0.17	-0.17	N/A
BMI1	ENST00000376663.3	BMI1 polycomb ring finger oncogene	200	1	0	1	0	0	hsa-miR-508-3p	0.0162	0.1083	0.467	-0.17	-0.18	N/A
ATP13A3	ENST00000439040.1	ATPase type 13A3	243	1	0	0	1	0	hsa-miR-508-3p	0.0095	0.0676	0.392	-0.17	-0.17	N/A
ERCC4	ENST00000311895.7	excision repair cross-complementing rodent repair deficiency, complementation group 4	261	1	0	1	0	0	hsa-miR-508-3p	0.0187	0.1247	0.5472	-0.17	-0.17	N/A
ZC3HAV1L	ENST00000275766.1	zinc finger CCCH-type, antiviral 1-like	98	1	1	0	0	0	hsa-miR-508-3p	0.0087	0.0607	0.3151	-0.17	-0.19	N/A
RAB2B	ENST00000397762.1	RAB2B, member RAS oncogene family	171	1	0	1	0	0	hsa-miR-508-3p	0.0085	0.0601	0.3373	-0.17	-0.18	N/A
MYLK4	ENST00000268446.5	myosin light chain kinase family, member 4	5	1	0	0	1	0	hsa-miR-508-3p	0.0058	0.0415	0.249	-0.17	-0.17	N/A
SPATA6	ENST00000371847.3	spermatogenesis associated 6	23	2	1	0	1	0	hsa-miR-508-3p	0.0115	0.0799	0.4133	-0.17	-0.26	N/A
DSEL	ENST00000310045.7	dermatan sulfate epimerase-like	26	1	0	0	1	2	hsa-miR-508-3p	0.008	0.0581	0.385	-0.17	-0.24	N/A
WEE1	ENST00000299613.6	WEE1 homolog (S. pombe)	331	1	0	0	1	0	hsa-miR-508-3p	0.0042	0.0306	0.1918	-0.17	-0.17	N/A
UBE2H	ENST00000355621.3	ubiquitin-conjugating enzyme E2H	855	1	0	0	1	0	hsa-miR-508-3p	0.0081	0.0569	0.3037	-0.17	-0.18	N/A
CCL22	ENST00000219235.4	chemokine (C-C motif) ligand 22	5	1	0	0	1	0	hsa-miR-508-3p	0.0136	0.0926	0.43	-0.17	-0.17	N/A
GAS2L3	ENST00000547754.1	growth arrest-specific 2 like 3	478	1	1	0	0	1	hsa-miR-508-3p	0.0437	0.2572	0.7983	-0.17	-0.17	N/A
CD200	ENST00000315711.8	CD200 molecule	5	1	0	1	0	0	hsa-miR-508-3p	0.0054	0.0384	0.2279	-0.17	-0.17	N/A
BLOC1S5	ENST00000397457.2	biogenesis of lysosomal organelles complex-1, subunit 5, muted	187	1	0	0	1	0	hsa-miR-508-3p	0.0023	0.0166	0.1134	-0.17	-0.17	N/A
AQP9	ENST00000219919.4	aquaporin 9	5	1	0	1	0	1	hsa-miR-508-3p	0.0175	0.1218	0.6457	-0.17	-0.17	N/A
DCUN1D1	ENST00000292782.4	DCN1, defective in cullin neddylation 1, domain containing 1	267	1	1	0	0	0	hsa-miR-508-3p	0.0321	0.1823	0.5952	-0.17	-0.37	N/A
CGNL1	ENST00000281282.5	cingulin-like 1	25	2	0	0	2	0	hsa-miR-508-3p	0.0313	0.2115	0.9797	-0.17	-0.17	N/A
PCDH7	ENST00000543491.1	protocadherin 7	95	1	0	0	1	1	hsa-miR-508-3p	0.0085	0.0615	0.3948	-0.17	-0.17	N/A
SSBP3	ENST00000417664.2	single stranded DNA binding protein 3	1474	1	0	1	0	0	hsa-miR-508-3p	0.0268	0.1725	0.6828	-0.17	-0.17	N/A
CCDC28A	ENST00000332797.6	coiled-coil domain containing 28A	543	1	0	0	1	0	hsa-miR-508-3p	0.0065	0.046	0.2626	-0.17	-0.17	N/A
TTC30A	ENST00000355689.5	tetratricopeptide repeat domain 30A	30	2	0	0	2	1	hsa-miR-508-3p	0.0201	0.1389	0.7138	-0.17	-0.22	N/A
ANKS1B	ENST00000546960.1	ankyrin repeat and sterile alpha motif domain containing 1B	21	1	0	0	1	0	hsa-miR-508-3p	0.0056	0.0402	0.2444	-0.17	-0.17	N/A
TRIM63	ENST00000374272.3	tripartite motif containing 63, E3 ubiquitin protein ligase	5	1	0	0	1	0	hsa-miR-508-3p	0.0019	0.014	0.0947	-0.17	-0.17	N/A
LEF1	ENST00000265165.1	lymphoid enhancer-binding factor 1	104	1	0	0	1	0	hsa-miR-508-3p	0.0121	0.0832	0.4013	-0.17	-0.17	N/A
B4GALT5	ENST00000371711.4	UDP-Gal:betaGlcNAc beta 1,4- galactosyltransferase, polypeptide 5	1000	1	0	0	1	0	hsa-miR-508-3p	0.007	0.0499	0.2924	-0.17	-0.17	N/A
ZNF37A	ENST00000361085.5	zinc finger protein 37A	11	2	0	1	1	1	hsa-miR-508-3p	0.021	0.1509	0.9297	-0.17	-0.17	N/A
ATP1A2	ENST00000361216.3	ATPase, Na+/K+ transporting, alpha 2 polypeptide	5	2	0	0	2	1	hsa-miR-508-3p	0.0195	0.1399	0.8565	-0.17	-0.19	N/A
BHLHB9	ENST00000372735.1	basic helix-loop-helix domain containing, class B, 9	5	1	0	0	1	0	hsa-miR-508-3p	0.0068	0.0486	0.2947	-0.17	-0.17	N/A
PTGER4	ENST00000302472.3	prostaglandin E receptor 4 (subtype EP4)	326	1	0	0	1	0	hsa-miR-508-3p	0.0035	0.0255	0.162	-0.17	-0.17	N/A
SLC27A6	ENST00000395266.1	solute carrier family 27 (fatty acid transporter), member 6	33	1	0	0	1	0	hsa-miR-508-3p	0.0046	0.0332	0.2101	-0.17	-0.17	N/A
TLR3	ENST00000296795.3	toll-like receptor 3	5	1	1	0	0	0	hsa-miR-508-3p	0.0144	0.0988	0.4837	-0.17	-0.17	N/A
RBMS1	ENST00000348849.3	RNA binding motif, single stranded interacting protein 1	90	1	0	0	1	0	hsa-miR-508-3p	0.0057	0.0407	0.2386	-0.17	-0.17	N/A
GPR88	ENST00000315033.4	G protein-coupled receptor 88	5	1	0	0	1	0	hsa-miR-508-3p	0.0033	0.0239	0.1533	-0.16	-0.16	N/A
SPRED2	ENST00000356388.4	sprouty-related, EVH1 domain containing 2	53	1	1	0	0	1	hsa-miR-508-3p	0.0304	0.2023	0.932	-0.16	-0.17	N/A
CXCL12	ENST00000343575.6	chemokine (C-X-C motif) ligand 12	719	1	0	0	1	0	hsa-miR-508-3p	0.0089	0.063	0.3541	-0.16	-0.16	N/A
SPAG1	ENST00000251809.3	sperm associated antigen 1	169	1	0	1	0	0	hsa-miR-508-3p	0.0086	0.061	0.3452	-0.16	-0.16	N/A
KRTAP3-3	ENST00000391586.1	keratin associated protein 3-3	5	1	0	0	1	0	hsa-miR-508-3p	0.0026	0.0189	0.1244	-0.16	-0.16	N/A
FSD2	ENST00000334574.8	fibronectin type III and SPRY domain containing 2	5	1	0	0	1	2	hsa-miR-508-3p	0.009	0.065	0.4185	-0.16	-0.16	N/A
EYA1	ENST00000388742.4	eyes absent homolog 1 (Drosophila)	222	1	0	0	1	1	hsa-miR-508-3p	0.0129	0.0925	0.5788	-0.16	-0.17	N/A
MIER1	ENST00000357692.2	mesoderm induction early response 1, transcriptional regulator	950	1	0	1	0	1	hsa-miR-508-3p	0.0132	0.092	0.4976	-0.16	-0.17	N/A
CAPN2	ENST00000295006.5	calpain 2, (m/II) large subunit	1090	1	1	0	0	0	hsa-miR-508-3p	0.0182	0.1157	0.4237	-0.16	-0.24	N/A
ERG	ENST00000398905.1	v-ets avian erythroblastosis virus E26 oncogene homolog	184	3	1	1	1	1	hsa-miR-508-3p	0.0113	0.0787	0.4363	-0.16	-0.53	N/A
MARCH1	ENST00000274056.7	membrane-associated ring finger (C3HC4) 1, E3 ubiquitin protein ligase	5	1	0	0	1	0	hsa-miR-508-3p	0.0044	0.0316	0.1968	-0.16	-0.16	N/A
HPCAL4	ENST00000372844.3	hippocalcin like 4	5	1	0	0	1	0	hsa-miR-508-3p	0.0092	0.0645	0.3374	-0.16	-0.16	N/A
REEP1	ENST00000165698.5	receptor accessory protein 1	49	1	0	0	1	0	hsa-miR-508-3p	0.0047	0.0336	0.2074	-0.16	-0.16	N/A
ST6GALNAC5	ENST00000477717.1	ST6 (alpha-N-acetyl-neuraminyl-2,3-beta-galactosyl-1,3)-N-acetylgalactosaminide alpha-2,6-sialyltransferase 5	7	1	0	0	1	1	hsa-miR-508-3p	0.0093	0.0668	0.4064	-0.16	-0.18	N/A
ZNF468	ENST00000595646.1	zinc finger protein 468	83	3	0	2	1	0	hsa-miR-508-3p	0.013	0.0914	0.5033	-0.16	-0.21	N/A
SMEK1	ENST00000554684.1	SMEK homolog 1, suppressor of mek1 (Dictyostelium)	713	1	1	0	0	0	hsa-miR-508-3p	0.0187	0.1269	0.5995	-0.16	-0.16	N/A
UBA3	ENST00000415609.2	ubiquitin-like modifier activating enzyme 3	96	1	0	1	0	0	hsa-miR-508-3p	0.0134	0.0869	0.3398	-0.16	-0.27	N/A
EFR3A	ENST00000254624.5	EFR3 homolog A (S. cerevisiae)	372	1	0	0	1	0	hsa-miR-508-3p	0.0067	0.0481	0.2867	-0.16	-0.17	N/A
TSC22D2	ENST00000361875.3	TSC22 domain family, member 2	1062	1	0	0	1	1	hsa-miR-508-3p	0.0118	0.0812	0.4012	-0.16	-0.18	N/A
SLBP	ENST00000429429.2	stem-loop binding protein	1181	1	0	0	1	0	hsa-miR-508-3p	0.0029	0.0212	0.132	-0.16	-0.23	N/A
RAVER2	ENST00000371072.4	ribonucleoprotein, PTB-binding 2	218	1	0	1	0	0	hsa-miR-508-3p	0.0134	0.0922	0.459	-0.16	-0.16	N/A
ZNF30	ENST00000601957.1	zinc finger protein 30	99	1	0	1	0	0	hsa-miR-508-3p	0.0047	0.034	0.2066	-0.16	-0.16	N/A
TRIM9	ENST00000298355.3	tripartite motif containing 9	45	1	0	1	0	0	hsa-miR-508-3p	0.0199	0.1307	0.5262	-0.16	-0.16	N/A
PLA2G15	ENST00000566188.1	phospholipase A2, group XV	2670	1	0	0	1	0	hsa-miR-508-3p	0.0051	0.0368	0.2293	-0.16	-0.16	N/A
SSUH2	ENST00000415132.1	ssu-2 homolog (C. elegans)	67	1	0	0	1	0	hsa-miR-508-3p	0.005	0.0362	0.2301	-0.16	-0.16	N/A
SRSF2	ENST00000392485.2	serine/arginine-rich splicing factor 2	9241	1	0	0	1	1	hsa-miR-508-3p	0.0026	0.0191	0.1259	-0.16	-0.22	N/A
DENND1B	ENST00000235453.4	DENN/MADD domain containing 1B	6	1	0	1	0	0	hsa-miR-508-3p	0.0076	0.0548	0.3418	-0.16	-0.16	N/A
FOXJ3	ENST00000372571.1	forkhead box J3	329	1	0	0	1	1	hsa-miR-508-3p	0.0146	0.1036	0.6029	-0.16	-0.16	N/A
MITF	ENST00000328528.6	microphthalmia-associated transcription factor	593	1	1	0	0	0	hsa-miR-508-3p	0.0207	0.1382	0.6233	-0.16	-0.17	N/A
INADL	ENST00000371158.2	InaD-like (Drosophila)	96	1	0	0	1	0	hsa-miR-508-3p	0.0087	0.0618	0.3552	-0.16	-0.16	N/A
ERMAP	ENST00000372514.3	erythroblast membrane-associated protein (Scianna blood group)	121	1	0	0	1	0	hsa-miR-508-3p	0.0046	0.0335	0.2105	-0.16	-0.16	N/A
TTC9	ENST00000256367.2	tetratricopeptide repeat domain 9	39	1	0	1	0	1	hsa-miR-508-3p	0.0148	0.1026	0.5307	-0.16	-0.16	N/A
LRRTM2	ENST00000274711.6	leucine rich repeat transmembrane neuronal 2	5	1	0	1	0	2	hsa-miR-508-3p	0.0207	0.148	0.8949	-0.16	-0.16	N/A
GOLGA8J	ENST00000341650.6	golgin A8 family, member J	0	1	1	0	0	0	hsa-miR-508-3p	0.0127	0.0879	0.4572	-0.16	-0.16	N/A
KIAA1671	ENST00000401395.1	KIAA1671	549	4	0	1	3	0	hsa-miR-508-3p	0.0269	0.1881	1.0122	-0.16	-0.16	N/A
EMR2	ENST00000315576.3	egf-like module containing, mucin-like, hormone receptor-like 2	11	2	0	0	2	1	hsa-miR-508-3p	0.0111	0.0788	0.4541	-0.16	-0.26	N/A
RBPJ	ENST00000504907.1	recombination signal binding protein for immunoglobulin kappa J region	70	1	1	0	0	1	hsa-miR-508-3p	0.0282	0.1881	0.8696	-0.16	-0.22	N/A
ZNF561	ENST00000326044.5	zinc finger protein 561	156	1	0	0	1	0	hsa-miR-508-3p	0.0082	0.0577	0.308	-0.16	-0.17	N/A
SGK1	ENST00000367858.5	serum/glucocorticoid regulated kinase 1	369	1	0	1	0	0	hsa-miR-508-3p	0.0097	0.0671	0.3454	-0.16	-0.16	N/A
TOB2	ENST00000327492.3	transducer of ERBB2, 2	71	1	1	0	0	0	hsa-miR-508-3p	0.0107	0.0732	0.3497	-0.16	-0.21	N/A
IREB2	ENST00000258886.8	iron-responsive element binding protein 2	1096	2	0	1	1	0	hsa-miR-508-3p	0.0199	0.1372	0.696	-0.16	-0.24	N/A
HIPK3	ENST00000303296.4	homeodomain interacting protein kinase 3	933	1	0	1	0	0	hsa-miR-508-3p	0.0355	0.243	1.198	-0.16	-0.16	N/A
PRR11	ENST00000262293.4	proline rich 11	56	1	0	1	0	0	hsa-miR-508-3p	0.0084	0.0591	0.317	-0.16	-0.16	N/A
P2RY14	ENST00000309170.3	purinergic receptor P2Y, G-protein coupled, 14	5	1	0	0	1	0	hsa-miR-508-3p	0.0103	0.0721	0.3908	-0.16	-0.16	N/A
LHFPL3	ENST00000535008.1	lipoma HMGIC fusion partner-like 3	5	1	0	0	1	0	hsa-miR-508-3p	0.0067	0.0482	0.2884	-0.16	-0.16	N/A
LRRC69	ENST00000343709.3	leucine rich repeat containing 69	12	1	0	1	0	0	hsa-miR-508-3p	0.0071	0.0486	0.2366	-0.16	-0.27	N/A
THUMPD2	ENST00000505747.1	THUMP domain containing 2	700	1	0	0	1	0	hsa-miR-508-3p	0.0044	0.0317	0.1984	-0.16	-0.16	N/A
DCAF16	ENST00000382247.1	DDB1 and CUL4 associated factor 16	202	1	0	1	0	0	hsa-miR-508-3p	0.0131	0.0894	0.4204	-0.16	-0.16	N/A
COMMD3-BMI1	ENST00000602390.1	COMMD3-BMI1 readthrough	195	1	0	1	0	0	hsa-miR-508-3p	0.0162	0.1082	0.4664	-0.16	-0.16	N/A
SLC38A4	ENST00000447411.1	solute carrier family 38, member 4	10	1	0	0	1	1	hsa-miR-508-3p	0.0125	0.0904	0.5743	-0.16	-0.16	N/A
RP11-322L20.1	ENST00000557527.1	HCG2028865; Uncharacterized protein	5	1	0	0	1	0	hsa-miR-508-3p	0.0095	0.0661	0.3434	-0.16	-0.16	N/A
FAM63B	ENST00000559228.1	family with sequence similarity 63, member B	41	1	1	0	0	0	hsa-miR-508-3p	0.0287	0.1901	0.8525	-0.16	-0.16	N/A
NCALD	ENST00000395923.1	neurocalcin delta	49	1	0	1	0	0	hsa-miR-508-3p	0.0111	0.0769	0.3809	-0.16	-0.16	N/A
DCAF13	ENST00000297579.5	DDB1 and CUL4 associated factor 13	141	1	0	0	1	0	hsa-miR-508-3p	0.0076	0.055	0.3462	-0.16	-0.21	N/A
BICD1	ENST00000548411.1	bicaudal D homolog 1 (Drosophila)	205	1	0	1	0	1	hsa-miR-508-3p	0.0339	0.214	0.8439	-0.16	-0.19	N/A
MAP3K7	ENST00000369325.3	mitogen-activated protein kinase kinase kinase 7	1172	2	0	1	1	0	hsa-miR-508-3p	0.0086	0.061	0.3489	-0.16	-0.3	N/A
ZNF14	ENST00000344099.3	zinc finger protein 14	37	1	0	1	0	0	hsa-miR-508-3p	0.0114	0.073	0.2703	-0.16	-0.35	N/A
CACNB3	ENST00000301050.2	calcium channel, voltage-dependent, beta 3 subunit	41	1	0	0	1	0	hsa-miR-508-3p	0.0101	0.0705	0.3635	-0.15	-0.15	N/A
NCOA2	ENST00000452400.2	nuclear receptor coactivator 2	271	1	0	0	1	0	hsa-miR-508-3p	0.01	0.0715	0.4354	-0.15	-0.15	N/A
KLHDC1	ENST00000359332.2	kelch domain containing 1	5	1	0	0	1	0	hsa-miR-508-3p	0.0102	0.0715	0.3916	-0.15	-0.15	N/A
CALCRL	ENST00000392370.3	calcitonin receptor-like	18	1	0	0	1	0	hsa-miR-508-3p	0.0266	0.1813	0.8958	-0.15	-0.15	N/A
CHAD	ENST00000258969.4	chondroadherin	5	1	0	0	1	0	hsa-miR-508-3p	0.0062	0.0449	0.2862	-0.15	-0.15	N/A
RPS6KA6	ENST00000262752.2	ribosomal protein S6 kinase, 90kDa, polypeptide 6	156	1	0	0	1	1	hsa-miR-508-3p	0.0046	0.0332	0.2181	-0.15	-0.21	N/A
C8orf22	ENST00000303202.8	chromosome 8 open reading frame 22	5	2	0	1	1	0	hsa-miR-508-3p	0.0072	0.0515	0.3116	-0.15	-0.32	N/A
PRKCI	ENST00000295797.4	protein kinase C, iota	103	1	0	0	1	0	hsa-miR-508-3p	0.0122	0.0844	0.4214	-0.15	-0.15	N/A
KLHL29	ENST00000486442.1	kelch-like family member 29	414	1	0	0	1	0	hsa-miR-508-3p	0.0098	0.0686	0.374	-0.15	-0.15	N/A
FAM114A1	ENST00000358869.2	family with sequence similarity 114, member A1	1504	1	0	1	0	1	hsa-miR-508-3p	0.01	0.0695	0.3685	-0.15	-0.18	N/A
IL7R	ENST00000343305.4	interleukin 7 receptor	293	1	0	1	0	1	hsa-miR-508-3p	0.0239	0.1682	0.9175	-0.15	-0.16	N/A
CORO1C	ENST00000261401.3	coronin, actin binding protein, 1C	1970	1	0	0	1	0	hsa-miR-508-3p	0.0062	0.0443	0.2708	-0.15	-0.16	N/A
SERBP1	ENST00000370994.4	SERPINE1 mRNA binding protein 1	926	1	0	0	1	0	hsa-miR-508-3p	0.0051	0.0364	0.2217	-0.15	-0.16	N/A
CRLF3	ENST00000324238.6	cytokine receptor-like factor 3	5	1	0	0	1	0	hsa-miR-508-3p	0.0095	0.0669	0.3604	-0.15	-0.15	N/A
SLC22A9	ENST00000310969.4	solute carrier family 22 (organic anion transporter), member 9	188	1	0	0	1	0	hsa-miR-508-3p	0.0035	0.0252	0.1686	-0.15	-0.15	N/A
ERF	ENST00000222329.4	Ets2 repressor factor	1007	1	0	1	0	0	hsa-miR-508-3p	0.0197	0.1292	0.523	-0.15	-0.15	N/A
NXT2	ENST00000372106.1	nuclear transport factor 2-like export factor 2	390	1	0	0	1	0	hsa-miR-508-3p	0.0024	0.0171	0.1142	-0.15	-0.15	N/A
CXXC4	ENST00000394767.2	CXXC finger protein 4	121	1	0	0	1	0	hsa-miR-508-3p	0.0121	0.0857	0.4878	-0.15	-0.17	N/A
GPD1L	ENST00000282541.5	glycerol-3-phosphate dehydrogenase 1-like	130	1	0	0	1	1	hsa-miR-508-3p	0.0074	0.0537	0.3382	-0.15	-0.17	N/A
SMEK2	ENST00000272313.5	SMEK homolog 2, suppressor of mek1 (Dictyostelium)	342	1	0	1	0	2	hsa-miR-508-3p	0.0284	0.1923	0.9275	-0.15	-0.15	N/A
DDR2	ENST00000367922.3	discoidin domain receptor tyrosine kinase 2	41	2	0	1	1	1	hsa-miR-508-3p	0.0125	0.0876	0.4893	-0.15	-0.2	N/A
NPAT	ENST00000278612.8	nuclear protein, ataxia-telangiectasia locus	163	2	0	0	2	2	hsa-miR-508-3p	0.0071	0.051	0.3099	-0.15	-0.23	N/A
TTC33	ENST00000337702.4	tetratricopeptide repeat domain 33	676	2	0	1	1	1	hsa-miR-508-3p	0.0117	0.0827	0.4615	-0.15	-0.38	N/A
VLDLR	ENST00000382100.3	very low density lipoprotein receptor	977	1	0	0	1	2	hsa-miR-508-3p	0.01	0.0719	0.4339	-0.15	-0.16	N/A
B3GALT5	ENST00000380620.4	UDP-Gal:betaGlcNAc beta 1,3-galactosyltransferase, polypeptide 5	5	3	0	0	3	2	hsa-miR-508-3p	0.0215	0.155	0.9776	-0.15	-0.15	N/A
HRK	ENST00000257572.5	harakiri, BCL2 interacting protein (contains only BH3 domain)	19	1	0	1	0	0	hsa-miR-508-3p	0.0176	0.1132	0.4347	-0.15	-0.23	N/A
GPAT2	ENST00000377137.3	glycerol-3-phosphate acyltransferase 2, mitochondrial	5	1	0	0	1	0	hsa-miR-508-3p	0.0029	0.0209	0.1361	-0.15	-0.15	N/A
FAM199X	ENST00000493442.1	family with sequence similarity 199, X-linked	856	1	0	0	1	2	hsa-miR-508-3p	0.0128	0.0907	0.5231	-0.15	-0.18	N/A
DLX6	ENST00000518156.2	distal-less homeobox 6	76	1	0	0	1	0	hsa-miR-508-3p	0.0022	0.016	0.1059	-0.15	-0.17	N/A
MTMR2	ENST00000346299.5	myotubularin related protein 2	625	1	0	1	0	0	hsa-miR-508-3p	0.0128	0.0878	0.4275	-0.15	-0.19	N/A
C9	ENST00000263408.4	complement component 9	5	1	0	1	0	0	hsa-miR-508-3p	0.0082	0.0579	0.3136	-0.15	-0.15	N/A
LMO3	ENST00000354662.1	LIM domain only 3 (rhombotin-like 2)	7	1	1	0	0	0	hsa-miR-508-3p	0.0092	0.0633	0.3138	-0.15	-0.23	N/A
WDR52	ENST00000393845.2	WD repeat domain 52	5	1	0	0	1	1	hsa-miR-508-3p	0.0103	0.075	0.4931	-0.15	-0.15	N/A
ZNF776	ENST00000317178.5	zinc finger protein 776	1447	1	0	0	1	0	hsa-miR-508-3p	0.0144	0.1013	0.5714	-0.15	-0.15	N/A
EFNA2	ENST00000215368.2	ephrin-A2	83	1	0	0	1	0	hsa-miR-508-3p	0.0058	0.0415	0.2425	-0.15	-0.15	N/A
MXD1	ENST00000264444.2	MAX dimerization protein 1	183	1	0	1	0	0	hsa-miR-508-3p	0.011	0.0774	0.4305	-0.15	-0.15	N/A
ZNF664	ENST00000538932.2	zinc finger protein 664	736	1	0	0	1	0	hsa-miR-508-3p	0.0101	0.0703	0.3585	-0.15	-0.15	N/A
MTA3	ENST00000405592.1	metastasis associated 1 family, member 3	194	1	0	1	0	0	hsa-miR-508-3p	0.0128	0.0882	0.4447	-0.15	-0.15	N/A
ZC3HAV1	ENST00000242351.5	zinc finger CCCH-type, antiviral 1	45	1	0	1	0	0	hsa-miR-508-3p	0.0162	0.1127	0.5873	-0.15	-0.15	N/A
PFN2	ENST00000239940.7	profilin 2	2184	1	0	1	0	0	hsa-miR-508-3p	0.0102	0.0707	0.3595	-0.15	-0.15	N/A
DTHD1	ENST00000456874.2	death domain containing 1	5	2	0	2	0	0	hsa-miR-508-3p	0.0277	0.1849	0.846	-0.15	-0.27	N/A
F2RL2	ENST00000296641.4	coagulation factor II (thrombin) receptor-like 2	5	1	0	0	1	0	hsa-miR-508-3p	0.0074	0.0523	0.2895	-0.15	-0.15	N/A
ROBO1	ENST00000436010.2	roundabout, axon guidance receptor, homolog 1 (Drosophila)	546	1	0	0	1	1	hsa-miR-508-3p	0.0255	0.1814	1.0644	-0.15	-0.15	N/A
RGS5	ENST00000313961.5	regulator of G-protein signaling 5	56	3	1	0	2	0	hsa-miR-508-3p	0.0086	0.0593	0.3227	-0.15	-0.33	N/A
FBN1	ENST00000316623.5	fibrillin 1	798	1	0	1	0	1	hsa-miR-508-3p	0.0177	0.1263	0.7459	-0.15	-0.15	N/A
ZNF793	ENST00000445217.1	zinc finger protein 793	22	5	1	3	1	0	hsa-miR-508-3p	0.0232	0.1625	0.8653	-0.15	-0.23	N/A
ZIK1	ENST00000307468.4	zinc finger protein interacting with K protein 1	64	1	0	1	0	0	hsa-miR-508-3p	0.0113	0.0758	0.3353	-0.15	-0.21	N/A
YWHAH	ENST00000397492.1	tyrosine 3-monooxygenase/tryptophan 5-monooxygenase activation protein, eta polypeptide	7321	1	0	0	1	0	hsa-miR-508-3p	0.008	0.0575	0.358	-0.15	-0.15	N/A
AL009178.1	ENST00000597278.1	Uncharacterized protein; cDNA FLJ43200 fis, clone FEBRA2007793	5	1	0	0	1	1	hsa-miR-508-3p	0.0101	0.0717	0.4128	-0.15	-0.15	N/A
PNRC1	ENST00000336032.3	proline-rich nuclear receptor coactivator 1	413	1	0	0	1	0	hsa-miR-508-3p	0.0021	0.0152	0.1047	-0.15	-0.2	N/A
UGT8	ENST00000310836.6	UDP glycosyltransferase 8	682	1	0	1	0	1	hsa-miR-508-3p	0.0114	0.0803	0.4498	-0.15	-0.17	N/A
HS6ST3	ENST00000376705.2	heparan sulfate 6-O-sulfotransferase 3	598	1	0	0	1	2	hsa-miR-508-3p	0.0086	0.0624	0.4101	-0.15	-0.15	N/A
ZBTB20	ENST00000462705.1	zinc finger and BTB domain containing 20	5	2	0	0	2	4	hsa-miR-508-3p	0.0065	0.047	0.2969	-0.15	-0.52	N/A
SLC44A1	ENST00000374720.3	solute carrier family 44 (choline transporter), member 1	407	2	0	1	1	0	hsa-miR-508-3p	0.0128	0.0904	0.5249	-0.15	-0.19	N/A
YPEL2	ENST00000312655.4	yippee-like 2 (Drosophila)	62	1	0	0	1	0	hsa-miR-508-3p	0.0069	0.0502	0.3206	-0.15	-0.15	N/A
PURG	ENST00000475541.1	purine-rich element binding protein G	29	1	0	1	0	1	hsa-miR-508-3p	0.0154	0.1077	0.5735	-0.15	-0.15	N/A
ZNF782	ENST00000481138.1	zinc finger protein 782	8	1	0	0	1	0	hsa-miR-508-3p	0.0039	0.0287	0.1884	-0.15	-0.15	N/A
ABCD3	ENST00000394233.2	ATP-binding cassette, sub-family D (ALD), member 3	53	1	0	0	1	0	hsa-miR-508-3p	0.0075	0.0533	0.3177	-0.15	-0.15	N/A
STAC	ENST00000273183.3	SH3 and cysteine rich domain	172	1	0	0	1	0	hsa-miR-508-3p	0.0073	0.0524	0.3211	-0.15	-0.15	N/A
SCN2A	ENST00000375437.2	sodium channel, voltage-gated, type II, alpha subunit	7	1	1	0	0	0	hsa-miR-508-3p	0.0397	0.2394	0.7887	-0.15	-0.15	N/A
FUT9	ENST00000302103.5	fucosyltransferase 9 (alpha (1,3) fucosyltransferase)	5	1	0	1	0	1	hsa-miR-508-3p	0.0587	0.3937	1.9101	-0.15	-0.15	N/A
STK39	ENST00000355999.4	serine threonine kinase 39	266	1	0	1	0	0	hsa-miR-508-3p	0.0244	0.1581	0.6489	-0.15	-0.19	N/A
G6PC	ENST00000253801.2	glucose-6-phosphatase, catalytic subunit	5	1	0	1	0	0	hsa-miR-508-3p	0.0103	0.0717	0.3636	-0.14	-0.14	N/A
C9orf47	ENST00000375851.2	chromosome 9 open reading frame 47	5	1	0	0	1	1	hsa-miR-508-3p	0.0096	0.0688	0.4131	-0.14	-0.14	N/A
HEPACAM	ENST00000298251.4	hepatic and glial cell adhesion molecule	5	1	0	0	1	0	hsa-miR-508-3p	0.006	0.0428	0.2481	-0.14	-0.14	N/A
SUDS3	ENST00000397564.2	suppressor of defective silencing 3 homolog (S. cerevisiae)	224	1	0	1	0	1	hsa-miR-508-3p	0.0141	0.0986	0.5212	-0.14	-0.22	N/A
FLJ27365	ENST00000360737.3	hsa-mir-4763	74	1	0	1	0	1	hsa-miR-508-3p	0.0105	0.0733	0.3807	-0.14	-0.17	N/A
RELA	ENST00000525693.1	v-rel avian reticuloendotheliosis viral oncogene homolog A	1707	1	0	0	1	0	hsa-miR-508-3p	0.007	0.0504	0.3097	-0.14	-0.15	N/A
EGR3	ENST00000519492.1	early growth response 3	21	1	0	0	1	0	hsa-miR-508-3p	0.0141	0.0996	0.5641	-0.14	-0.19	N/A
TMEM245	ENST00000374586.3	transmembrane protein 245	1320	1	0	0	1	0	hsa-miR-508-3p	0.0121	0.0873	0.5511	-0.14	-0.15	N/A
C6orf120	ENST00000332290.2	chromosome 6 open reading frame 120	1415	1	0	1	0	0	hsa-miR-508-3p	0.0146	0.0969	0.4145	-0.14	-0.18	N/A
ARL4A	ENST00000396663.1	ADP-ribosylation factor-like 4A	213	1	0	0	1	0	hsa-miR-508-3p	0.0073	0.0528	0.342	-0.14	-0.14	N/A
RCAN3	ENST00000374395.4	RCAN family member 3	395	1	0	1	0	1	hsa-miR-508-3p	0.0173	0.1187	0.6003	-0.14	-0.19	N/A
TTPAL	ENST00000372906.2	tocopherol (alpha) transfer protein-like	265	1	0	0	1	0	hsa-miR-508-3p	0.0063	0.0445	0.2539	-0.14	-0.15	N/A
LOX	ENST00000231004.4	lysyl oxidase	3441	2	1	0	1	0	hsa-miR-508-3p	0.0199	0.119	0.3818	-0.14	-0.46	N/A
CWF19L1	ENST00000354105.4	CWF19-like 1, cell cycle control (S. pombe)	31	1	0	1	0	0	hsa-miR-508-3p	0.011	0.0747	0.3477	-0.14	-0.18	N/A
C9orf72	ENST00000380003.3	chromosome 9 open reading frame 72	25	1	0	0	1	0	hsa-miR-508-3p	0.0189	0.1329	0.7311	-0.14	-0.14	N/A
RECK	ENST00000377966.3	reversion-inducing-cysteine-rich protein with kazal motifs	10	1	0	0	1	0	hsa-miR-508-3p	0.0253	0.1633	0.6455	-0.14	-0.14	N/A
GLTSCR1L	ENST00000314073.5	GLTSCR1-like	59	1	0	0	1	0	hsa-miR-508-3p	0.0225	0.1458	0.5735	-0.14	-0.14	N/A
BCL2	ENST00000398117.1	B-cell CLL/lymphoma 2	55	1	0	0	1	0	hsa-miR-508-3p	0.008	0.0583	0.3788	-0.14	-0.17	N/A
KDELR3	ENST00000216014.4	KDEL (Lys-Asp-Glu-Leu) endoplasmic reticulum protein retention receptor 3	329	1	0	0	1	0	hsa-miR-508-3p	0.0047	0.0335	0.1997	-0.14	-0.16	N/A
SLC3A1	ENST00000260649.6	solute carrier family 3 (amino acid transporter heavy chain), member 1	5	1	0	0	1	0	hsa-miR-508-3p	0.0069	0.0496	0.2962	-0.14	-0.14	N/A
ZNF543	ENST00000321545.4	zinc finger protein 543	51	1	0	0	1	0	hsa-miR-508-3p	0.002	0.0147	0.099	-0.14	-0.14	N/A
FBXW7	ENST00000281708.4	F-box and WD repeat domain containing 7, E3 ubiquitin protein ligase	12	1	0	0	1	0	hsa-miR-508-3p	0.0116	0.082	0.4652	-0.14	-0.14	N/A
TC2N	ENST00000435962.2	tandem C2 domains, nuclear	604	1	1	0	0	0	hsa-miR-508-3p	0.0181	0.1145	0.4176	-0.14	-0.23	N/A
RNF152	ENST00000312828.3	ring finger protein 152	57	1	0	0	1	2	hsa-miR-508-3p	0.0051	0.0372	0.2496	-0.14	-0.25	N/A
MYLK3	ENST00000394809.4	myosin light chain kinase 3	21	1	0	1	0	0	hsa-miR-508-3p	0.0174	0.113	0.4482	-0.14	-0.19	N/A
NECAP2	ENST00000337132.5	NECAP endocytosis associated 2	1011	1	1	0	0	0	hsa-miR-508-3p	0.0094	0.0652	0.339	-0.14	-0.14	N/A
CDH12	ENST00000504376.2	cadherin 12, type 2 (N-cadherin 2)	21	2	0	1	1	0	hsa-miR-508-3p	0.0093	0.0648	0.3681	-0.14	-0.32	N/A
OTX2	ENST00000339475.5	orthodenticle homeobox 2	5	1	0	0	1	0	hsa-miR-508-3p	0.0062	0.0446	0.2686	-0.14	-0.14	N/A
ROCK1	ENST00000399799.2	Rho-associated, coiled-coil containing protein kinase 1	7	2	0	2	0	3	hsa-miR-508-3p	0.0335	0.2341	1.2779	-0.14	-0.14	N/A
FASLG	ENST00000340030.3	Fas ligand (TNF superfamily, member 6)	5	1	0	0	1	0	hsa-miR-508-3p	0.0064	0.0457	0.2614	-0.14	-0.14	N/A
PLIN1	ENST00000300055.5	perilipin 1	10	1	0	0	1	0	hsa-miR-508-3p	0.0027	0.0195	0.1331	-0.14	-0.14	N/A
RNF207	ENST00000377948.2	ring finger protein 207	5	1	0	0	1	1	hsa-miR-508-3p	0.0092	0.0653	0.3807	-0.14	-0.14	N/A
ATF7IP2	ENST00000396559.1	activating transcription factor 7 interacting protein 2	50	1	0	0	1	0	hsa-miR-508-3p	0.012	0.0859	0.5115	-0.14	-0.14	N/A
PRR23A	ENST00000383163.2	proline rich 23A	5	1	0	0	1	0	hsa-miR-508-3p	0.0044	0.0319	0.207	-0.14	-0.14	N/A
ACOXL	ENST00000439055.1	acyl-CoA oxidase-like	5	1	0	0	1	0	hsa-miR-508-3p	0.009	0.0626	0.3304	-0.14	-0.14	N/A
ABHD2	ENST00000352732.5	abhydrolase domain containing 2	210	2	0	0	2	0	hsa-miR-508-3p	0.0095	0.0686	0.4257	-0.14	-0.14	N/A
ADAMTS1	ENST00000284984.3	ADAM metallopeptidase with thrombospondin type 1 motif, 1	466	1	1	0	0	0	hsa-miR-508-3p	0.0163	0.1068	0.4394	-0.14	-0.19	N/A
RP11-113D6.10	ENST00000527059.1	Putative mitochondrial carrier protein LOC494141	5	1	0	0	1	0	hsa-miR-508-3p	0.0117	0.0824	0.4515	-0.14	-0.14	N/A
CNTN6	ENST00000446702.2	contactin 6	5	1	0	0	1	0	hsa-miR-508-3p	0.0129	0.0905	0.4997	-0.14	-0.14	N/A
WDR17	ENST00000393643.2	WD repeat domain 17	113	1	0	0	1	0	hsa-miR-508-3p	0.0095	0.0686	0.43	-0.14	-0.15	N/A
SMPD3	ENST00000219334.5	sphingomyelin phosphodiesterase 3, neutral membrane (neutral sphingomyelinase II)	9	1	0	0	1	1	hsa-miR-508-3p	0.0143	0.099	0.5033	-0.14	-0.14	N/A
SEPHS2	ENST00000542752.1	selenophosphate synthetase 2	62	1	0	0	1	0	hsa-miR-508-3p	0.0028	0.0201	0.1318	-0.14	-0.14	N/A
MPP7	ENST00000375732.1	membrane protein, palmitoylated 7 (MAGUK p55 subfamily member 7)	50	1	0	1	0	0	hsa-miR-508-3p	0.0135	0.0953	0.5414	-0.14	-0.14	N/A
GRM1	ENST00000392299.2	glutamate receptor, metabotropic 1	5	1	0	1	0	1	hsa-miR-508-3p	0.0198	0.137	0.7095	-0.14	-0.14	N/A
MCIDAS	ENST00000513312.1	multiciliate differentiation and DNA synthesis associated cell cycle protein	45	2	0	0	2	0	hsa-miR-508-3p	0.0091	0.0655	0.3953	-0.14	-0.31	N/A
SALL3	ENST00000575389.2	sal-like 3 (Drosophila)	64	2	1	0	1	1	hsa-miR-508-3p	0.0212	0.1437	0.695	-0.14	-0.21	N/A
ATXN1	ENST00000244769.4	ataxin 1	106	1	0	0	1	1	hsa-miR-508-3p	0.0085	0.0619	0.4186	-0.14	-0.19	N/A
UBR1	ENST00000382177.2	ubiquitin protein ligase E3 component n-recognin 1	11	3	0	0	3	0	hsa-miR-508-3p	0.0188	0.1338	0.7716	-0.14	-0.18	N/A
HLA-DPB1	ENST00000418931.2	major histocompatibility complex, class II, DP beta 1	47	2	0	0	2	2	hsa-miR-508-3p	0.0053	0.0381	0.2423	-0.14	-0.33	N/A
CDH1	ENST00000261769.5	cadherin 1, type 1, E-cadherin (epithelial)	128	2	0	0	2	0	hsa-miR-508-3p	0.0217	0.151	0.8015	-0.14	-0.14	N/A
SLC1A2	ENST00000278379.3	solute carrier family 1 (glial high affinity glutamate transporter), member 2	5	1	0	0	1	1	hsa-miR-508-3p	0.0159	0.1144	0.7195	-0.14	-0.14	N/A
OR12D3	ENST00000396806.3	olfactory receptor, family 12, subfamily D, member 3	5	1	0	0	1	0	hsa-miR-508-3p	0.0047	0.0338	0.2169	-0.14	-0.14	N/A
KLF12	ENST00000377669.2	Kruppel-like factor 12	251	1	0	1	0	0	hsa-miR-508-3p	0.0167	0.1182	0.677	-0.14	-0.14	N/A
MORN4	ENST00000478953.1	MORN repeat containing 4	296	1	0	0	1	0	hsa-miR-508-3p	0.0025	0.018	0.1254	-0.14	-0.14	N/A
CHMP7	ENST00000313219.7	charged multivesicular body protein 7	124	1	0	0	1	0	hsa-miR-508-3p	0.0023	0.0168	0.1086	-0.14	-0.19	N/A
GPR157	ENST00000377411.4	G protein-coupled receptor 157	48	1	0	1	0	0	hsa-miR-508-3p	0.0265	0.1784	0.8315	-0.14	-0.14	N/A
DNAJC6	ENST00000395325.3	DnaJ (Hsp40) homolog, subfamily C, member 6	96	1	0	0	1	0	hsa-miR-508-3p	0.0179	0.1253	0.6824	-0.14	-0.14	N/A
MMEL1	ENST00000288709.6	membrane metallo-endopeptidase-like 1	5	1	0	0	1	0	hsa-miR-508-3p	0.0047	0.0338	0.2056	-0.14	-0.14	N/A
DAZAP1	ENST00000336761.6	DAZ associated protein 1	3500	1	0	0	1	0	hsa-miR-508-3p	0.0086	0.0609	0.3432	-0.14	-0.14	N/A
DPP10	ENST00000410059.1	dipeptidyl-peptidase 10 (non-functional)	5	1	0	1	0	2	hsa-miR-508-3p	0.0141	0.1008	0.613	-0.14	-0.14	N/A
HSH2D	ENST00000588246.1	hematopoietic SH2 domain containing	5	1	0	0	1	0	hsa-miR-508-3p	0.003	0.0218	0.1439	-0.14	-0.14	N/A
SYT10	ENST00000228567.3	synaptotagmin X	5	1	0	0	1	0	hsa-miR-508-3p	0.0068	0.0489	0.2989	-0.14	-0.14	N/A
TCTE1	ENST00000371505.4	t-complex-associated-testis-expressed 1	34	1	0	1	0	1	hsa-miR-508-3p	0.0161	0.113	0.6208	-0.14	-0.14	N/A
PDP2	ENST00000311765.2	pyruvate dehyrogenase phosphatase catalytic subunit 2	102	2	0	0	2	1	hsa-miR-508-3p	0.0081	0.0578	0.3525	-0.13	-0.18	N/A
DNAJC9	ENST00000372950.4	DnaJ (Hsp40) homolog, subfamily C, member 9	175	1	0	0	1	0	hsa-miR-508-3p	0.0092	0.0624	0.2911	-0.13	-0.2	N/A
RP11-363G10.2	ENST00000375625.3		5	1	0	0	1	0	hsa-miR-508-3p	0.0057	0.0403	0.2369	-0.13	-0.13	N/A
RP11-93B14.6	ENST00000370520.3	HCG2018282; Uncharacterized protein	5	1	0	0	1	0	hsa-miR-508-3p	0.0039	0.0282	0.1767	-0.13	-0.13	N/A
RP11-114H20.1	ENST00000375644.3		5	1	0	0	1	0	hsa-miR-508-3p	0.0057	0.0403	0.2369	-0.13	-0.13	N/A
TNFSF14	ENST00000245912.3	tumor necrosis factor (ligand) superfamily, member 14	5	1	0	0	1	1	hsa-miR-508-3p	0.0046	0.0334	0.2034	-0.13	-0.16	N/A
CDYL	ENST00000343762.5	chromodomain protein, Y-like	24	1	0	1	0	0	hsa-miR-508-3p	0.0144	0.0973	0.4539	-0.13	-0.24	N/A
ERO1LB	ENST00000354619.5	ERO1-like beta (S. cerevisiae)	478	1	0	1	0	0	hsa-miR-508-3p	0.0134	0.091	0.4228	-0.13	-0.14	N/A
ARHGAP26	ENST00000378004.3	Rho GTPase activating protein 26	131	3	0	1	2	1	hsa-miR-508-3p	0.0253	0.1709	0.8357	-0.13	-0.23	N/A
DNAH5	ENST00000265104.4	dynein, axonemal, heavy chain 5	5	1	0	0	1	0	hsa-miR-508-3p	0.0122	0.0876	0.5445	-0.13	-0.13	N/A
SLFN13	ENST00000285013.6	schlafen family member 13	11	1	0	0	1	0	hsa-miR-508-3p	0.0077	0.0557	0.3491	-0.13	-0.13	N/A
METAP2	ENST00000323666.5	methionyl aminopeptidase 2	23	1	0	0	1	1	hsa-miR-508-3p	0.0031	0.0223	0.1484	-0.13	-0.21	N/A
GIMAP1	ENST00000307194.5	GTPase, IMAP family member 1	5	1	0	0	1	0	hsa-miR-508-3p	0.0074	0.0536	0.3428	-0.13	-0.13	N/A
PARP16	ENST00000261888.6	poly (ADP-ribose) polymerase family, member 16	97	1	0	1	0	0	hsa-miR-508-3p	0.0124	0.0851	0.42	-0.13	-0.13	N/A
GPM6B	ENST00000454189.2	glycoprotein M6B	135	1	0	0	1	0	hsa-miR-508-3p	0.0095	0.0667	0.3616	-0.13	-0.13	N/A
TTBK2	ENST00000267890.6	tau tubulin kinase 2	18	1	0	1	0	2	hsa-miR-508-3p	0.0197	0.1401	0.8282	-0.13	-0.14	N/A
SPATA5	ENST00000274008.4	spermatogenesis associated 5	168	1	0	1	0	1	hsa-miR-508-3p	0.02	0.1392	0.7568	-0.13	-0.16	N/A
PABPC4L	ENST00000421491.3	poly(A) binding protein, cytoplasmic 4-like	55	1	0	1	0	0	hsa-miR-508-3p	0.0075	0.0511	0.2436	-0.13	-0.23	N/A
KCNMB2	ENST00000432997.1	potassium large conductance calcium-activated channel, subfamily M, beta member 2	5	1	0	1	0	0	hsa-miR-508-3p	0.014	0.0954	0.455	-0.13	-0.13	N/A
AMPD3	ENST00000444303.2	adenosine monophosphate deaminase 3	5	1	0	0	1	0	hsa-miR-508-3p	0.0066	0.0471	0.2733	-0.13	-0.13	N/A
KIAA0040	ENST00000423313.1	KIAA0040	15	1	0	0	1	0	hsa-miR-508-3p	0.0124	0.0853	0.4219	-0.13	-0.13	N/A
ZNF660	ENST00000322734.2	zinc finger protein 660	5	1	0	1	0	0	hsa-miR-508-3p	0.01	0.0716	0.4247	-0.13	-0.13	N/A
ISL1	ENST00000230658.7	ISL LIM homeobox 1	67	1	0	0	1	0	hsa-miR-508-3p	0.008	0.0562	0.3106	-0.13	-0.13	N/A
FBXL2	ENST00000484457.1	F-box and leucine-rich repeat protein 2	12	1	0	0	1	0	hsa-miR-508-3p	0.007	0.0504	0.3179	-0.13	-0.13	N/A
BBX	ENST00000415149.2	bobby sox homolog (Drosophila)	141	1	0	1	0	0	hsa-miR-508-3p	0.0246	0.1572	0.5865	-0.13	-0.14	N/A
MORC4	ENST00000535534.1	MORC family CW-type zinc finger 4	112	1	0	0	1	1	hsa-miR-508-3p	0.0056	0.0404	0.2698	-0.13	-0.14	N/A
KLB	ENST00000257408.4	klotho beta	95	1	0	0	1	1	hsa-miR-508-3p	0.0119	0.084	0.477	-0.13	-0.21	N/A
KIAA1143	ENST00000296121.4	KIAA1143	5	1	0	1	0	0	hsa-miR-508-3p	0.0104	0.074	0.4299	-0.13	-0.13	N/A
PARD3B	ENST00000406610.2	par-3 family cell polarity regulator beta	38	1	1	0	0	0	hsa-miR-508-3p	0.0382	0.2496	1.0822	-0.13	-0.13	N/A
KCNJ3	ENST00000295101.2	potassium inwardly-rectifying channel, subfamily J, member 3	21	1	0	0	1	0	hsa-miR-508-3p	0.0122	0.0853	0.4634	-0.13	-0.13	N/A
MEOX2	ENST00000262041.5	mesenchyme homeobox 2	5	1	0	0	1	0	hsa-miR-508-3p	0.0064	0.0456	0.2608	-0.13	-0.13	N/A
NUFIP2	ENST00000225388.4	nuclear fragile X mental retardation protein interacting protein 2	440	1	0	1	0	0	hsa-miR-508-3p	0.0094	0.0658	0.3623	-0.13	-0.14	N/A
TMX4	ENST00000246024.2	thioredoxin-related transmembrane protein 4	466	1	0	0	1	2	hsa-miR-508-3p	0.0109	0.0775	0.4605	-0.13	-0.14	N/A
PCOLCE2	ENST00000485766.1	procollagen C-endopeptidase enhancer 2	105	1	0	1	0	0	hsa-miR-508-3p	0.0041	0.0296	0.1827	-0.13	-0.14	N/A
RNF135	ENST00000535306.2	ring finger protein 135	65	1	0	0	1	0	hsa-miR-508-3p	0.0042	0.0306	0.2002	-0.13	-0.13	N/A
C15orf27	ENST00000388942.3	chromosome 15 open reading frame 27	17	1	0	0	1	0	hsa-miR-508-3p	0.0052	0.0375	0.2246	-0.13	-0.13	N/A
HES5	ENST00000378453.3	hairy and enhancer of split 5 (Drosophila)	5	1	0	0	1	0	hsa-miR-508-3p	0.0026	0.0187	0.1232	-0.13	-0.13	N/A
PPAT	ENST00000264220.2	phosphoribosyl pyrophosphate amidotransferase	61	1	0	1	0	1	hsa-miR-508-3p	0.0106	0.0731	0.3704	-0.13	-0.21	N/A
CERK	ENST00000216264.8	ceramide kinase	123	1	0	1	0	1	hsa-miR-508-3p	0.0147	0.1012	0.5063	-0.13	-0.14	N/A
ZEB2	ENST00000558170.2	zinc finger E-box binding homeobox 2	33	2	0	0	2	0	hsa-miR-508-3p	0.0149	0.1058	0.6103	-0.13	-0.15	N/A
CADM2	ENST00000383699.3	cell adhesion molecule 2	5	1	0	0	1	0	hsa-miR-508-3p	0.0228	0.1605	0.9082	-0.13	-0.13	N/A
CD177	ENST00000378009.4	CD177 molecule	5	1	0	0	1	0	hsa-miR-508-3p	0.0086	0.06	0.3204	-0.13	-0.13	N/A
RNPC3	ENST00000533099.1	RNA-binding region (RNP1, RRM) containing 3	419	1	0	0	1	0	hsa-miR-508-3p	0.0049	0.0351	0.2218	-0.13	-0.13	N/A
BMP6	ENST00000283147.6	bone morphogenetic protein 6	1070	1	0	0	1	0	hsa-miR-508-3p	0.0063	0.0448	0.2575	-0.13	-0.13	N/A
GOLM1	ENST00000388712.3	golgi membrane protein 1	4212	1	0	0	1	0	hsa-miR-508-3p	0.0087	0.0611	0.3345	-0.13	-0.14	N/A
TMEM237	ENST00000409444.2	transmembrane protein 237	2209	1	0	0	1	0	hsa-miR-508-3p	0.0074	0.0516	0.2722	-0.13	-0.17	N/A
LRRC58	ENST00000295628.3	leucine rich repeat containing 58	940	1	0	0	1	1	hsa-miR-508-3p	0.0067	0.0485	0.3078	-0.13	-0.13	N/A
DUSP19	ENST00000354221.4	dual specificity phosphatase 19	42	1	0	0	1	0	hsa-miR-508-3p	0.006	0.0437	0.2785	-0.13	-0.16	N/A
WWP2	ENST00000359154.2	WW domain containing E3 ubiquitin protein ligase 2	405	1	0	0	1	0	hsa-miR-508-3p	0.0016	0.0117	0.0807	-0.13	-0.13	N/A
FAT3	ENST00000298047.6	FAT atypical cadherin 3	30	1	0	0	1	2	hsa-miR-508-3p	0.0158	0.1147	0.7639	-0.13	-0.13	N/A
C10orf11	ENST00000496424.2	chromosome 10 open reading frame 11	5	1	0	1	0	0	hsa-miR-508-3p	0.0104	0.0743	0.4349	-0.13	-0.13	N/A
PFKFB3	ENST00000536985.1	6-phosphofructo-2-kinase/fructose-2,6-biphosphatase 3	29	1	1	0	0	0	hsa-miR-508-3p	0.0091	0.0634	0.3335	-0.13	-0.13	N/A
GBAS	ENST00000322090.3	glioblastoma amplified sequence	273	1	0	0	1	0	hsa-miR-508-3p	0.003	0.022	0.1423	-0.13	-0.13	N/A
ARRDC3	ENST00000265138.3	arrestin domain containing 3	1313	1	0	0	1	0	hsa-miR-508-3p	0.006	0.0427	0.2578	-0.13	-0.13	N/A
ZNF607	ENST00000355202.4	zinc finger protein 607	667	1	0	0	1	1	hsa-miR-508-3p	0.0045	0.0324	0.1989	-0.13	-0.13	N/A
ELOVL7	ENST00000508821.1	ELOVL fatty acid elongase 7	52	1	0	0	1	1	hsa-miR-508-3p	0.01	0.0711	0.4154	-0.13	-0.13	N/A
SLC5A3	ENST00000608209.1	sodium/myo-inositol cotransporter	24	2	1	1	0	0	hsa-miR-508-3p	0.0272	0.1775	0.7166	-0.13	-0.17	N/A
MZT1	ENST00000377818.3	mitotic spindle organizing protein 1	157	1	0	0	1	1	hsa-miR-508-3p	0.0033	0.024	0.15	-0.13	-0.46	N/A
AADACL3	ENST00000332530.3	arylacetamide deacetylase-like 3	5	1	0	0	1	0	hsa-miR-508-3p	0.0034	0.0245	0.1563	-0.13	-0.13	N/A
TRABD2A	ENST00000409133.1	TraB domain containing 2A	94	1	0	0	1	0	hsa-miR-508-3p	0.0042	0.0301	0.1906	-0.13	-0.13	N/A
SH3BGRL2	ENST00000369838.4	SH3 domain binding glutamic acid-rich protein like 2	32	1	1	0	0	0	hsa-miR-508-3p	0.0106	0.0669	0.2355	-0.13	-0.35	N/A
SYT5	ENST00000590851.1	synaptotagmin V	5	2	0	1	1	0	hsa-miR-508-3p	0.0194	0.1375	0.7879	-0.13	-0.13	N/A
SATB2	ENST00000417098.1	SATB homeobox 2	820	1	0	0	1	0	hsa-miR-508-3p	0.0048	0.0346	0.2189	-0.13	-0.14	N/A
TRIM6	ENST00000278302.5	tripartite motif containing 6	302	1	0	1	0	1	hsa-miR-508-3p	0.0144	0.0977	0.4612	-0.13	-0.14	N/A
GNL3L	ENST00000336470.4	guanine nucleotide binding protein-like 3 (nucleolar)-like	151	1	0	0	1	2	hsa-miR-508-3p	0.0133	0.094	0.5383	-0.13	-0.17	N/A
STK16	ENST00000409638.3	serine/threonine kinase 16	1416	1	0	0	1	0	hsa-miR-508-3p	0.0035	0.0257	0.1689	-0.12	-0.12	N/A
GOLGA8I	ENST00000450802.3	golgin A8 family, member I	5	1	1	0	0	0	hsa-miR-508-3p	0.0126	0.0877	0.4559	-0.12	-0.12	N/A
GOLGA8M	ENST00000563027.1	golgin A8 family, member M	0	1	1	0	0	0	hsa-miR-508-3p	0.0126	0.0879	0.4572	-0.12	-0.12	N/A
NDST1	ENST00000261797.6	N-deacetylase/N-sulfotransferase (heparan glucosaminyl) 1	13660	1	0	1	0	0	hsa-miR-508-3p	0.0137	0.0932	0.4309	-0.12	-0.12	N/A
RNASEH2C	ENST00000308418.4	ribonuclease H2, subunit C	1330	1	1	0	0	0	hsa-miR-508-3p	0.0088	0.0565	0.2133	-0.12	-0.36	N/A
NHLRC2	ENST00000369301.3	NHL repeat containing 2	368	2	0	1	1	0	hsa-miR-508-3p	0.0239	0.1709	1.0343	-0.12	-0.16	N/A
KBTBD11	ENST00000320248.3	kelch repeat and BTB (POZ) domain containing 11	173	1	1	0	0	0	hsa-miR-508-3p	0.0315	0.1993	0.7538	-0.12	-0.12	N/A
FBXO40	ENST00000338040.4	F-box protein 40	5	1	0	0	1	1	hsa-miR-508-3p	0.0056	0.0409	0.2662	-0.12	-0.12	N/A
TPCN1	ENST00000335509.6	two pore segment channel 1	401	1	0	0	1	0	hsa-miR-508-3p	0.0078	0.0552	0.3169	-0.12	-0.12	N/A
RAP1GDS1	ENST00000408927.3	RAP1, GTP-GDP dissociation stimulator 1	970	1	0	1	0	1	hsa-miR-508-3p	0.0116	0.0805	0.4179	-0.12	-0.17	N/A
GAB1	ENST00000262995.4	GRB2-associated binding protein 1	26	2	1	1	0	0	hsa-miR-508-3p	0.0101	0.0709	0.3962	-0.12	-0.24	N/A
TRAK1	ENST00000341421.3	trafficking protein, kinesin binding 1	362	1	0	1	0	0	hsa-miR-508-3p	0.0083	0.0591	0.3482	-0.12	-0.13	N/A
TAL2	ENST00000334077.3	T-cell acute lymphocytic leukemia 2	21	1	0	1	0	0	hsa-miR-508-3p	0.0122	0.0821	0.3603	-0.12	-0.16	N/A
RAB22A	ENST00000244040.3	RAB22A, member RAS oncogene family	484	1	0	1	0	0	hsa-miR-508-3p	0.0168	0.1128	0.5042	-0.12	-0.18	N/A
EIF5AL1	ENST00000520547.2	eukaryotic translation initiation factor 5A-like 1	10	1	1	0	0	0	hsa-miR-508-3p	0.0187	0.1176	0.4483	-0.12	-0.27	N/A
EMB	ENST00000303221.5	embigin	17	1	0	1	0	0	hsa-miR-508-3p	0.0095	0.0678	0.4055	-0.12	-0.12	N/A
SLC39A9	ENST00000031146.4	solute carrier family 39, member 9	824	1	0	0	1	0	hsa-miR-508-3p	0.0038	0.0276	0.1814	-0.12	-0.14	N/A
ZBTB33	ENST00000326624.2	zinc finger and BTB domain containing 33	65	1	0	1	0	2	hsa-miR-508-3p	0.0093	0.0664	0.4021	-0.12	-0.22	N/A
ZSCAN30	ENST00000333206.5	zinc finger and SCAN domain containing 30	274	1	0	0	1	0	hsa-miR-508-3p	0.0088	0.0628	0.381	-0.12	-0.12	N/A
FBXO48	ENST00000377957.3	F-box protein 48	13	2	0	2	0	1	hsa-miR-508-3p	0.0101	0.0681	0.3191	-0.12	-0.33	N/A
PELO	ENST00000274311.2	pelota homolog (Drosophila)	786	1	0	0	1	1	hsa-miR-508-3p	0.005	0.0359	0.2305	-0.12	-0.26	N/A
GOLGA8K	ENST00000512626.2	golgin A8 family, member K	0	1	1	0	0	0	hsa-miR-508-3p	0.0111	0.0767	0.3925	-0.12	-0.12	N/A
HBP1	ENST00000222574.4	HMG-box transcription factor 1	167	1	1	0	0	0	hsa-miR-508-3p	0.0112	0.0773	0.385	-0.12	-0.12	N/A
VPS45	ENST00000369130.3	vacuolar protein sorting 45 homolog (S. cerevisiae)	153	1	0	0	1	0	hsa-miR-508-3p	0.0051	0.0365	0.2328	-0.12	-0.12	N/A
SEMA5B	ENST00000195173.4	sema domain, seven thrombospondin repeats (type 1 and type 1-like), transmembrane domain (TM) and short cytoplasmic domain, (semaphorin) 5B	15	1	0	0	1	0	hsa-miR-508-3p	0.0057	0.0409	0.2619	-0.12	-0.12	N/A
PLEKHB2	ENST00000438882.2	pleckstrin homology domain containing, family B (evectins) member 2	1358	1	0	0	1	0	hsa-miR-508-3p	0.0065	0.0458	0.2602	-0.12	-0.12	N/A
MECOM	ENST00000460814.1	MDS1 and EVI1 complex locus	138	1	0	0	1	0	hsa-miR-508-3p	0.0129	0.0921	0.5501	-0.12	-0.12	N/A
TRIM2	ENST00000338700.5	tripartite motif containing 2	22	1	0	1	0	0	hsa-miR-508-3p	0.0236	0.1522	0.5859	-0.12	-0.12	N/A
FAM49A	ENST00000381323.3	family with sequence similarity 49, member A	38	1	0	0	1	1	hsa-miR-508-3p	0.0087	0.0622	0.3823	-0.12	-0.16	N/A
UBP1	ENST00000283629.3	upstream binding protein 1 (LBP-1a)	1418	1	1	0	0	1	hsa-miR-508-3p	0.0181	0.1225	0.5764	-0.12	-0.13	N/A
MTF1	ENST00000373036.4	metal-regulatory transcription factor 1	98	1	0	1	0	0	hsa-miR-508-3p	0.0163	0.1142	0.6244	-0.12	-0.12	N/A
ENPP6	ENST00000296741.2	ectonucleotide pyrophosphatase/phosphodiesterase 6	5	1	0	0	1	1	hsa-miR-508-3p	0.0078	0.0562	0.3637	-0.12	-0.12	N/A
WNK3	ENST00000375169.3	WNK lysine deficient protein kinase 3	55	2	0	1	1	1	hsa-miR-508-3p	0.0353	0.2457	1.3279	-0.12	-0.12	N/A
HLF	ENST00000226067.5	hepatic leukemia factor	15	1	1	0	0	0	hsa-miR-508-3p	0.0337	0.1977	0.5926	-0.12	-0.15	N/A
GALM	ENST00000272252.5	galactose mutarotase (aldose 1-epimerase)	963	1	0	0	1	0	hsa-miR-508-3p	0.0061	0.0428	0.2397	-0.12	-0.15	N/A
FGFR1OP	ENST00000366847.4	FGFR1 oncogene partner	552	1	0	0	1	2	hsa-miR-508-3p	0.0102	0.071	0.3732	-0.12	-0.12	N/A
SYNJ1	ENST00000357345.3	synaptojanin 1	143	1	1	0	0	0	hsa-miR-508-3p	0.0337	0.2124	0.831	-0.12	-0.13	N/A
UBE2V1	ENST00000371657.5	ubiquitin-conjugating enzyme E2 variant 1	1621	1	0	0	1	0	hsa-miR-508-3p	0.0024	0.0173	0.1151	-0.12	-0.12	N/A
LDHAL6A	ENST00000280706.2	lactate dehydrogenase A-like 6A	5	1	0	0	1	0	hsa-miR-508-3p	0.003	0.0216	0.1442	-0.12	-0.12	N/A
HPS3	ENST00000296051.2	Hermansky-Pudlak syndrome 3	60	1	0	0	1	0	hsa-miR-508-3p	0.0262	0.1703	0.6903	-0.12	-0.12	N/A
PIK3R1	ENST00000521381.1	phosphoinositide-3-kinase, regulatory subunit 1 (alpha)	217	1	0	1	0	0	hsa-miR-508-3p	0.016	0.1069	0.4671	-0.12	-0.13	N/A
STARD7	ENST00000337288.5	StAR-related lipid transfer (START) domain containing 7	17	1	0	0	1	1	hsa-miR-508-3p	0.0065	0.0468	0.3039	-0.12	-0.12	N/A
KCNC3	ENST00000376959.2	potassium voltage-gated channel, Shaw-related subfamily, member 3	5	1	0	0	1	0	hsa-miR-508-3p	0.008	0.0562	0.3056	-0.12	-0.12	N/A
VCPIP1	ENST00000310421.4	valosin containing protein (p97)/p47 complex interacting protein 1	228	1	0	1	0	0	hsa-miR-508-3p	0.0155	0.1064	0.536	-0.12	-0.13	N/A
N4BP2L1	ENST00000380139.4	NEDD4 binding protein 2-like 1	92	1	0	0	1	0	hsa-miR-508-3p	0.0051	0.0364	0.2162	-0.12	-0.12	N/A
FSBP	ENST00000481490.2	fibrinogen silencer binding protein	36	1	1	0	0	0	hsa-miR-508-3p	0.0151	0.1011	0.4481	-0.12	-0.15	N/A
MYBBP1A	ENST00000254718.4	MYB binding protein (P160) 1a	3141	1	0	0	1	0	hsa-miR-508-3p	0.0035	0.0254	0.1612	-0.12	-0.12	N/A
ASIC2	ENST00000225823.2	acid-sensing (proton-gated) ion channel 2	5	1	0	0	1	0	hsa-miR-508-3p	0.0068	0.048	0.274	-0.12	-0.12	N/A
SPTAN1	ENST00000372731.4	spectrin, alpha, non-erythrocytic 1	18	1	0	0	1	0	hsa-miR-508-3p	0.0116	0.0829	0.4896	-0.12	-0.12	N/A
NPAS3	ENST00000346562.2	neuronal PAS domain protein 3	9	1	0	0	1	0	hsa-miR-508-3p	0.0057	0.0415	0.265	-0.12	-0.12	N/A
KCNA4	ENST00000328224.6	potassium voltage-gated channel, shaker-related subfamily, member 4	5	1	0	0	1	0	hsa-miR-508-3p	0.018	0.1198	0.518	-0.12	-0.12	N/A
GREB1L	ENST00000580732.2	growth regulation by estrogen in breast cancer-like	30	1	1	0	0	1	hsa-miR-508-3p	0.0386	0.2418	0.9155	-0.12	-0.12	N/A
TMEM43	ENST00000306077.4	transmembrane protein 43	2575	1	0	0	1	0	hsa-miR-508-3p	0.006	0.0428	0.254	-0.12	-0.12	N/A
SOX5	ENST00000546136.1	SRY (sex determining region Y)-box 5	43	2	0	0	2	1	hsa-miR-508-3p	0.0087	0.0609	0.3361	-0.12	-0.38	N/A
VN1R1	ENST00000321039.3	vomeronasal 1 receptor 1	12	1	0	0	1	0	hsa-miR-508-3p	0.0041	0.0302	0.2031	-0.12	-0.2	N/A
GABRE	ENST00000370325.1	gamma-aminobutyric acid (GABA) A receptor, epsilon	6	1	0	0	1	0	hsa-miR-508-3p	0.0103	0.0717	0.3632	-0.12	-0.12	N/A
SNX13	ENST00000409389.1	sorting nexin 13	100	1	0	1	0	0	hsa-miR-508-3p	0.0161	0.114	0.6467	-0.12	-0.12	N/A
CDC42SE1	ENST00000439374.2	CDC42 small effector 1	231	1	0	0	1	0	hsa-miR-508-3p	0.0032	0.0228	0.1426	-0.12	-0.14	N/A
TRHDE	ENST00000261180.4	thyrotropin-releasing hormone degrading enzyme	34	2	0	1	1	1	hsa-miR-508-3p	0.0224	0.156	0.8343	-0.12	-0.27	N/A
PRPH2	ENST00000230381.5	peripherin 2 (retinal degeneration, slow)	5	1	0	0	1	1	hsa-miR-508-3p	0.0028	0.0205	0.1346	-0.12	-0.15	N/A
FCGR2B	ENST00000358671.5	Fc fragment of IgG, low affinity IIb, receptor (CD32)	5	1	0	0	1	0	hsa-miR-508-3p	0.0033	0.0237	0.1603	-0.12	-0.12	N/A
MSN	ENST00000360270.5	moesin	5947	1	0	1	0	0	hsa-miR-508-3p	0.0069	0.0488	0.2748	-0.12	-0.12	N/A
GOLGA8H	ENST00000566740.1	golgin A8 family, member H	2	1	1	0	0	0	hsa-miR-508-3p	0.0115	0.0794	0.4016	-0.12	-0.12	N/A
ZNF268	ENST00000542986.2	zinc finger protein 268	156	1	0	0	1	0	hsa-miR-508-3p	0.003	0.0215	0.1324	-0.12	-0.17	N/A
THRB	ENST00000396671.2	thyroid hormone receptor, beta	55	2	0	0	2	0	hsa-miR-508-3p	0.0125	0.0861	0.4393	-0.12	-0.17	N/A
NR3C1	ENST00000394464.2	nuclear receptor subfamily 3, group C, member 1 (glucocorticoid receptor)	682	1	0	0	1	1	hsa-miR-508-3p	0.0092	0.0661	0.4194	-0.12	-0.19	N/A
SLC12A8	ENST00000430155.2	solute carrier family 12, member 8	11	1	0	0	1	2	hsa-miR-508-3p	0.0079	0.0555	0.3133	-0.12	-0.22	N/A
TLR7	ENST00000380659.3	toll-like receptor 7	5	1	0	0	1	0	hsa-miR-508-3p	0.0077	0.0561	0.3623	-0.12	-0.12	N/A
ZNF75D	ENST00000370766.3	zinc finger protein 75D	5	1	0	0	1	0	hsa-miR-508-3p	0.0055	0.039	0.2324	-0.12	-0.12	N/A
CCNC	ENST00000520371.1	cyclin C	524	1	0	0	1	0	hsa-miR-508-3p	0.004	0.0288	0.1788	-0.11	-0.12	N/A
SAMD12	ENST00000409003.4	sterile alpha motif domain containing 12	57	1	0	0	1	0	hsa-miR-508-3p	0.0056	0.0408	0.2717	-0.11	-0.11	N/A
DLGAP2	ENST00000421627.2	discs, large (Drosophila) homolog-associated protein 2	5	1	1	0	0	0	hsa-miR-508-3p	0.0433	0.2514	0.7256	-0.11	-0.11	N/A
KIAA1549	ENST00000440172.1	KIAA1549	508	1	0	0	1	0	hsa-miR-508-3p	0.0197	0.1324	0.622	-0.11	-0.13	N/A
MIER3	ENST00000381226.3	mesoderm induction early response 1, family member 3	112	1	0	0	1	0	hsa-miR-508-3p	0.0223	0.1557	0.8274	-0.11	-0.14	N/A
SNX19	ENST00000265909.4	sorting nexin 19	1157	1	0	0	1	0	hsa-miR-508-3p	0.0037	0.0265	0.1676	-0.11	-0.11	N/A
ZNF556	ENST00000586426.1	zinc finger protein 556	90	1	0	1	0	1	hsa-miR-508-3p	0.0093	0.0651	0.3415	-0.11	-0.13	N/A
ARHGEF12	ENST00000397843.2	Rho guanine nucleotide exchange factor (GEF) 12	815	2	1	1	0	0	hsa-miR-508-3p	0.0424	0.2728	1.0452	-0.11	-0.13	N/A
A2ML1	ENST00000299698.7	alpha-2-macroglobulin-like 1	5	1	0	0	1	0	hsa-miR-508-3p	0.0078	0.0566	0.3744	-0.11	-0.11	N/A
HCG27	ENST00000383331.4	HLA complex group 27 (non-protein coding)	5	1	0	0	1	0	hsa-miR-508-3p	0.0031	0.0226	0.1457	-0.11	-0.11	N/A
SLC35E1	ENST00000595753.1	solute carrier family 35, member E1	4273	1	0	0	1	0	hsa-miR-508-3p	0.0102	0.071	0.3685	-0.11	-0.11	N/A
FZD5	ENST00000295417.3	frizzled family receptor 5	122	2	0	1	1	0	hsa-miR-508-3p	0.0056	0.04	0.2385	-0.11	-0.2	N/A
OXTR	ENST00000316793.3	oxytocin receptor	24	1	1	0	0	0	hsa-miR-508-3p	0.0209	0.1336	0.4986	-0.11	-0.14	N/A
RBMS3	ENST00000396583.3	RNA binding motif, single stranded interacting protein 3	56	3	1	0	2	1	hsa-miR-508-3p	0.0219	0.1467	0.6789	-0.11	-0.22	N/A
SLC4A10	ENST00000415876.2	solute carrier family 4, sodium bicarbonate transporter, member 10	5	1	0	0	1	0	hsa-miR-508-3p	0.0086	0.062	0.3872	-0.11	-0.11	N/A
MAK	ENST00000313243.2	male germ cell-associated kinase	7	1	0	0	1	0	hsa-miR-508-3p	0.0103	0.0734	0.4417	-0.11	-0.17	N/A
EDARADD	ENST00000359362.5	EDAR-associated death domain	76	1	0	1	0	0	hsa-miR-508-3p	0.0108	0.0744	0.3751	-0.11	-0.11	N/A
OCRL	ENST00000371113.4	oculocerebrorenal syndrome of Lowe	818	2	0	1	1	1	hsa-miR-508-3p	0.0161	0.1153	0.6942	-0.11	-0.11	N/A
DCAF8L1	ENST00000441525.1	DDB1 and CUL4 associated factor 8-like 1	5	1	0	1	0	0	hsa-miR-508-3p	0.0104	0.0741	0.4359	-0.11	-0.11	N/A
RASL10A	ENST00000401450.3	RAS-like, family 10, member A	5	1	0	0	1	1	hsa-miR-508-3p	0.0014	0.0102	0.073	-0.11	-0.11	N/A
CCDC170	ENST00000239374.7	coiled-coil domain containing 170	15	1	0	0	1	0	hsa-miR-508-3p	0.0032	0.0236	0.1563	-0.11	-0.11	N/A
FRS2	ENST00000550389.1	fibroblast growth factor receptor substrate 2	176	1	1	0	0	1	hsa-miR-508-3p	0.0121	0.0786	0.3272	-0.11	-0.22	N/A
ANKRD49	ENST00000544253.1	ankyrin repeat domain 49	32	1	0	1	0	1	hsa-miR-508-3p	0.0104	0.0735	0.4263	-0.11	-0.17	N/A
SIX3	ENST00000260653.3	SIX homeobox 3	15	1	0	0	1	0	hsa-miR-508-3p	0.0112	0.0787	0.4226	-0.11	-0.13	N/A
CREG1	ENST00000370509.4	cellular repressor of E1A-stimulated genes 1	318	1	0	1	0	1	hsa-miR-508-3p	0.0114	0.0789	0.4076	-0.11	-0.13	N/A
PLEKHA4	ENST00000355496.5	pleckstrin homology domain containing, family A (phosphoinositide binding specific) member 4	88	1	0	1	0	0	hsa-miR-508-3p	0.0078	0.0553	0.305	-0.11	-0.11	N/A
PDE4D	ENST00000340635.6	phosphodiesterase 4D, cAMP-specific	747	2	0	1	1	1	hsa-miR-508-3p	0.0207	0.1472	0.8581	-0.11	-0.14	N/A
NSUN7	ENST00000316607.5	NOP2/Sun domain family, member 7	9	1	0	0	1	0	hsa-miR-508-3p	0.006	0.0439	0.2938	-0.11	-0.11	N/A
GATS	ENST00000436886.2	GATS, stromal antigen 3 opposite strand	86	1	0	0	1	0	hsa-miR-508-3p	0.0023	0.0165	0.1104	-0.11	-0.11	N/A
RBM27	ENST00000265271.5	RNA binding motif protein 27	130	2	0	1	1	1	hsa-miR-508-3p	0.0194	0.1298	0.626	-0.11	-0.38	N/A
ZBTB6	ENST00000373659.3	zinc finger and BTB domain containing 6	55	1	0	1	0	0	hsa-miR-508-3p	0.0131	0.0896	0.4314	-0.11	-0.14	N/A
RAPH1	ENST00000319170.5	Ras association (RalGDS/AF-6) and pleckstrin homology domains 1	126	1	1	0	0	1	hsa-miR-508-3p	0.0194	0.1309	0.612	-0.11	-0.11	N/A
PNPO	ENST00000225573.4	pyridoxamine 5'-phosphate oxidase	583	1	0	0	1	0	hsa-miR-508-3p	0.0038	0.0274	0.1833	-0.11	-0.11	N/A
NCMAP	ENST00000374392.2	noncompact myelin associated protein	17	1	0	0	1	1	hsa-miR-508-3p	0.0027	0.0195	0.1304	-0.11	-0.26	N/A
TAB3	ENST00000378933.1	TGF-beta activated kinase 1/MAP3K7 binding protein 3	201	1	1	0	0	0	hsa-miR-508-3p	0.0326	0.215	0.9426	-0.11	-0.11	N/A
GAD2	ENST00000376261.3	glutamate decarboxylase 2 (pancreatic islets and brain, 65kDa)	5	1	0	0	1	0	hsa-miR-508-3p	0.016	0.109	0.5171	-0.11	-0.11	N/A
SLC4A4	ENST00000340595.3	solute carrier family 4 (sodium bicarbonate cotransporter), member 4	400	2	1	0	1	1	hsa-miR-508-3p	0.0125	0.0905	0.573	-0.11	-0.11	N/A
HOXD1	ENST00000331462.4	homeobox D1	35	1	0	1	0	0	hsa-miR-508-3p	0.006	0.0427	0.248	-0.11	-0.11	N/A
ARL14EP	ENST00000282032.3	ADP-ribosylation factor-like 14 effector protein	164	1	0	0	1	0	hsa-miR-508-3p	0.0027	0.0197	0.1295	-0.11	-0.18	N/A
CERS6	ENST00000305747.6	ceramide synthase 6	1932	1	0	0	1	0	hsa-miR-508-3p	0.0137	0.0978	0.5872	-0.11	-0.14	N/A
VAPA	ENST00000400000.2	VAMP (vesicle-associated membrane protein)-associated protein A, 33kDa	2926	3	1	2	0	1	hsa-miR-508-3p	0.0088	0.0603	0.3023	-0.11	-0.58	N/A
PPP6C	ENST00000373547.4	protein phosphatase 6, catalytic subunit	346	1	0	1	0	0	hsa-miR-508-3p	0.0117	0.076	0.2982	-0.11	-0.23	N/A
EYA2	ENST00000327619.5	eyes absent homolog 2 (Drosophila)	15	1	0	0	1	0	hsa-miR-508-3p	0.002	0.0146	0.099	-0.11	-0.11	N/A
FLNC	ENST00000346177.6	filamin C, gamma	12414	1	0	0	1	0	hsa-miR-508-3p	0.0066	0.0471	0.2681	-0.11	-0.11	N/A
CLIC5	ENST00000339561.6	chloride intracellular channel 5	21	1	0	1	0	1	hsa-miR-508-3p	0.0114	0.0795	0.425	-0.11	-0.11	N/A
PHACTR4	ENST00000373839.3	phosphatase and actin regulator 4	85	2	0	0	2	1	hsa-miR-508-3p	0.0125	0.088	0.4818	-0.11	-0.13	N/A
SLC22A3	ENST00000392145.1	solute carrier family 22 (organic cation transporter), member 3	86	2	0	2	0	0	hsa-miR-508-3p	0.0119	0.0813	0.3923	-0.11	-0.27	N/A
HSPA12A	ENST00000369209.3	heat shock 70kDa protein 12A	37	1	0	0	1	0	hsa-miR-508-3p	0.0045	0.032	0.1995	-0.11	-0.11	N/A
NPAP1	ENST00000329468.2	nuclear pore associated protein 1	5	1	0	0	1	1	hsa-miR-508-3p	0.0083	0.0602	0.3883	-0.11	-0.11	N/A
RCVRN	ENST00000226193.5	recoverin	5	1	0	0	1	0	hsa-miR-508-3p	0.0019	0.0142	0.0962	-0.11	-0.11	N/A
LPP	ENST00000312675.4	LIM domain containing preferred translocation partner in lipoma	1894	4	0	1	3	1	hsa-miR-508-3p	0.0429	0.2941	1.4628	-0.11	-0.11	N/A
PDK3	ENST00000441463.2	pyruvate dehydrogenase kinase, isozyme 3	659	2	1	0	1	1	hsa-miR-508-3p	0.0214	0.1415	0.657	-0.11	-0.19	N/A
GABRA2	ENST00000507460.1	gamma-aminobutyric acid (GABA) A receptor, alpha 2	10	1	0	0	1	1	hsa-miR-508-3p	0.0069	0.0495	0.3084	-0.11	-0.21	N/A
ADNP	ENST00000371602.4	activity-dependent neuroprotector homeobox	635	1	0	1	0	0	hsa-miR-508-3p	0.0188	0.1318	0.7208	-0.11	-0.11	N/A
PLA2G3	ENST00000215885.3	phospholipase A2, group III	5	1	0	0	1	0	hsa-miR-508-3p	0.0033	0.0239	0.1546	-0.11	-0.11	N/A
GMNC	ENST00000442080.1	geminin coiled-coil domain containing	19	1	0	0	1	0	hsa-miR-508-3p	0.0054	0.0387	0.2385	-0.11	-0.11	N/A
PKD2	ENST00000237596.2	polycystic kidney disease 2 (autosomal dominant)	915	1	0	0	1	0	hsa-miR-508-3p	0.0074	0.0524	0.2901	-0.11	-0.11	N/A
CHRNA3	ENST00000326828.5	cholinergic receptor, nicotinic, alpha 3 (neuronal)	20	1	0	0	1	0	hsa-miR-508-3p	0.0079	0.0559	0.3077	-0.11	-0.11	N/A
CLOCK	ENST00000309964.4	clock circadian regulator	86	2	0	0	2	0	hsa-miR-508-3p	0.0242	0.1707	0.9681	-0.11	-0.13	N/A
DPY19L4	ENST00000414645.2	dpy-19-like 4 (C. elegans)	362	1	0	1	0	0	hsa-miR-508-3p	0.0106	0.0731	0.3745	-0.11	-0.12	N/A
ISCA2	ENST00000554924.1	iron-sulfur cluster assembly 2	135	1	0	0	1	2	hsa-miR-508-3p	0.0017	0.0122	0.0843	-0.11	-0.27	N/A
SLC16A7	ENST00000261187.4	solute carrier family 16 (monocarboxylate transporter), member 7	73	5	0	2	3	1	hsa-miR-508-3p	0.0184	0.1286	0.7132	-0.11	-0.42	N/A
C1orf21	ENST00000235307.6	chromosome 1 open reading frame 21	935	2	0	0	2	2	hsa-miR-508-3p	0.009	0.0638	0.375	-0.11	-0.12	N/A
P2RY13	ENST00000325602.5	purinergic receptor P2Y, G-protein coupled, 13	5	1	0	0	1	0	hsa-miR-508-3p	0.0103	0.0745	0.4946	-0.1	-0.1	N/A
PRKG2	ENST00000395578.1	protein kinase, cGMP-dependent, type II	15	1	0	0	1	0	hsa-miR-508-3p	0.0113	0.0813	0.5012	-0.1	-0.1	N/A
SALL4	ENST00000217086.4	sal-like 4 (Drosophila)	155	1	1	0	0	0	hsa-miR-508-3p	0.0124	0.085	0.4071	-0.1	-0.1	N/A
ZFP14	ENST00000270001.7	ZFP14 zinc finger protein	109	1	0	1	0	0	hsa-miR-508-3p	0.0171	0.1142	0.4885	-0.1	-0.1	N/A
CDS1	ENST00000295887.5	CDP-diacylglycerol synthase (phosphatidate cytidylyltransferase) 1	720	1	0	0	1	0	hsa-miR-508-3p	0.0041	0.03	0.1995	-0.1	-0.1	N/A
VPS13A	ENST00000360280.3	vacuolar protein sorting 13 homolog A (S. cerevisiae)	110	1	0	0	1	2	hsa-miR-508-3p	0.0142	0.1018	0.6299	-0.1	-0.23	N/A
HS2ST1	ENST00000370550.5	heparan sulfate 2-O-sulfotransferase 1	787	1	0	0	1	0	hsa-miR-508-3p	0.0062	0.0441	0.2589	-0.1	-0.12	N/A
CEACAM7	ENST00000006724.3	carcinoembryonic antigen-related cell adhesion molecule 7	5	1	0	0	1	0	hsa-miR-508-3p	0.0057	0.0413	0.2636	-0.1	-0.1	N/A
BMP2K	ENST00000335016.5	BMP2 inducible kinase	164	1	0	0	1	1	hsa-miR-508-3p	0.011	0.0782	0.4532	-0.1	-0.11	N/A
FBXW2	ENST00000608872.1	F-box and WD repeat domain containing 2	227	2	0	0	2	0	hsa-miR-508-3p	0.0079	0.0562	0.3206	-0.1	-0.11	N/A
CCDC176	ENST00000394009.3	coiled-coil domain containing 176	61	1	0	1	0	0	hsa-miR-508-3p	0.0102	0.0728	0.4237	-0.1	-0.1	N/A
DNAH10OS	ENST00000514254.2	dynein, axonemal, heavy chain 10 opposite strand	89	2	0	0	2	0	hsa-miR-508-3p	0.0108	0.0783	0.5017	-0.1	-0.1	N/A
GLIS3	ENST00000324333.10	GLIS family zinc finger 3	47	1	0	1	0	0	hsa-miR-508-3p	0.0209	0.138	0.5818	-0.1	-0.1	N/A
LNX2	ENST00000316334.3	ligand of numb-protein X 2	760	1	0	0	1	1	hsa-miR-508-3p	0.0052	0.0377	0.2494	-0.1	-0.1	N/A
CDCA7	ENST00000306721.3	cell division cycle associated 7	182	1	0	0	1	0	hsa-miR-508-3p	0.0053	0.0386	0.2603	-0.1	-0.1	N/A
GRIK3	ENST00000373091.3	glutamate receptor, ionotropic, kainate 3	7	2	0	0	2	0	hsa-miR-508-3p	0.0227	0.1584	0.8457	-0.1	-0.1	N/A
OTP	ENST00000306422.3	orthopedia homeobox	9	1	0	0	1	0	hsa-miR-508-3p	0.0039	0.0283	0.1771	-0.1	-0.1	N/A
ADRB1	ENST00000369295.2	adrenoceptor beta 1	12	1	0	0	1	1	hsa-miR-508-3p	0.0033	0.0239	0.1575	-0.1	-0.21	N/A
PTPRK	ENST00000368226.4	protein tyrosine phosphatase, receptor type, K	641	1	0	0	1	0	hsa-miR-508-3p	0.0077	0.055	0.3356	-0.1	-0.11	N/A
MXI1	ENST00000332674.5	MAX interactor 1, dimerization protein	278	1	0	0	1	1	hsa-miR-508-3p	0.0034	0.0244	0.1516	-0.1	-0.24	N/A
C3orf14	ENST00000494481.1	chromosome 3 open reading frame 14	67	1	1	0	0	0	hsa-miR-508-3p	0.0123	0.0704	0.2048	-0.1	-0.46	N/A
STARD13	ENST00000336934.5	StAR-related lipid transfer (START) domain containing 13	314	1	0	1	0	0	hsa-miR-508-3p	0.0153	0.101	0.4291	-0.1	-0.15	N/A
ZNF724P	ENST00000418100.1	zinc finger protein 724, pseudogene	128	1	0	1	0	0	hsa-miR-508-3p	0.0056	0.04	0.2417	-0.1	-0.11	N/A
TRPS1	ENST00000395715.3	trichorhinophalangeal syndrome I	94	1	0	0	1	1	hsa-miR-508-3p	0.0063	0.0457	0.3009	-0.1	-0.11	N/A
GSTK1	ENST00000358406.5	glutathione S-transferase kappa 1	299	1	0	1	0	2	hsa-miR-508-3p	0.0054	0.0389	0.2336	-0.1	-0.26	N/A
CD2AP	ENST00000359314.5	CD2-associated protein	145	1	0	0	1	0	hsa-miR-508-3p	0.0062	0.0438	0.249	-0.1	-0.11	N/A
ERC1	ENST00000355446.5	ELKS/RAB6-interacting/CAST family member 1	159	1	0	1	0	2	hsa-miR-508-3p	0.032	0.2159	1.0502	-0.1	-0.1	N/A
RFTN2	ENST00000295049.4	raftlin family member 2	21	1	0	0	1	1	hsa-miR-508-3p	0.0064	0.0464	0.3055	-0.1	-0.17	N/A
CHM	ENST00000357749.2	choroideremia (Rab escort protein 1)	217	1	0	0	1	0	hsa-miR-508-3p	0.0096	0.067	0.3568	-0.1	-0.1	N/A
PARK2	ENST00000366898.1	parkin RBR E3 ubiquitin protein ligase	55	1	0	0	1	0	hsa-miR-508-3p	0.01	0.0711	0.425	-0.1	-0.1	N/A
SLK	ENST00000335753.4	STE20-like kinase	260	1	0	0	1	0	hsa-miR-508-3p	0.0133	0.0954	0.5821	-0.1	-0.1	N/A
PDGFRA	ENST00000257290.5	platelet-derived growth factor receptor, alpha polypeptide	39	1	0	0	1	1	hsa-miR-508-3p	0.0183	0.1274	0.6826	-0.1	-0.1	N/A
KCTD15	ENST00000284006.6	potassium channel tetramerization domain containing 15	2483	1	0	1	0	0	hsa-miR-508-3p	0.019	0.1243	0.5057	-0.1	-0.11	N/A
XPO4	ENST00000400602.2	exportin 4	718	1	0	0	1	1	hsa-miR-508-3p	0.007	0.0507	0.3334	-0.1	-0.1	N/A
PROM1	ENST00000447510.2	prominin 1	5	1	0	0	1	0	hsa-miR-508-3p	0.0107	0.0772	0.4814	-0.1	-0.1	N/A
DCLK1	ENST00000379892.4	doublecortin-like kinase 1	9	1	1	0	0	0	hsa-miR-508-3p	0.0339	0.2077	0.6936	-0.1	-0.22	N/A
RAB35	ENST00000534951.1	RAB35, member RAS oncogene family	1051	1	0	0	1	0	hsa-miR-508-3p	0.0037	0.0268	0.1692	-0.1	-0.1	N/A
TLK1	ENST00000431350.2	tousled-like kinase 1	200	1	0	0	1	0	hsa-miR-508-3p	0.0051	0.0366	0.2368	-0.1	-0.13	N/A
PRR26	ENST00000441152.2	proline rich 26	5	1	0	0	1	0	hsa-miR-508-3p	0.0052	0.0376	0.2536	-0.1	-0.1	N/A
ARRDC5	ENST00000381781.2	arrestin domain containing 5	5	1	0	0	1	0	hsa-miR-508-3p	0.0033	0.0238	0.1527	-0.1	-0.1	N/A
PREPL	ENST00000541738.1	prolyl endopeptidase-like	612	1	0	1	0	0	hsa-miR-508-3p	0.0133	0.09	0.4121	-0.1	-0.12	N/A
SLC36A4	ENST00000326402.4	solute carrier family 36 (proton/amino acid symporter), member 4	252	1	0	1	0	0	hsa-miR-508-3p	0.0109	0.0741	0.3537	-0.1	-0.17	N/A
ZNF529	ENST00000334116.7	zinc finger protein 529	120	1	0	0	1	0	hsa-miR-508-3p	0.0026	0.0186	0.1218	-0.1	-0.16	N/A
C4orf33	ENST00000281146.5	chromosome 4 open reading frame 33	18	2	1	0	1	0	hsa-miR-508-3p	0.0063	0.0441	0.2337	-0.1	-0.41	N/A
PAPPA2	ENST00000367662.3	pappalysin 2	5	1	0	0	1	0	hsa-miR-508-3p	0.0085	0.0606	0.3554	-0.1	-0.1	N/A
NRIP1	ENST00000400199.1	nuclear receptor interacting protein 1	342	2	0	1	1	1	hsa-miR-508-3p	0.0208	0.1469	0.8254	-0.1	-0.1	N/A
SMAD9	ENST00000399275.2	SMAD family member 9	62	1	0	0	1	0	hsa-miR-508-3p	0.0059	0.0426	0.263	-0.1	-0.14	N/A
CDCP1	ENST00000296129.1	CUB domain containing protein 1	137	1	0	1	0	0	hsa-miR-508-3p	0.0161	0.1061	0.4386	-0.1	-0.12	N/A
NUDT16	ENST00000359850.3	nudix (nucleoside diphosphate linked moiety X)-type motif 16	622	1	0	1	0	0	hsa-miR-508-3p	0.0084	0.0573	0.2717	-0.1	-0.21	N/A
GPRC5B	ENST00000300571.2	G protein-coupled receptor, family C, group 5, member B	84	1	0	0	1	0	hsa-miR-508-3p	0.0079	0.0543	0.2588	-0.1	-0.16	N/A
COL15A1	ENST00000375001.3	collagen, type XV, alpha 1	371	1	0	0	1	0	hsa-miR-508-3p	0.0037	0.0268	0.1644	-0.1	-0.12	N/A
ABCC1	ENST00000399408.2	ATP-binding cassette, sub-family C (CFTR/MRP), member 1	441	1	0	0	1	0	hsa-miR-508-3p	0.0051	0.0369	0.2414	-0.1	-0.1	N/A
OPHN1	ENST00000355520.5	oligophrenin 1	54	2	0	1	1	0	hsa-miR-508-3p	0.0206	0.1438	0.7844	-0.1	-0.1	N/A
THRA	ENST00000450525.2	thyroid hormone receptor, alpha	547	1	0	0	1	0	hsa-miR-508-3p	0.0153	0.1055	0.5299	-0.1	-0.1	N/A
CNTN4	ENST00000427331.1	contactin 4	191	1	0	0	1	0	hsa-miR-508-3p	0.0076	0.0547	0.3413	-0.1	-0.1	N/A
KSR2	ENST00000425217.1	kinase suppressor of ras 2	22	2	0	2	0	2	hsa-miR-508-3p	0.0345	0.2324	1.1344	-0.1	-0.1	N/A
PPP1R15B	ENST00000367188.4	protein phosphatase 1, regulatory subunit 15B	2154	1	0	1	0	0	hsa-miR-508-3p	0.0164	0.1083	0.4478	-0.1	-0.11	N/A
TIGD6	ENST00000296736.3	tigger transposable element derived 6	155	1	0	0	1	1	hsa-miR-508-3p	0.006	0.0421	0.237	-0.1	-0.25	N/A
KIAA0825	ENST00000513200.3	KIAA0825	34	1	0	0	1	1	hsa-miR-508-3p	0.0074	0.0533	0.3475	-0.1	-0.11	N/A
FERMT2	ENST00000395631.2	fermitin family member 2	5888	1	0	1	0	0	hsa-miR-508-3p	0.0101	0.0716	0.415	-0.1	-0.11	N/A
CHCHD5	ENST00000409719.1	coiled-coil-helix-coiled-coil-helix domain containing 5	1577	1	0	0	1	0	hsa-miR-508-3p	0.0074	0.0525	0.2961	-0.1	-0.1	N/A
ABHD13	ENST00000375898.3	abhydrolase domain containing 13	479	2	1	0	1	0	hsa-miR-508-3p	0.0067	0.0448	0.2069	-0.1	-0.26	N/A
YPEL1	ENST00000339468.3	yippee-like 1 (Drosophila)	81	1	0	1	0	0	hsa-miR-508-3p	0.0103	0.0684	0.2948	-0.1	-0.18	N/A
NR2C2	ENST00000425241.1	nuclear receptor subfamily 2, group C, member 2	227	2	0	0	2	1	hsa-miR-508-3p	0.0135	0.0955	0.5469	-0.1	-0.12	N/A
DCAF4L1	ENST00000333141.5	DDB1 and CUL4 associated factor 4-like 1	5	1	0	1	0	0	hsa-miR-508-3p	0.0291	0.1962	0.8849	-0.1	-0.1	N/A
C14orf180	ENST00000557649.1	chromosome 14 open reading frame 180	5	1	0	0	1	0	hsa-miR-508-3p	0.0019	0.0139	0.0945	-0.1	-0.1	N/A
CTD-2140B24.4	ENST00000540096.2	Zinc finger protein 268	156	1	0	0	1	0	hsa-miR-508-3p	0.0028	0.0205	0.1263	-0.1	-0.15	N/A
IQSEC1	ENST00000273221.4	IQ motif and Sec7 domain 1	415	1	0	0	1	0	hsa-miR-508-3p	0.0024	0.0171	0.1103	-0.1	-0.13	N/A
FAM57A	ENST00000308278.8	family with sequence similarity 57, member A	978	1	0	0	1	0	hsa-miR-508-3p	0.0031	0.0222	0.1473	-0.1	-0.13	N/A
NAB1	ENST00000337386.5	NGFI-A binding protein 1 (EGR1 binding protein 1)	279	1	0	0	1	0	hsa-miR-508-3p	0.005	0.0357	0.223	-0.1	-0.13	N/A
AFF3	ENST00000409236.2	AF4/FMR2 family, member 3	296	1	0	0	1	2	hsa-miR-508-3p	0.0097	0.0704	0.4603	-0.1	-0.1	N/A
A1CF	ENST00000374001.2	APOBEC1 complementation factor	80	2	0	0	2	2	hsa-miR-508-3p	0.0107	0.0771	0.4739	-0.1	-0.39	N/A
ITGA2	ENST00000296585.5	integrin, alpha 2 (CD49B, alpha 2 subunit of VLA-2 receptor)	50	1	0	0	1	1	hsa-miR-508-3p	0.0188	0.1292	0.6566	-0.1	-0.1	N/A
KCNJ10	ENST00000368089.3	potassium inwardly-rectifying channel, subfamily J, member 10	5	1	1	0	0	1	hsa-miR-508-3p	0.0271	0.1731	0.656	-0.1	-0.1	N/A
RP11-758M4.1	ENST00000523118.1	Uncharacterized protein	5	1	0	0	1	0	hsa-miR-508-3p	0.009	0.063	0.332	-0.1	-0.1	N/A
NUS1	ENST00000368494.3	nuclear undecaprenyl pyrophosphate synthase 1 homolog (S. cerevisiae)	302	1	0	1	0	0	hsa-miR-508-3p	0.0116	0.0815	0.4544	-0.1	-0.1	N/A
CAMKV	ENST00000296471.7	CaM kinase-like vesicle-associated	47	1	0	1	0	0	hsa-miR-508-3p	0.0159	0.1067	0.4689	-0.1	-0.1	N/A
PLA2G4C	ENST00000354276.3	phospholipase A2, group IVC (cytosolic, calcium-independent)	12	1	0	0	1	0	hsa-miR-508-3p	0.0057	0.0407	0.2469	-0.1	-0.1	N/A
ZNF662	ENST00000541208.1	zinc finger protein 662	11	1	0	0	1	1	hsa-miR-508-3p	0.01	0.071	0.4251	-0.1	-0.15	N/A
EGFR	ENST00000275493.2	epidermal growth factor receptor	632	1	0	1	0	1	hsa-miR-508-3p	0.0159	0.1103	0.5779	-0.1	-0.11	N/A
FRG1B	ENST00000278882.3	FSHD region gene 1 family, member B	94	1	0	1	0	1	hsa-miR-508-3p	0.01	0.0701	0.3931	-0.1	-0.17	N/A
CASP2	ENST00000310447.5	caspase 2, apoptosis-related cysteine peptidase	274	1	0	1	0	0	hsa-miR-508-3p	0.0105	0.0741	0.4201	-0.1	-0.1	N/A
B3GALT2	ENST00000367434.4	UDP-Gal:betaGlcNAc beta 1,3-galactosyltransferase, polypeptide 2	5	1	0	0	1	1	hsa-miR-508-3p	0.0057	0.0416	0.2745	-0.1	-0.32	N/A
PHF19	ENST00000373896.3	PHD finger protein 19	490	2	0	0	2	0	hsa-miR-508-3p	0.0062	0.0438	0.2528	-0.1	-0.2	N/A
CAPRIN1	ENST00000341394.4	cell cycle associated protein 1	650	1	1	0	0	0	hsa-miR-508-3p	0.0165	0.1067	0.4405	-0.1	-0.2	N/A
TIGD5	ENST00000504548.2	tigger transposable element derived 5	823	1	0	0	1	0	hsa-miR-508-3p	0.005	0.0358	0.2154	-0.1	-0.1	N/A
ABCD2	ENST00000308666.3	ATP-binding cassette, sub-family D (ALD), member 2	5	1	0	1	0	1	hsa-miR-508-3p	0.0076	0.0537	0.2969	-0.1	-0.11	N/A
LGALS9B	ENST00000423676.3	lectin, galactoside-binding, soluble, 9B	5	1	0	1	0	0	hsa-miR-508-3p	0.0081	0.0569	0.3084	-0.1	-0.1	N/A
TMEM91	ENST00000539627.1	transmembrane protein 91	231	1	0	1	0	0	hsa-miR-508-3p	0.0036	0.0262	0.1656	-0.1	-0.1	N/A
TGFBR2	ENST00000359013.4	transforming growth factor, beta receptor II (70/80kDa)	2168	1	0	0	1	0	hsa-miR-508-3p	0.011	0.0764	0.3851	-0.09	-0.1	N/A
RALGPS1	ENST00000259351.5	Ral GEF with PH domain and SH3 binding motif 1	34	1	0	0	1	0	hsa-miR-508-3p	0.0071	0.0512	0.3211	-0.09	-0.11	N/A
GAREM	ENST00000399218.4	GRB2 associated, regulator of MAPK1	536	1	0	1	0	2	hsa-miR-508-3p	0.0127	0.0892	0.4972	-0.09	-0.13	N/A
SLC2A13	ENST00000280871.4	solute carrier family 2 (facilitated glucose transporter), member 13	47	1	1	0	0	0	hsa-miR-508-3p	0.0265	0.1821	0.907	-0.09	-0.12	N/A
PPARA	ENST00000396000.2	peroxisome proliferator-activated receptor alpha	82	1	1	0	0	0	hsa-miR-508-3p	0.0321	0.1988	0.7273	-0.09	-0.13	N/A
WDR78	ENST00000371026.3	WD repeat domain 78	10	1	0	1	0	0	hsa-miR-508-3p	0.0081	0.0559	0.2877	-0.09	-0.19	N/A
LMBRD2	ENST00000296603.4	LMBR1 domain containing 2	211	1	1	0	0	1	hsa-miR-508-3p	0.0144	0.098	0.4702	-0.09	-0.14	N/A
UBR5	ENST00000520539.1	ubiquitin protein ligase E3 component n-recognin 5	733	1	0	0	1	0	hsa-miR-508-3p	0.0104	0.0739	0.4419	-0.09	-0.11	N/A
POLR1B	ENST00000409894.3	polymerase (RNA) I polypeptide B, 128kDa	996	2	0	0	2	0	hsa-miR-508-3p	0.0068	0.0489	0.2996	-0.09	-0.17	N/A
RSRC1	ENST00000464171.1	arginine/serine-rich coiled-coil 1	642	1	0	0	1	0	hsa-miR-508-3p	0.0082	0.0562	0.2774	-0.09	-0.13	N/A
SH3D19	ENST00000409598.4	SH3 domain containing 19	245	1	0	0	1	1	hsa-miR-508-3p	0.0107	0.0756	0.4326	-0.09	-0.17	N/A
NCAN	ENST00000252575.6	neurocan	5	1	0	1	0	0	hsa-miR-508-3p	0.0072	0.0512	0.2864	-0.09	-0.09	N/A
STK32A	ENST00000397936.3	serine/threonine kinase 32A	8	1	0	1	0	1	hsa-miR-508-3p	0.0137	0.0958	0.5137	-0.09	-0.09	N/A
KIF14	ENST00000367350.4	kinesin family member 14	451	1	0	0	1	0	hsa-miR-508-3p	0.0072	0.0521	0.3334	-0.09	-0.09	N/A
RNF165	ENST00000269439.7	ring finger protein 165	18	1	0	0	1	1	hsa-miR-508-3p	0.0102	0.0736	0.4557	-0.09	-0.09	N/A
TNPO1	ENST00000337273.5	transportin 1	2041	1	0	1	0	1	hsa-miR-508-3p	0.0133	0.0936	0.5211	-0.09	-0.11	N/A
FYTTD1	ENST00000241502.4	forty-two-three domain containing 1	891	1	0	0	1	1	hsa-miR-508-3p	0.0036	0.0259	0.1724	-0.09	-0.09	N/A
AGFG1	ENST00000310078.8	ArfGAP with FG repeats 1	2019	2	1	1	0	0	hsa-miR-508-3p	0.0238	0.1641	0.8229	-0.09	-0.1	N/A
UNC5D	ENST00000287272.2	unc-5 homolog D (C. elegans)	37	2	1	0	1	0	hsa-miR-508-3p	0.0402	0.2551	1.0383	-0.09	-0.11	N/A
PLXDC2	ENST00000377252.4	plexin domain containing 2	506	1	0	0	1	3	hsa-miR-508-3p	0.0102	0.0728	0.4398	-0.09	-0.2	N/A
PRDM1	ENST00000369089.3	PR domain containing 1, with ZNF domain	48	2	0	0	2	0	hsa-miR-508-3p	0.0049	0.036	0.2456	-0.09	-0.12	N/A
TCHH	ENST00000368804.1	trichohyalin	7	1	0	0	1	0	hsa-miR-508-3p	0.0073	0.0522	0.3134	-0.09	-0.09	N/A
PHYHIP	ENST00000321613.3	phytanoyl-CoA 2-hydroxylase interacting protein	14	1	1	0	0	0	hsa-miR-508-3p	0.0176	0.117	0.4947	-0.09	-0.09	N/A
GABBR1	ENST00000376977.3	gamma-aminobutyric acid (GABA) B receptor, 1	213	1	0	0	1	0	hsa-miR-508-3p	0.0089	0.0621	0.334	-0.09	-0.09	N/A
RCBTB1	ENST00000258646.3	regulator of chromosome condensation (RCC1) and BTB (POZ) domain containing protein 1	9	1	0	0	1	1	hsa-miR-508-3p	0.0057	0.0411	0.2719	-0.09	-0.09	N/A
HARS2	ENST00000435019.2	histidyl-tRNA synthetase 2, mitochondrial	150	1	0	0	1	0	hsa-miR-508-3p	0.0027	0.0198	0.1301	-0.09	-0.09	N/A
GPER1	ENST00000397092.1	G protein-coupled estrogen receptor 1	284	1	0	1	0	0	hsa-miR-508-3p	0.0082	0.0576	0.3112	-0.09	-0.09	N/A
LGALS9C	ENST00000328114.6	lectin, galactoside-binding, soluble, 9C	5	1	0	1	0	0	hsa-miR-508-3p	0.0079	0.0559	0.3044	-0.09	-0.09	N/A
RASEF	ENST00000376447.3	RAS and EF-hand domain containing	298	1	0	1	0	0	hsa-miR-508-3p	0.0194	0.1349	0.7178	-0.09	-0.09	N/A
RP11-385D13.1	ENST00000455584.2	Uncharacterized protein	5	1	0	0	1	0	hsa-miR-508-3p	0.0084	0.0605	0.3805	-0.09	-0.09	N/A
FBXO32	ENST00000517956.1	F-box protein 32	500	1	1	0	0	0	hsa-miR-508-3p	0.0124	0.0831	0.3784	-0.09	-0.15	N/A
LPHN1	ENST00000340736.6	latrophilin 1	49	2	0	1	1	0	hsa-miR-508-3p	0.0111	0.0782	0.4394	-0.09	-0.12	N/A
LYRM7	ENST00000507584.1	LYR motif containing 7	217	1	0	0	1	1	hsa-miR-508-3p	0.0083	0.059	0.3458	-0.09	-0.21	N/A
TMED6	ENST00000288025.3	transmembrane emp24 protein transport domain containing 6	8	1	0	0	1	0	hsa-miR-508-3p	0.0024	0.0174	0.1031	-0.09	-0.26	N/A
PTGES	ENST00000340607.4	prostaglandin E synthase	248	1	0	1	0	0	hsa-miR-508-3p	0.0046	0.0331	0.202	-0.09	-0.09	N/A
TGFBR3	ENST00000212355.4	transforming growth factor, beta receptor III	245	1	0	0	1	0	hsa-miR-508-3p	0.0165	0.1117	0.5249	-0.09	-0.09	N/A
KAT6A	ENST00000265713.2	K(lysine) acetyltransferase 6A	21	1	0	0	1	1	hsa-miR-508-3p	0.009	0.0648	0.41	-0.09	-0.14	N/A
PTPLAD2	ENST00000495827.2	protein tyrosine phosphatase-like A domain containing 2	17	3	1	1	1	0	hsa-miR-508-3p	0.0131	0.0863	0.375	-0.09	-0.35	N/A
NR5A2	ENST00000367362.3	nuclear receptor subfamily 5, group A, member 2	121	1	0	0	1	1	hsa-miR-508-3p	0.0051	0.0373	0.2426	-0.09	-0.11	N/A
ENPEP	ENST00000265162.5	glutamyl aminopeptidase (aminopeptidase A)	10	2	0	0	2	0	hsa-miR-508-3p	0.0061	0.0438	0.2635	-0.09	-0.18	N/A
TMEM19	ENST00000266673.5	transmembrane protein 19	1378	1	0	0	1	0	hsa-miR-508-3p	0.0029	0.0208	0.1274	-0.09	-0.15	N/A
PURA	ENST00000331327.3	purine-rich element binding protein A	367	1	0	1	0	0	hsa-miR-508-3p	0.0113	0.0778	0.3895	-0.09	-0.18	N/A
GAB3	ENST00000369575.3	GRB2-associated binding protein 3	39	1	0	0	1	0	hsa-miR-508-3p	0.0052	0.0374	0.241	-0.09	-0.09	N/A
ROR1	ENST00000371079.1	receptor tyrosine kinase-like orphan receptor 1	80	1	0	0	1	0	hsa-miR-508-3p	0.0148	0.1003	0.4573	-0.09	-0.09	N/A
HID1	ENST00000425042.2	HID1 domain containing	5	1	0	1	0	1	hsa-miR-508-3p	0.0069	0.0504	0.3294	-0.09	-0.09	N/A
ITFG2	ENST00000228799.2	integrin alpha FG-GAP repeat containing 2	27	1	0	0	1	0	hsa-miR-508-3p	0.0022	0.0163	0.1067	-0.09	-0.12	N/A
HTR6	ENST00000289753.1	5-hydroxytryptamine (serotonin) receptor 6, G protein-coupled	16	1	0	0	1	1	hsa-miR-508-3p	0.0038	0.0271	0.1721	-0.09	-0.14	N/A
DGKE	ENST00000284061.3	diacylglycerol kinase, epsilon 64kDa	470	1	0	0	1	0	hsa-miR-508-3p	0.0072	0.0517	0.3322	-0.09	-0.1	N/A
DSTYK	ENST00000367160.4	dual serine/threonine and tyrosine protein kinase	256	1	0	0	1	0	hsa-miR-508-3p	0.0045	0.0326	0.2	-0.09	-0.1	N/A
MPEG1	ENST00000361050.3	macrophage expressed 1	5	1	0	0	1	0	hsa-miR-508-3p	0.0068	0.0485	0.2905	-0.09	-0.09	N/A
MAF	ENST00000393350.1	v-maf avian musculoaponeurotic fibrosarcoma oncogene homolog	608	1	0	0	1	0	hsa-miR-508-3p	0.0066	0.0478	0.3013	-0.09	-0.09	N/A
RIMS1	ENST00000348717.5	regulating synaptic membrane exocytosis 1	45	2	0	0	2	0	hsa-miR-508-3p	0.0069	0.0501	0.3224	-0.09	-0.09	N/A
ERC2	ENST00000288221.6	ELKS/RAB6-interacting/CAST family member 2	11	1	0	0	1	1	hsa-miR-508-3p	0.008	0.0583	0.3992	-0.09	-0.09	N/A
PTEN	ENST00000371953.3	phosphatase and tensin homolog	118	1	1	0	0	0	hsa-miR-508-3p	0.0235	0.1643	0.901	-0.09	-0.16	N/A
RORA	ENST00000335670.6	RAR-related orphan receptor A	102	1	0	0	1	1	hsa-miR-508-3p	0.0096	0.0687	0.4181	-0.09	-0.1	N/A
CLIP1	ENST00000361654.4	CAP-GLY domain containing linker protein 1	17	1	0	1	0	0	hsa-miR-508-3p	0.0103	0.0689	0.307	-0.09	-0.15	N/A
ICK	ENST00000350082.5	intestinal cell (MAK-like) kinase	18	1	1	0	0	0	hsa-miR-508-3p	0.01	0.0678	0.3323	-0.09	-0.24	N/A
RP11-47I22.4	ENST00000556347.1		12	1	0	0	1	0	hsa-miR-508-3p	0.0131	0.0915	0.4775	-0.09	-0.15	N/A
RALGAPB	ENST00000397038.1	Ral GTPase activating protein, beta subunit (non-catalytic)	1120	2	0	0	2	0	hsa-miR-508-3p	0.0088	0.0637	0.4051	-0.09	-0.1	N/A
PDE10A	ENST00000366882.1	phosphodiesterase 10A	371	1	1	0	0	1	hsa-miR-508-3p	0.02	0.1363	0.676	-0.09	-0.13	N/A
ZBTB37	ENST00000367701.5	zinc finger and BTB domain containing 37	213	2	0	0	2	1	hsa-miR-508-3p	0.0271	0.1908	1.0643	-0.09	-0.1	N/A
HS3ST1	ENST00000002596.5	heparan sulfate (glucosamine) 3-O-sulfotransferase 1	9	1	0	1	0	0	hsa-miR-508-3p	0.0129	0.0908	0.4967	-0.09	-0.12	N/A
PHACTR2	ENST00000427704.2	phosphatase and actin regulator 2	274	1	0	0	1	0	hsa-miR-508-3p	0.0169	0.1193	0.6728	-0.09	-0.09	N/A
TEX35	ENST00000367642.3	testis expressed 35	5	1	0	1	0	0	hsa-miR-508-3p	0.0086	0.0602	0.3212	-0.09	-0.09	N/A
RC3H1	ENST00000367696.2	ring finger and CCCH-type domains 1	165	1	0	0	1	0	hsa-miR-508-3p	0.0058	0.0413	0.2413	-0.09	-0.09	N/A
LRRC10	ENST00000361484.3	leucine rich repeat containing 10	5	1	0	0	1	1	hsa-miR-508-3p	0.008	0.0582	0.3798	-0.09	-0.09	N/A
MET	ENST00000397752.3	met proto-oncogene	1155	1	0	1	0	0	hsa-miR-508-3p	0.013	0.0912	0.4934	-0.09	-0.09	N/A
KLHL42	ENST00000381271.2	kelch-like family member 42	2120	1	0	0	1	0	hsa-miR-508-3p	0.0093	0.0668	0.4173	-0.09	-0.09	N/A
ADAM10	ENST00000260408.3	ADAM metallopeptidase domain 10	385	1	0	0	1	0	hsa-miR-508-3p	0.0057	0.0415	0.2668	-0.09	-0.1	N/A
GPR26	ENST00000284674.1	G protein-coupled receptor 26	5	1	0	0	1	4	hsa-miR-508-3p	0.0148	0.1069	0.678	-0.09	-0.09	N/A
GPR179	ENST00000342292.4	G protein-coupled receptor 179	5	1	0	0	1	0	hsa-miR-508-3p	0.005	0.0368	0.2508	-0.09	-0.09	N/A
ZRANB3	ENST00000401392.1	zinc finger, RAN-binding domain containing 3	26	1	1	0	0	2	hsa-miR-508-3p	0.0114	0.0782	0.401	-0.09	-0.25	N/A
RANBP9	ENST00000011619.3	RAN binding protein 9	885	1	0	1	0	0	hsa-miR-508-3p	0.0088	0.0634	0.3993	-0.09	-0.09	N/A
GUCY1A3	ENST00000296518.7	guanylate cyclase 1, soluble, alpha 3	42	2	0	1	1	1	hsa-miR-508-3p	0.008	0.0566	0.3278	-0.09	-0.3	N/A
TMEM170A	ENST00000357613.4	transmembrane protein 170A	70	1	1	0	0	0	hsa-miR-508-3p	0.0093	0.0634	0.2973	-0.09	-0.13	N/A
SDK1	ENST00000404826.2	sidekick cell adhesion molecule 1	60	1	0	0	1	0	hsa-miR-508-3p	0.007	0.0496	0.2807	-0.09	-0.09	N/A
RUNX1	ENST00000344691.4	runt-related transcription factor 1	182	2	1	0	1	0	hsa-miR-508-3p	0.0112	0.0744	0.3274	-0.09	-0.28	N/A
HRH1	ENST00000397056.1	histamine receptor H1	130	1	0	0	1	1	hsa-miR-508-3p	0.0048	0.0349	0.2229	-0.09	-0.15	N/A
RBPMS	ENST00000320203.4	RNA binding protein with multiple splicing	472	1	0	0	1	0	hsa-miR-508-3p	0.0095	0.0655	0.3295	-0.09	-0.1	N/A
SPTBN1	ENST00000356805.4	spectrin, beta, non-erythrocytic 1	959	1	0	0	1	0	hsa-miR-508-3p	0.0043	0.0312	0.2029	-0.09	-0.1	N/A
NR1I2	ENST00000393716.2	nuclear receptor subfamily 1, group I, member 2	14	1	0	0	1	0	hsa-miR-508-3p	0.0069	0.0489	0.2754	-0.09	-0.09	N/A
MBD6	ENST00000355673.3	methyl-CpG binding domain protein 6	24	1	0	1	0	0	hsa-miR-508-3p	0.0123	0.0845	0.4055	-0.09	-0.09	N/A
ZNF726	ENST00000525354.2	zinc finger protein 726	16	1	0	0	1	0	hsa-miR-508-3p	0.0103	0.071	0.35	-0.08	-0.14	N/A
FAXC	ENST00000389677.5	failed axon connections homolog (Drosophila)	95	2	1	0	1	4	hsa-miR-508-3p	0.0153	0.107	0.6351	-0.08	-0.24	N/A
UBE2G1	ENST00000396981.2	ubiquitin-conjugating enzyme E2G 1	5620	1	0	1	0	0	hsa-miR-508-3p	0.007	0.0488	0.2625	-0.08	-0.1	N/A
WDR36	ENST00000506538.2	WD repeat domain 36	282	1	1	0	0	0	hsa-miR-508-3p	0.011	0.0765	0.4014	-0.08	-0.17	N/A
H2AFV	ENST00000381124.5	H2A histone family, member V	9640	1	0	1	0	0	hsa-miR-508-3p	0.0053	0.0356	0.1642	-0.08	-0.27	N/A
KCNA2	ENST00000485317.1	potassium voltage-gated channel, shaker-related subfamily, member 2	5	1	0	0	1	0	hsa-miR-508-3p	0.0046	0.0332	0.2022	-0.08	-0.08	N/A
TMEM189	ENST00000557021.1	transmembrane protein 189	1621	1	0	0	1	0	hsa-miR-508-3p	0.0024	0.0173	0.1151	-0.08	-0.08	N/A
TMEM189-UBE2V1	ENST00000341698.2	TMEM189-UBE2V1 readthrough	1621	1	0	0	1	0	hsa-miR-508-3p	0.0024	0.0173	0.1151	-0.08	-0.08	N/A
C2CD4A	ENST00000355522.5	C2 calcium-dependent domain containing 4A	23	1	0	0	1	1	hsa-miR-508-3p	0.0049	0.0351	0.2077	-0.08	-0.16	N/A
KANK2	ENST00000586659.1	KN motif and ankyrin repeat domains 2	1735	1	0	0	1	0	hsa-miR-508-3p	0.0045	0.0326	0.2123	-0.08	-0.08	N/A
XRCC2	ENST00000359321.1	X-ray repair complementing defective repair in Chinese hamster cells 2	140	1	0	0	1	2	hsa-miR-508-3p	0.0025	0.0185	0.1298	-0.08	-0.09	N/A
ATP2A2	ENST00000395494.2	ATPase, Ca++ transporting, cardiac muscle, slow twitch 2	2042	1	0	0	1	0	hsa-miR-508-3p	0.005	0.0361	0.2213	-0.08	-0.09	N/A
PIGR	ENST00000356495.4	polymeric immunoglobulin receptor	13	1	0	0	1	1	hsa-miR-508-3p	0.0139	0.0957	0.476	-0.08	-0.08	N/A
AEN	ENST00000332810.3	apoptosis enhancing nuclease	610	1	0	0	1	0	hsa-miR-508-3p	0.0096	0.0667	0.3463	-0.08	-0.08	N/A
TAB1	ENST00000216160.6	TGF-beta activated kinase 1/MAP3K7 binding protein 1	577	1	0	0	1	0	hsa-miR-508-3p	0.0054	0.0387	0.2381	-0.08	-0.08	N/A
GPC6	ENST00000377047.4	glypican 6	410	1	0	1	0	0	hsa-miR-508-3p	0.0124	0.0875	0.4875	-0.08	-0.09	N/A
SEC24A	ENST00000398844.2	SEC24 family, member A (S. cerevisiae)	679	1	0	1	0	0	hsa-miR-508-3p	0.0146	0.0979	0.4566	-0.08	-0.15	N/A
CGGBP1	ENST00000309534.6	CGG triplet repeat binding protein 1	990	1	0	0	1	0	hsa-miR-508-3p	0.0038	0.027	0.1554	-0.08	-0.16	N/A
FNBP4	ENST00000263773.5	formin binding protein 4	91	1	0	0	1	0	hsa-miR-508-3p	0.0057	0.0412	0.2622	-0.08	-0.08	N/A
YAE1D1	ENST00000223273.2	Yae1 domain containing 1	49	2	0	2	0	1	hsa-miR-508-3p	0.0039	0.0287	0.1972	-0.08	-0.23	N/A
NWD1	ENST00000524140.2	NACHT and WD repeat domain containing 1	5	1	0	0	1	0	hsa-miR-508-3p	0.0046	0.0334	0.2093	-0.08	-0.08	N/A
FAM198A	ENST00000430121.2	family with sequence similarity 198, member A	25	1	0	1	0	0	hsa-miR-508-3p	0.0047	0.0332	0.1773	-0.08	-0.15	N/A
TRAF6	ENST00000526995.1	TNF receptor-associated factor 6, E3 ubiquitin protein ligase	91	1	1	0	0	1	hsa-miR-508-3p	0.0087	0.0598	0.2964	-0.08	-0.19	N/A
UHRF1BP1L	ENST00000279907.7	UHRF1 binding protein 1-like	369	1	0	1	0	0	hsa-miR-508-3p	0.0178	0.1225	0.6232	-0.08	-0.08	N/A
C1orf64	ENST00000329454.2	chromosome 1 open reading frame 64	5	1	0	0	1	0	hsa-miR-508-3p	0.0024	0.0173	0.1153	-0.08	-0.08	N/A
SLC31A1	ENST00000374212.4	solute carrier family 31 (copper transporter), member 1	171	1	0	0	1	0	hsa-miR-508-3p	0.0099	0.065	0.2835	-0.08	-0.24	N/A
MTAP	ENST00000380172.4	methylthioadenosine phosphorylase	1575	1	0	0	1	3	hsa-miR-508-3p	0.0045	0.0326	0.2155	-0.08	-0.22	N/A
TIFA	ENST00000361717.3	TRAF-interacting protein with forkhead-associated domain	400	1	0	0	1	1	hsa-miR-508-3p	0.0021	0.0157	0.106	-0.08	-0.23	N/A
DERL1	ENST00000259512.4	derlin 1	1081	1	0	0	1	0	hsa-miR-508-3p	0.0029	0.0207	0.1283	-0.08	-0.14	N/A
NUP155	ENST00000231498.3	nucleoporin 155kDa	814	1	0	0	1	2	hsa-miR-508-3p	0.0059	0.0427	0.2846	-0.08	-0.14	N/A
CELF2	ENST00000379261.4	CUGBP, Elav-like family member 2	45	1	0	0	1	2	hsa-miR-508-3p	0.0083	0.0605	0.4186	-0.08	-0.16	N/A
SAMD8	ENST00000372687.4	sterile alpha motif domain containing 8	100	1	0	0	1	0	hsa-miR-508-3p	0.0044	0.0314	0.1888	-0.08	-0.14	N/A
CHMP3	ENST00000263856.4	charged multivesicular body protein 3	2466	1	1	0	0	0	hsa-miR-508-3p	0.008	0.051	0.188	-0.08	-0.3	N/A
NDRG4	ENST00000258187.5	NDRG family member 4	68	1	0	0	1	0	hsa-miR-508-3p	0.0114	0.0785	0.3804	-0.08	-0.08	N/A
NMNAT2	ENST00000294868.4	nicotinamide nucleotide adenylyltransferase 2	18	1	0	0	1	0	hsa-miR-508-3p	0.0027	0.0196	0.1342	-0.08	-0.08	N/A
TIAL1	ENST00000369093.2	TIA1 cytotoxic granule-associated RNA binding protein-like 1	1342	1	0	1	0	0	hsa-miR-508-3p	0.0061	0.0418	0.2075	-0.08	-0.2	N/A
C8orf33	ENST00000331434.6	chromosome 8 open reading frame 33	359	1	1	0	0	1	hsa-miR-508-3p	0.001	0.007	0.0379	-0.08	-0.35	N/A
PUM1	ENST00000424085.2	pumilio RNA-binding family member 1	202	1	1	0	0	0	hsa-miR-508-3p	0.0226	0.1462	0.5715	-0.08	-0.09	N/A
CHRM3	ENST00000255380.4	cholinergic receptor, muscarinic 3	47	1	0	0	1	2	hsa-miR-508-3p	0.0037	0.0267	0.1727	-0.08	-0.18	N/A
DLST	ENST00000334220.4	dihydrolipoamide S-succinyltransferase (E2 component of 2-oxo-glutarate complex)	64	1	0	0	1	1	hsa-miR-508-3p	0.0046	0.0333	0.2207	-0.08	-0.08	N/A
RNFT2	ENST00000319176.7	ring finger protein, transmembrane 2	46	1	0	1	0	0	hsa-miR-508-3p	0.0058	0.0416	0.243	-0.08	-0.08	N/A
MYO1E	ENST00000288235.4	myosin IE	198	1	0	1	0	0	hsa-miR-508-3p	0.0115	0.0795	0.3937	-0.08	-0.08	N/A
NLGN3	ENST00000374051.3	neuroligin 3	15	1	0	0	1	0	hsa-miR-508-3p	0.0059	0.0426	0.2829	-0.08	-0.08	N/A
ABLIM3	ENST00000326685.7	actin binding LIM protein family, member 3	9	1	0	1	0	0	hsa-miR-508-3p	0.0194	0.1279	0.5666	-0.08	-0.14	N/A
TPX2	ENST00000300403.6	TPX2, microtubule-associated	64	1	0	0	1	0	hsa-miR-508-3p	0.0012	0.009	0.0619	-0.08	-0.2	N/A
LIN7A	ENST00000552864.1	lin-7 homolog A (C. elegans)	86	1	0	0	1	2	hsa-miR-508-3p	0.0068	0.0495	0.3318	-0.08	-0.21	N/A
SMIM14	ENST00000295958.5	small integral membrane protein 14	601	1	0	1	0	1	hsa-miR-508-3p	0.0073	0.0525	0.3264	-0.08	-0.1	N/A
VWC2	ENST00000340652.4	von Willebrand factor C domain containing 2	5	1	0	0	1	0	hsa-miR-508-3p	0.0275	0.1966	1.1796	-0.08	-0.08	N/A
RSBN1	ENST00000261441.5	round spermatid basic protein 1	54	1	1	0	0	0	hsa-miR-508-3p	0.0391	0.2344	0.7479	-0.08	-0.08	N/A
SKIDA1	ENST00000449193.2	SKI/DACH domain containing 1	18	1	0	0	1	1	hsa-miR-508-3p	0.0066	0.0465	0.2694	-0.08	-0.12	N/A
GNAL	ENST00000334049.6	guanine nucleotide binding protein (G protein), alpha activating activity polypeptide, olfactory type	99	1	1	0	0	0	hsa-miR-508-3p	0.0142	0.0935	0.3906	-0.08	-0.12	N/A
STON2	ENST00000267540.2	stonin 2	40	2	0	0	2	0	hsa-miR-508-3p	0.0132	0.0929	0.5203	-0.08	-0.1	N/A
KLHL7	ENST00000339077.5	kelch-like family member 7	90	1	0	0	1	1	hsa-miR-508-3p	0.0056	0.0404	0.2562	-0.08	-0.25	N/A
EPGN	ENST00000413830.1	epithelial mitogen	26	1	0	0	1	1	hsa-miR-508-3p	0.004	0.0287	0.1771	-0.08	-0.18	N/A
FLRT2	ENST00000330753.4	fibronectin leucine rich transmembrane protein 2	73	1	0	0	1	1	hsa-miR-508-3p	0.0091	0.0644	0.3772	-0.08	-0.09	N/A
ZNF257	ENST00000594947.1	zinc finger protein 257	5	1	0	1	0	0	hsa-miR-508-3p	0.0103	0.072	0.3925	-0.08	-0.08	N/A
KCNQ3	ENST00000388996.4	potassium voltage-gated channel, KQT-like subfamily, member 3	5	2	0	0	2	4	hsa-miR-508-3p	0.0213	0.1532	0.945	-0.08	-0.08	N/A
ASXL2	ENST00000435504.4	additional sex combs like 2 (Drosophila)	139	1	0	1	0	0	hsa-miR-508-3p	0.02	0.1312	0.5274	-0.08	-0.08	N/A
NEURL1B	ENST00000369800.5	neuralized homolog 1B (Drosophila)	5	1	0	1	0	1	hsa-miR-508-3p	0.0227	0.1543	0.7403	-0.08	-0.08	N/A
COL4A3	ENST00000396578.3	collagen, type IV, alpha 3 (Goodpasture antigen)	286	1	0	0	1	0	hsa-miR-508-3p	0.0057	0.041	0.2518	-0.08	-0.08	N/A
RNF103-CHMP3	ENST00000604011.1	RNF103-CHMP3 readthrough	2466	1	1	0	0	0	hsa-miR-508-3p	0.008	0.0507	0.1867	-0.08	-0.29	N/A
DDHD1	ENST00000323669.5	DDHD domain containing 1	103	3*	1	0	1	3	hsa-miR-508-3p	0.012	0.0845	0.4675	-0.08	-0.13	N/A
C20orf144	ENST00000375222.3	chromosome 20 open reading frame 144	10	1	1	0	0	0	hsa-miR-508-3p	0.0048	0.0336	0.1727	-0.08	-0.16	N/A
ZNF493	ENST00000339914.6	zinc finger protein 493	11	1	0	0	1	0	hsa-miR-508-3p	0.0036	0.0257	0.1568	-0.08	-0.24	N/A
GLDN	ENST00000335449.6	gliomedin	9	1	0	0	1	0	hsa-miR-508-3p	0.0043	0.0314	0.2081	-0.08	-0.14	N/A
ITGB8	ENST00000222573.4	integrin, beta 8	17	1	0	0	1	0	hsa-miR-508-3p	0.0054	0.0389	0.2486	-0.08	-0.11	N/A
BEND3	ENST00000369042.1	BEN domain containing 3	13	1	0	0	1	1	hsa-miR-508-3p	0.0108	0.077	0.4557	-0.08	-0.08	N/A
KLF16	ENST00000250916.4	Kruppel-like factor 16	5	1	0	0	1	0	hsa-miR-508-3p	0.008	0.0563	0.3058	-0.07	-0.07	N/A
RASA2	ENST00000286364.3	RAS p21 protein activator 2	170	1	1	0	0	0	hsa-miR-508-3p	0.0193	0.1283	0.5521	-0.07	-0.07	N/A
RIMBP2	ENST00000261655.4	RIMS binding protein 2	7	1	0	0	1	0	hsa-miR-508-3p	0.0106	0.0744	0.4114	-0.07	-0.07	N/A
C17orf102	ENST00000357754.1	chromosome 17 open reading frame 102	5	1	0	0	1	0	hsa-miR-508-3p	0.0082	0.0588	0.3649	-0.07	-0.07	N/A
AGGF1	ENST00000312916.7	angiogenic factor with G patch and FHA domains 1	890	1	0	0	1	0	hsa-miR-508-3p	0.0034	0.0244	0.1571	-0.07	-0.08	N/A
ZC3H4	ENST00000253048.5	zinc finger CCCH-type containing 4	182	1	0	0	1	0	hsa-miR-508-3p	0.0058	0.0415	0.2553	-0.07	-0.08	N/A
SP3	ENST00000310015.6	Sp3 transcription factor	285	1	1	0	0	2	hsa-miR-508-3p	0.0234	0.1528	0.6899	-0.07	-0.23	N/A
PHLPP1	ENST00000400316.4	PH domain and leucine rich repeat protein phosphatase 1	348	1	0	0	1	0	hsa-miR-508-3p	0.003	0.0219	0.1453	-0.07	-0.08	N/A
IL32	ENST00000008180.9	interleukin 32	22	1	1	0	0	0	hsa-miR-508-3p	0.0063	0.0395	0.1386	-0.07	-0.36	N/A
RAB4A	ENST00000366690.4	RAB4A, member RAS oncogene family	850	1	0	0	1	1	hsa-miR-508-3p	0.0027	0.0194	0.1314	-0.07	-0.1	N/A
TMC3	ENST00000558726.1	transmembrane channel-like 3	5	1	0	0	1	0	hsa-miR-508-3p	0.0042	0.0299	0.1854	-0.07	-0.07	N/A
CHIC1	ENST00000373504.6	cysteine-rich hydrophobic domain 1	16	1	0	0	1	0	hsa-miR-508-3p	0.0114	0.0821	0.5021	-0.07	-0.07	N/A
NRBP1	ENST00000233557.3	nuclear receptor binding protein 1	455	1	0	1	0	0	hsa-miR-508-3p	0.0068	0.0484	0.2911	-0.07	-0.07	N/A
ZNF730	ENST00000593635.1	zinc finger protein 730	8	1	0	0	1	1	hsa-miR-508-3p	0.0024	0.0173	0.1125	-0.07	-0.2	N/A
NRG1	ENST00000341377.5	neuregulin 1	113	2	0	1	1	0	hsa-miR-508-3p	0.0247	0.1728	0.9201	-0.07	-0.08	N/A
SYK	ENST00000375754.4	spleen tyrosine kinase	25	1	0	0	1	1	hsa-miR-508-3p	0.017	0.1179	0.6129	-0.07	-0.07	N/A
ASH1L	ENST00000368346.3	ash1 (absent, small, or homeotic)-like (Drosophila)	56	1	0	0	1	0	hsa-miR-508-3p	0.0076	0.0548	0.3412	-0.07	-0.07	N/A
PDE11A	ENST00000286063.6	phosphodiesterase 11A	7	2	0	0	2	1	hsa-miR-508-3p	0.0132	0.0955	0.6142	-0.07	-0.07	N/A
TMBIM4	ENST00000398033.4	transmembrane BAX inhibitor motif containing 4	1749	1	0	1	0	0	hsa-miR-508-3p	0.0066	0.0465	0.2643	-0.07	-0.29	N/A
PGM2L1	ENST00000298198.4	phosphoglucomutase 2-like 1	183	1	0	0	1	0	hsa-miR-508-3p	0.0026	0.0188	0.1228	-0.07	-0.15	N/A
CENPF	ENST00000366955.3	centromere protein F, 350/400kDa	181	1	0	1	0	1	hsa-miR-508-3p	0.0138	0.0964	0.5354	-0.07	-0.15	N/A
ATP5G1	ENST00000355938.5	ATP synthase, H+ transporting, mitochondrial Fo complex, subunit C1 (subunit 9)	24	1	1	0	0	2	hsa-miR-508-3p	0.0089	0.0584	0.2546	-0.07	-0.28	N/A
SPTY2D1	ENST00000336349.5	SPT2, Suppressor of Ty, domain containing 1 (S. cerevisiae)	241	1	1	0	0	0	hsa-miR-508-3p	0.0119	0.0792	0.3927	-0.07	-0.32	N/A
ARHGAP19-SLIT1	ENST00000453547.2	ARHGAP19-SLIT1 readthrough (NMD candidate)	15	1	0	0	1	0	hsa-miR-508-3p	0.0032	0.0231	0.1598	-0.07	-0.07	N/A
TANGO6	ENST00000261778.1	transport and golgi organization 6 homolog (Drosophila)	143	1	0	0	1	0	hsa-miR-508-3p	0.0034	0.0249	0.1591	-0.07	-0.11	N/A
SLC25A45	ENST00000527174.1	solute carrier family 25, member 45	67	1	0	0	1	0	hsa-miR-508-3p	0.002	0.0149	0.1027	-0.07	-0.09	N/A
FOXC1	ENST00000380874.2	forkhead box C1	1301	1	0	1	0	1	hsa-miR-508-3p	0.0071	0.0489	0.2485	-0.07	-0.15	N/A
AP4S1	ENST00000334725.4	adaptor-related protein complex 4, sigma 1 subunit	12	1	0	0	1	0	hsa-miR-508-3p	0.003	0.0211	0.1273	-0.07	-0.12	N/A
OSBPL10	ENST00000396556.2	oxysterol binding protein-like 10	10	1	1	0	0	0	hsa-miR-508-3p	0.0153	0.1076	0.5945	-0.07	-0.14	N/A
HS6ST2	ENST00000370836.2	heparan sulfate 6-O-sulfotransferase 2	4566	1	0	1	0	0	hsa-miR-508-3p	0.0116	0.0828	0.4881	-0.07	-0.07	N/A
PLXNA4	ENST00000321063.4	plexin A4	9	1	0	0	1	0	hsa-miR-508-3p	0.0103	0.0725	0.3989	-0.07	-0.07	N/A
RP11-122A3.2	ENST00000517562.2	uncharacterized protein LOC100127983	579	1	1	0	0	0	hsa-miR-508-3p	0.0041	0.0269	0.1101	-0.07	-0.37	N/A
DMXL1	ENST00000311085.8	Dmx-like 1	136	1	0	0	1	0	hsa-miR-508-3p	0.0053	0.0387	0.2553	-0.07	-0.19	N/A
S100PBP	ENST00000373475.5	S100P binding protein	428	1	0	0	1	0	hsa-miR-508-3p	0.0065	0.0459	0.2535	-0.07	-0.08	N/A
ACER3	ENST00000532485.1	alkaline ceramidase 3	295	1	0	0	1	0	hsa-miR-508-3p	0.0045	0.0322	0.2049	-0.07	-0.1	N/A
TNFRSF13C	ENST00000291232.3	tumor necrosis factor receptor superfamily, member 13C	36	1	0	1	0	1	hsa-miR-508-3p	0.0054	0.0383	0.2261	-0.07	-0.21	N/A
ALG10B	ENST00000308742.4	ALG10B, alpha-1,2-glucosyltransferase	471	1	0	1	0	1	hsa-miR-508-3p	0.0078	0.0562	0.3484	-0.07	-0.07	N/A
NOS1	ENST00000317775.6	nitric oxide synthase 1 (neuronal)	5	1	0	0	1	0	hsa-miR-508-3p	0.0047	0.0339	0.2103	-0.07	-0.07	N/A
ZHX1	ENST00000395571.3	zinc fingers and homeoboxes 1	88	1	0	1	0	0	hsa-miR-508-3p	0.0141	0.0983	0.5302	-0.07	-0.07	N/A
PTPRM	ENST00000332175.8	protein tyrosine phosphatase, receptor type, M	553	1	0	0	1	1	hsa-miR-508-3p	0.0032	0.0231	0.1536	-0.07	-0.19	N/A
LHX4	ENST00000263726.2	LIM homeobox 4	13	1	0	0	1	0	hsa-miR-508-3p	0.0155	0.0997	0.4012	-0.07	-0.15	N/A
C1RL	ENST00000544702.1	complement component 1, r subcomponent-like	70	1	0	0	1	0	hsa-miR-508-3p	0.0019	0.0137	0.0957	-0.07	-0.08	N/A
BTG2	ENST00000290551.4	BTG family, member 2	758	1	0	1	0	0	hsa-miR-508-3p	0.007	0.0492	0.2763	-0.07	-0.07	N/A
MAP7D3	ENST00000316077.9	MAP7 domain containing 3	142	1	0	0	1	1	hsa-miR-508-3p	0.0054	0.0375	0.1908	-0.07	-0.15	N/A
SPRY3	ENST00000302805.2	sprouty homolog 3 (Drosophila)	5	2	0	1	1	0	hsa-miR-508-3p	0.0176	0.1234	0.6635	-0.07	-0.07	N/A
FIGN	ENST00000333129.3	fidgetin	10	1	0	1	0	3	hsa-miR-508-3p	0.0145	0.1003	0.5171	-0.07	-0.14	N/A
JMY	ENST00000396137.4	junction mediating and regulatory protein, p53 cofactor	10	1	0	0	1	0	hsa-miR-508-3p	0.0102	0.0733	0.4412	-0.07	-0.14	N/A
SLU7	ENST00000297151.4	SLU7 splicing factor homolog (S. cerevisiae)	320	1	0	0	1	0	hsa-miR-508-3p	0.0043	0.0311	0.2023	-0.07	-0.14	N/A
CLLU1	ENST00000378485.1	chronic lymphocytic leukemia up-regulated 1	5	1	0	1	0	0	hsa-miR-508-3p	0.0057	0.0412	0.2608	-0.07	-0.07	N/A
SULT1E1	ENST00000226444.3	sulfotransferase family 1E, estrogen-preferring, member 1	5	1	0	0	1	0	hsa-miR-508-3p	0.0022	0.0159	0.1098	-0.07	-0.07	N/A
ZNF85	ENST00000328178.8	zinc finger protein 85	35	1	0	0	1	1	hsa-miR-508-3p	0.0032	0.0229	0.1496	-0.07	-0.11	N/A
RBFOX2	ENST00000449924.2	RNA binding protein, fox-1 homolog (C. elegans) 2	262	1	1	0	0	0	hsa-miR-508-3p	0.01	0.0613	0.21	-0.07	-0.27	N/A
TP53INP1	ENST00000448464.2	tumor protein p53 inducible nuclear protein 1	39	1	0	1	0	0	hsa-miR-508-3p	0.0063	0.0439	0.2347	-0.07	-0.19	N/A
ACAP2	ENST00000326793.6	ArfGAP with coiled-coil, ankyrin repeat and PH domains 2	253	1	0	1	0	0	hsa-miR-508-3p	0.0111	0.077	0.4078	-0.07	-0.08	N/A
FADS6	ENST00000310226.6	fatty acid desaturase 6	12	1	0	0	1	0	hsa-miR-508-3p	0.007	0.0489	0.2553	-0.07	-0.12	N/A
VWDE	ENST00000275358.3	von Willebrand factor D and EGF domains	9	1	0	0	1	0	hsa-miR-508-3p	0.0097	0.0703	0.4702	-0.07	-0.16	N/A
ZNRF2	ENST00000323037.4	zinc and ring finger 2	403	1	0	0	1	1	hsa-miR-508-3p	0.0037	0.0267	0.1703	-0.07	-0.23	N/A
SHROOM4	ENST00000376020.2	shroom family member 4	5	1	0	0	1	3	hsa-miR-508-3p	0.0058	0.0427	0.2923	-0.07	-0.24	N/A
KLRC4	ENST00000309384.1	killer cell lectin-like receptor subfamily C, member 4	9	1	0	1	0	0	hsa-miR-508-3p	0.0073	0.0488	0.2127	-0.07	-0.16	N/A
APOLD1	ENST00000356591.4	apolipoprotein L domain containing 1	27	1	0	0	1	1	hsa-miR-508-3p	0.0165	0.1163	0.6574	-0.07	-0.11	N/A
CTCF	ENST00000264010.4	CCCTC-binding factor (zinc finger protein)	1037	1	0	0	1	0	hsa-miR-508-3p	0.0058	0.041	0.2401	-0.07	-0.07	N/A
ZNF154	ENST00000512439.2	zinc finger protein 154	5	1	0	0	1	0	hsa-miR-508-3p	0.0062	0.0445	0.2728	-0.07	-0.07	N/A
MYO5A	ENST00000399231.3	myosin VA (heavy chain 12, myoxin)	573	2	2	0	0	0	hsa-miR-508-3p	0.035	0.2179	0.8128	-0.07	-0.13	N/A
NT5C2	ENST00000343289.5	5'-nucleotidase, cytosolic II	468	1	0	0	1	0	hsa-miR-508-3p	0.002	0.0145	0.0978	-0.07	-0.07	N/A
FBXO42	ENST00000375592.3	F-box protein 42	854	1	0	0	1	0	hsa-miR-508-3p	0.0057	0.0396	0.199	-0.07	-0.13	N/A
ADAM22	ENST00000398204.4	ADAM metallopeptidase domain 22	115	1	0	0	1	0	hsa-miR-508-3p	0.0043	0.031	0.1855	-0.07	-0.1	N/A
TNFRSF9	ENST00000377507.3	tumor necrosis factor receptor superfamily, member 9	16	2	0	1	1	0	hsa-miR-508-3p	0.0051	0.0362	0.2133	-0.07	-0.14	N/A
CEP170	ENST00000366542.1	centrosomal protein 170kDa	6	1	0	1	0	0	hsa-miR-508-3p	0.0175	0.1238	0.7087	-0.07	-0.07	N/A
KLHL3	ENST00000541417.1	kelch-like family member 3	40	1	0	1	0	0	hsa-miR-508-3p	0.0065	0.0464	0.2643	-0.07	-0.07	N/A
FNIP2	ENST00000264433.6	folliculin interacting protein 2	266	1	0	0	1	0	hsa-miR-508-3p	0.0046	0.0338	0.2278	-0.07	-0.07	N/A
ZYG11B	ENST00000294353.6	zyg-11 family member B, cell cycle regulator	975	2	0	1	1	0	hsa-miR-508-3p	0.0191	0.1343	0.7606	-0.07	-0.07	N/A
CYP19A1	ENST00000396402.1	cytochrome P450, family 19, subfamily A, polypeptide 1	5	1	0	0	1	0	hsa-miR-508-3p	0.011	0.0779	0.4435	-0.07	-0.07	N/A
SLC41A1	ENST00000367137.3	solute carrier family 41 (magnesium transporter), member 1	300	1	0	0	1	0	hsa-miR-508-3p	0.0053	0.0383	0.252	-0.07	-0.07	N/A
RFX3	ENST00000382004.3	regulatory factor X, 3 (influences HLA class II expression)	37	1	0	1	0	0	hsa-miR-508-3p	0.0142	0.0986	0.5258	-0.07	-0.12	N/A
PPM1D	ENST00000305921.3	protein phosphatase, Mg2+/Mn2+ dependent, 1D	896	1	0	1	0	1	hsa-miR-508-3p	0.0049	0.0352	0.2281	-0.07	-0.11	N/A
CREB3L3	ENST00000602147.1	cAMP responsive element binding protein 3-like 3	42	1	0	0	1	0	hsa-miR-508-3p	0.002	0.0142	0.0953	-0.07	-0.07	N/A
SLC17A9	ENST00000370351.4	solute carrier family 17 (vesicular nucleotide transporter), member 9	504	1	0	1	0	0	hsa-miR-508-3p	0.0115	0.0784	0.3721	-0.07	-0.08	N/A
HMX3	ENST00000357878.5	H6 family homeobox 3	9	1	0	0	1	0	hsa-miR-508-3p	0.0024	0.017	0.1006	-0.07	-0.15	N/A
POLL	ENST00000370168.3	polymerase (DNA directed), lambda	139	2	1	1	0	0	hsa-miR-508-3p	0.006	0.0361	0.1188	-0.07	-0.47	N/A
ZNF391	ENST00000244576.4	zinc finger protein 391	63	1	0	0	1	0	hsa-miR-508-3p	0.0048	0.0347	0.2319	-0.07	-0.07	N/A
NUAK1	ENST00000261402.2	NUAK family, SNF1-like kinase, 1	489	1	0	0	1	0	hsa-miR-508-3p	0.003	0.0221	0.143	-0.07	-0.07	N/A
NFX1	ENST00000379540.3	nuclear transcription factor, X-box binding 1	215	1	0	0	1	0	hsa-miR-508-3p	0.0033	0.024	0.1574	-0.06	-0.1	N/A
NCR3LG1	ENST00000338965.4	natural killer cell cytotoxicity receptor 3 ligand 1	214	3	1	1	1	2	hsa-miR-508-3p	0.029	0.2048	1.1665	-0.06	-0.07	N/A
TRNP1	ENST00000522111.2	TMF1-regulated nuclear protein 1	4046	1	0	0	1	1	hsa-miR-508-3p	0.0028	0.0206	0.1435	-0.06	-0.14	N/A
LRRC2	ENST00000395905.3	leucine rich repeat containing 2	5	1	0	1	0	1	hsa-miR-508-3p	0.0078	0.0566	0.363	-0.06	-0.06	N/A
SHISA7	ENST00000376325.4	shisa family member 7	5	1	0	0	1	2	hsa-miR-508-3p	0.0105	0.0758	0.4801	-0.06	-0.06	N/A
RGAG1	ENST00000465301.2	retrotransposon gag domain containing 1	5	1	0	0	1	0	hsa-miR-508-3p	0.0103	0.0712	0.3648	-0.06	-0.06	N/A
SMCHD1	ENST00000320876.6	structural maintenance of chromosomes flexible hinge domain containing 1	270	1	1	0	0	0	hsa-miR-508-3p	0.0159	0.1087	0.5362	-0.06	-0.08	N/A
MMAA	ENST00000281317.5	methylmalonic aciduria (cobalamin deficiency) cblA type	38	2	0	0	2	0	hsa-miR-508-3p	0.0075	0.0533	0.3056	-0.06	-0.23	N/A
BRD7	ENST00000394688.3	bromodomain containing 7	349	1	0	1	0	0	hsa-miR-508-3p	0.0038	0.0271	0.1543	-0.06	-0.12	N/A
THBS2	ENST00000366787.3	thrombospondin 2	372	1	0	0	1	1	hsa-miR-508-3p	0.0034	0.0248	0.166	-0.06	-0.09	N/A
CEP85L	ENST00000368491.3	centrosomal protein 85kDa-like	14	1	0	0	1	1	hsa-miR-508-3p	0.0058	0.0421	0.2799	-0.06	-0.12	N/A
FUNDC2	ENST00000369498.3	FUN14 domain containing 2	130	1	0	0	1	2	hsa-miR-508-3p	0.0031	0.0227	0.1455	-0.06	-0.32	N/A
C5orf45	ENST00000518219.1	chromosome 5 open reading frame 45	313	1	1	0	0	0	hsa-miR-508-3p	0.0232	0.1587	0.7616	-0.06	-0.06	N/A
PTPRN2	ENST00000389413.3	protein tyrosine phosphatase, receptor type, N polypeptide 2	15	1	0	0	1	0	hsa-miR-508-3p	0.0058	0.0412	0.2412	-0.06	-0.06	N/A
CTD-3074O7.11	ENST00000419755.3	Bardet-Biedl syndrome 1 protein	523	1	0	0	1	0	hsa-miR-508-3p	0.0026	0.019	0.1251	-0.06	-0.06	N/A
SPIN3	ENST00000374919.3	spindlin family, member 3	12	1	1	0	0	0	hsa-miR-508-3p	0.019	0.1253	0.5142	-0.06	-0.06	N/A
EIF3M	ENST00000531120.1	eukaryotic translation initiation factor 3, subunit M	218	1	0	0	1	2	hsa-miR-508-3p	0.0038	0.0278	0.187	-0.06	-0.19	N/A
DCP1A	ENST00000607628.1	decapping mRNA 1A	87	1	0	0	1	0	hsa-miR-508-3p	0.0063	0.0457	0.2994	-0.06	-0.07	N/A
SLC6A11	ENST00000254488.2	solute carrier family 6 (neurotransmitter transporter), member 11	83	1	0	0	1	0	hsa-miR-508-3p	0.0024	0.0172	0.0991	-0.06	-0.17	N/A
TMTC1	ENST00000256062.5	transmembrane and tetratricopeptide repeat containing 1	379	1	0	0	1	0	hsa-miR-508-3p	0.0108	0.078	0.4838	-0.06	-0.07	N/A
MEX3B	ENST00000558133.1	mex-3 RNA binding family member B	1401	1	0	0	1	0	hsa-miR-508-3p	0.0033	0.0236	0.1516	-0.06	-0.06	N/A
ZADH2	ENST00000322342.3	zinc binding alcohol dehydrogenase domain containing 2	207	1	0	1	0	2	hsa-miR-508-3p	0.0072	0.0502	0.2598	-0.06	-0.13	N/A
USP14	ENST00000261601.7	ubiquitin specific peptidase 14 (tRNA-guanine transglycosylase)	561	1	0	0	1	0	hsa-miR-508-3p	0.0017	0.0122	0.0867	-0.06	-0.06	N/A
EXOC5	ENST00000413566.2	exocyst complex component 5	242	1	0	0	1	0	hsa-miR-508-3p	0.0085	0.0612	0.3837	-0.06	-0.1	N/A
USP6NL	ENST00000609104.1	USP6 N-terminal like	183	1	0	1	0	0	hsa-miR-508-3p	0.0056	0.04	0.2331	-0.06	-0.1	N/A
ARPP19	ENST00000566423.1	cAMP-regulated phosphoprotein, 19kDa	1316	1	0	1	0	0	hsa-miR-508-3p	0.005	0.0353	0.2015	-0.06	-0.18	N/A
KCNH8	ENST00000328405.2	potassium voltage-gated channel, subfamily H (eag-related), member 8	5	1	0	0	1	1	hsa-miR-508-3p	0.0073	0.0525	0.3229	-0.06	-0.06	N/A
SRRM4	ENST00000267260.4	serine/arginine repetitive matrix 4	22	1	1	0	0	0	hsa-miR-508-3p	0.0285	0.1787	0.6311	-0.06	-0.06	N/A
ZBTB43	ENST00000449886.1	zinc finger and BTB domain containing 43	396	1	1	0	0	2	hsa-miR-508-3p	0.0171	0.1203	0.6676	-0.06	-0.06	N/A
CACNA1E	ENST00000526775.1	calcium channel, voltage-dependent, R type, alpha 1E subunit	5	1	0	0	1	1	hsa-miR-508-3p	0.0169	0.1204	0.7156	-0.06	-0.06	N/A
SLC2A11	ENST00000345044.6	solute carrier family 2 (facilitated glucose transporter), member 11	50	1	1	0	0	0	hsa-miR-508-3p	0.0165	0.1151	0.6122	-0.06	-0.06	N/A
ZNF230	ENST00000429154.2	zinc finger protein 230	236	1	0	0	1	0	hsa-miR-508-3p	0.0027	0.0192	0.1084	-0.06	-0.2	N/A
RPRD2	ENST00000539519.1	regulation of nuclear pre-mRNA domain containing 2	280	1	0	0	1	1	hsa-miR-508-3p	0.0079	0.0568	0.3459	-0.06	-0.11	N/A
GSE1	ENST00000253458.7	Gse1 coiled-coil protein	133	1	0	0	1	0	hsa-miR-508-3p	0.0117	0.0803	0.3916	-0.06	-0.06	N/A
ATAD5	ENST00000321990.4	ATPase family, AAA domain containing 5	66	1	0	1	0	0	hsa-miR-508-3p	0.0038	0.0275	0.1757	-0.06	-0.09	N/A
AFAP1L1	ENST00000296721.4	actin filament associated protein 1-like 1	10	1	0	0	1	0	hsa-miR-508-3p	0.0026	0.0185	0.1182	-0.06	-0.12	N/A
C10orf118	ENST00000543782.1	chromosome 10 open reading frame 118	146	1	0	0	1	0	hsa-miR-508-3p	0.0139	0.0989	0.5823	-0.06	-0.07	N/A
CPEB3	ENST00000412050.4	cytoplasmic polyadenylation element binding protein 3	48	1	0	1	0	1	hsa-miR-508-3p	0.023	0.1604	0.856	-0.06	-0.06	N/A
IRF4	ENST00000380956.4	interferon regulatory factor 4	10	1	0	1	0	1	hsa-miR-508-3p	0.0135	0.0933	0.4785	-0.06	-0.06	N/A
FGD6	ENST00000343958.4	FYVE, RhoGEF and PH domain containing 6	21	1	0	1	0	2	hsa-miR-508-3p	0.0125	0.0881	0.5015	-0.06	-0.08	N/A
EPHA3	ENST00000494014.1	EPH receptor A3	100	1	0	1	0	0	hsa-miR-508-3p	0.0265	0.181	0.9112	-0.06	-0.06	N/A
CSNK1G1	ENST00000303052.7	casein kinase 1, gamma 1	149	1	0	0	1	1	hsa-miR-508-3p	0.0112	0.0789	0.4368	-0.06	-0.11	N/A
PRSS12	ENST00000296498.3	protease, serine, 12 (neurotrypsin, motopsin)	57	1	0	1	0	0	hsa-miR-508-3p	0.0051	0.0352	0.1826	-0.06	-0.14	N/A
TM9SF3	ENST00000371142.4	transmembrane 9 superfamily member 3	1030	1	0	0	1	0	hsa-miR-508-3p	0.0046	0.0324	0.1817	-0.06	-0.12	N/A
N4BP2L2	ENST00000267068.3	NEDD4 binding protein 2-like 2	74	2*	0	1	0	0	hsa-miR-508-3p	0.0089	0.0614	0.3165	-0.06	-0.12	N/A
FZD4	ENST00000531380.1	frizzled family receptor 4	5	1	0	0	1	0	hsa-miR-508-3p	0.0169	0.1215	0.7574	-0.06	-0.06	N/A
LYRM2	ENST00000520318.1	LYR motif containing 2	305	1	0	0	1	0	hsa-miR-508-3p	0.0038	0.0277	0.1849	-0.06	-0.06	N/A
IMPACT	ENST00000284202.4	impact RWD domain protein	250	1	1	0	0	0	hsa-miR-508-3p	0.009	0.0556	0.1841	-0.06	-0.21	N/A
TTLL7	ENST00000260505.8	tubulin tyrosine ligase-like family, member 7	93	1	1	0	0	1	hsa-miR-508-3p	0.0048	0.0351	0.2352	-0.06	-0.13	N/A
C11orf74	ENST00000534635.1	chromosome 11 open reading frame 74	57	1	1	0	0	0	hsa-miR-508-3p	0.0047	0.0323	0.1583	-0.06	-0.22	N/A
TRPM3	ENST00000377110.3	transient receptor potential cation channel, subfamily M, member 3	11	2	0	1	1	1	hsa-miR-508-3p	0.0231	0.1596	0.8271	-0.06	-0.06	N/A
RRP36	ENST00000244496.5	ribosomal RNA processing 36 homolog (S. cerevisiae)	748	2	0	0	2	0	hsa-miR-508-3p	0.0084	0.0592	0.3393	-0.06	-0.07	N/A
INPP4B	ENST00000513000.1	inositol polyphosphate-4-phosphatase, type II, 105kDa	43	1	0	1	0	1	hsa-miR-508-3p	0.0154	0.1053	0.5474	-0.06	-0.12	N/A
WAPAL	ENST00000298767.5	wings apart-like homolog (Drosophila)	185	1	0	0	1	0	hsa-miR-508-3p	0.0045	0.0322	0.2062	-0.06	-0.07	N/A
ZNF501	ENST00000396048.2	zinc finger protein 501	24	1	0	1	0	0	hsa-miR-508-3p	0.0033	0.0229	0.1246	-0.06	-0.17	N/A
TBC1D1	ENST00000261439.4	TBC1 (tre-2/USP6, BUB2, cdc16) domain family, member 1	150	1	0	0	1	0	hsa-miR-508-3p	0.0102	0.0732	0.4476	-0.06	-0.12	N/A
RRAGD	ENST00000369415.4	Ras-related GTP binding D	644	1	1	0	0	1	hsa-miR-508-3p	0.0137	0.0951	0.4957	-0.06	-0.11	N/A
MEF2D	ENST00000464356.2	myocyte enhancer factor 2D	759	1	0	0	1	1	hsa-miR-508-3p	0.005	0.0358	0.2215	-0.06	-0.12	N/A
TAF1A	ENST00000543857.1	TATA box binding protein (TBP)-associated factor, RNA polymerase I, A, 48kDa	18	1	0	0	1	0	hsa-miR-508-3p	0.004	0.0287	0.1699	-0.06	-0.08	N/A
NDUFAF6	ENST00000396113.1	NADH dehydrogenase (ubiquinone) complex I, assembly factor 6	420	1	0	1	0	0	hsa-miR-508-3p	0.0043	0.0294	0.1441	-0.06	-0.29	N/A
PRKAA2	ENST00000371244.4	protein kinase, AMP-activated, alpha 2 catalytic subunit	561	2	0	0	2	0	hsa-miR-508-3p	0.0143	0.0987	0.515	-0.06	-0.1	N/A
AKT2	ENST00000392038.2	v-akt murine thymoma viral oncogene homolog 2	525	1	0	1	0	0	hsa-miR-508-3p	0.0117	0.0819	0.44	-0.06	-0.06	N/A
STRIP1	ENST00000369795.3	striatin interacting protein 1	114	1	0	0	1	0	hsa-miR-508-3p	0.005	0.0361	0.235	-0.06	-0.06	N/A
ZNF831	ENST00000371030.2	zinc finger protein 831	5	1	0	0	1	1	hsa-miR-508-3p	0.0135	0.0977	0.6357	-0.06	-0.06	N/A
CACNA2D1	ENST00000356860.3	calcium channel, voltage-dependent, alpha 2/delta subunit 1	418	1	0	1	0	0	hsa-miR-508-3p	0.0085	0.0609	0.368	-0.06	-0.06	N/A
TET3	ENST00000409262.3	tet methylcytosine dioxygenase 3	1437	1	0	0	1	0	hsa-miR-508-3p	0.0065	0.0473	0.3067	-0.06	-0.06	N/A
DLC1	ENST00000276297.4	deleted in liver cancer 1	970	1	1	0	0	0	hsa-miR-508-3p	0.0261	0.1591	0.5398	-0.06	-0.08	N/A
ZWINT	ENST00000373944.3	ZW10 interacting kinetochore protein	6608	1	0	0	1	0	hsa-miR-508-3p	0.003	0.0212	0.1106	-0.06	-0.19	N/A
ASAP2	ENST00000315273.4	ArfGAP with SH3 domain, ankyrin repeat and PH domain 2	38	1	0	0	1	1	hsa-miR-508-3p	0.0036	0.026	0.1636	-0.06	-0.14	N/A
NDST4	ENST00000264363.2	N-deacetylase/N-sulfotransferase (heparan glucosaminyl) 4	12	1	0	1	0	0	hsa-miR-508-3p	0.0126	0.0839	0.3809	-0.06	-0.11	N/A
HSPA13	ENST00000285667.3	heat shock protein 70kDa family, member 13	2175	1	0	1	0	1	hsa-miR-508-3p	0.0123	0.0886	0.5422	-0.06	-0.1	N/A
TNPO3	ENST00000393245.1	transportin 3	30	2	0	0	2	0	hsa-miR-508-3p	0.0063	0.0455	0.2804	-0.06	-0.07	N/A
RFX7	ENST00000423270.1	regulatory factor X, 7	1049	1	1	0	0	0	hsa-miR-508-3p	0.0401	0.2616	1.1492	-0.06	-0.06	N/A
ZCCHC14	ENST00000268616.4	zinc finger, CCHC domain containing 14	64	1	0	0	1	0	hsa-miR-508-3p	0.0014	0.0101	0.07	-0.06	-0.06	N/A
SNX9	ENST00000392185.3	sorting nexin 9	210	1	1	0	0	1	hsa-miR-508-3p	0.0037	0.0273	0.1857	-0.06	-0.26	N/A
TMEM47	ENST00000275954.3	transmembrane protein 47	129	1	0	0	1	1	hsa-miR-508-3p	0.0052	0.0378	0.2515	-0.06	-0.19	N/A
ELL2	ENST00000237853.4	elongation factor, RNA polymerase II, 2	397	1	1	0	0	0	hsa-miR-508-3p	0.0147	0.0996	0.457	-0.06	-0.06	N/A
CLCN5	ENST00000376088.3	chloride channel, voltage-sensitive 5	154	1	0	0	1	1	hsa-miR-508-3p	0.0075	0.0543	0.3412	-0.06	-0.13	N/A
DIP2A	ENST00000318711.7	DIP2 disco-interacting protein 2 homolog A (Drosophila)	298	1	1	0	0	1	hsa-miR-508-3p	0.0041	0.0281	0.1614	-0.06	-0.18	N/A
SELP	ENST00000263686.6	selectin P (granule membrane protein 140kDa, antigen CD62)	5	1	0	1	0	0	hsa-miR-508-3p	0.0039	0.0281	0.176	-0.06	-0.06	N/A
JAK2	ENST00000381652.3	Janus kinase 2	17	1	0	1	0	0	hsa-miR-508-3p	0.0048	0.0332	0.1629	-0.05	-0.16	N/A
ZKSCAN4	ENST00000377294.2	zinc finger with KRAB and SCAN domains 4	139	1	0	1	0	0	hsa-miR-508-3p	0.0079	0.0522	0.2208	-0.05	-0.13	N/A
FAM175A	ENST00000321945.7	family with sequence similarity 175, member A	13	1	0	0	1	0	hsa-miR-508-3p	0.0069	0.0466	0.2203	-0.05	-0.15	N/A
NEK6	ENST00000373603.1	NIMA-related kinase 6	3449	1	0	0	1	2	hsa-miR-508-3p	0.0054	0.0394	0.2561	-0.05	-0.26	N/A
BTN2A2	ENST00000432533.2	butyrophilin, subfamily 2, member A2	125	1	0	0	1	1	hsa-miR-508-3p	0.0011	0.0078	0.0548	-0.05	-0.07	N/A
ZNF28	ENST00000438150.2	zinc finger protein 28	9	1	0	1	0	0	hsa-miR-508-3p	0.0085	0.0585	0.3029	-0.05	-0.12	N/A
DNAH17-AS1	ENST00000598378.1	DNAH17 antisense RNA 1	23	1	0	1	0	0	hsa-miR-508-3p	0.0036	0.0261	0.1651	-0.05	-0.05	N/A
IMPG2	ENST00000193391.7	interphotoreceptor matrix proteoglycan 2	5	1	0	1	0	0	hsa-miR-508-3p	0.0134	0.0947	0.5482	-0.05	-0.05	N/A
PDZD2	ENST00000438447.1	PDZ domain containing 2	5	2	0	1	1	0	hsa-miR-508-3p	0.0149	0.1057	0.616	-0.05	-0.05	N/A
EGF	ENST00000265171.5	epidermal growth factor	5	1	0	0	1	1	hsa-miR-508-3p	0.002	0.0149	0.1032	-0.05	-0.07	N/A
CASK	ENST00000421587.2	calcium/calmodulin-dependent serine protein kinase (MAGUK family)	892	1*	0	0	0	1	hsa-miR-508-3p	0.0029	0.0215	0.146	-0.05	-0.06	N/A
ST6GALNAC3	ENST00000328299.3	ST6 (alpha-N-acetyl-neuraminyl-2,3-beta-galactosyl-1,3)-N-acetylgalactosaminide alpha-2,6-sialyltransferase 3	41	1	0	0	1	0	hsa-miR-508-3p	0.0055	0.0391	0.2296	-0.05	-0.06	N/A
LRRC28	ENST00000301981.3	leucine rich repeat containing 28	194	2	1	1	0	0	hsa-miR-508-3p	0.0076	0.0486	0.1885	-0.05	-0.33	N/A
TRUB2	ENST00000372890.4	TruB pseudouridine (psi) synthase family member 2	91	1	0	0	1	2	hsa-miR-508-3p	0.0039	0.0283	0.1918	-0.05	-0.07	N/A
ADD2	ENST00000264436.4	adducin 2 (beta)	59	1	0	1	0	2	hsa-miR-508-3p	0.0121	0.0842	0.4543	-0.05	-0.07	N/A
ZNF398	ENST00000420008.2	zinc finger protein 398	305	1	0	0	1	0	hsa-miR-508-3p	0.0102	0.0695	0.3342	-0.05	-0.07	N/A
ZFP37	ENST00000374227.3	ZFP37 zinc finger protein	24	2	1	1	0	2	hsa-miR-508-3p	0.0099	0.066	0.3009	-0.05	-0.28	N/A
NUFIP1	ENST00000379161.4	nuclear fragile X mental retardation protein interacting protein 1	28	1	1	0	0	0	hsa-miR-508-3p	0.0061	0.037	0.1168	-0.05	-0.33	N/A
LASP1	ENST00000318008.6	LIM and SH3 protein 1	552	1	0	0	1	0	hsa-miR-508-3p	0.002	0.0148	0.0997	-0.05	-0.06	N/A
TATDN3	ENST00000526997.1	TatD DNase domain containing 3	282	1	0	0	1	0	hsa-miR-508-3p	0.001	0.0074	0.048	-0.05	-0.19	N/A
TCF12	ENST00000267811.5	transcription factor 12	101	1	0	0	1	0	hsa-miR-508-3p	0.0087	0.0632	0.4198	-0.05	-0.05	N/A
PDE4C	ENST00000355502.3	phosphodiesterase 4C, cAMP-specific	5	1	0	0	1	0	hsa-miR-508-3p	0.0033	0.0239	0.1607	-0.05	-0.05	N/A
POU6F2	ENST00000518318.2	POU class 6 homeobox 2	5	1	0	0	1	1	hsa-miR-508-3p	0.0081	0.0589	0.3843	-0.05	-0.05	N/A
SCG3	ENST00000220478.3	secretogranin III	15	1	0	0	1	0	hsa-miR-508-3p	0.0058	0.0419	0.2599	-0.05	-0.16	N/A
DUSP16	ENST00000298573.4	dual specificity phosphatase 16	444	1	1	0	0	0	hsa-miR-508-3p	0.0119	0.0764	0.2877	-0.05	-0.11	N/A
ATG10	ENST00000282185.3	autophagy related 10	25	1	0	0	1	0	hsa-miR-508-3p	0.002	0.0142	0.0909	-0.05	-0.09	N/A
ZNF442	ENST00000242804.4	zinc finger protein 442	10	1	0	0	1	1	hsa-miR-508-3p	0.003	0.0215	0.1329	-0.05	-0.11	N/A
LRRD1	ENST00000343318.5	leucine-rich repeats and death domain containing 1	9	1	0	0	1	3	hsa-miR-508-3p	0.0057	0.0416	0.2851	-0.05	-0.12	N/A
SLFN5	ENST00000299977.4	schlafen family member 5	195	1	1	0	0	1	hsa-miR-508-3p	0.0238	0.1493	0.6037	-0.05	-0.1	N/A
SH2B3	ENST00000341259.2	SH2B adaptor protein 3	89	1	0	0	1	1	hsa-miR-508-3p	0.0184	0.1283	0.6872	-0.05	-0.06	N/A
CHL1	ENST00000256509.2	cell adhesion molecule L1-like	24	1	0	0	1	0	hsa-miR-508-3p	0.0099	0.0719	0.4683	-0.05	-0.05	N/A
NTRK2	ENST00000395882.1	neurotrophic tyrosine kinase, receptor, type 2	48	1	0	0	1	1	hsa-miR-508-3p	0.0093	0.0675	0.4303	-0.05	-0.05	N/A
DIS3	ENST00000377767.4	DIS3 mitotic control homolog (S. cerevisiae)	140	1	0	0	1	1	hsa-miR-508-3p	0.0033	0.024	0.1564	-0.05	-0.1	N/A
NIPSNAP3B	ENST00000374762.3	nipsnap homolog 3B (C. elegans)	26	1	0	0	1	0	hsa-miR-508-3p	0.0034	0.0244	0.1504	-0.05	-0.19	N/A
ZBTB14	ENST00000357006.4	zinc finger and BTB domain containing 14	459	1	1	0	0	1	hsa-miR-508-3p	0.0023	0.0163	0.1034	-0.05	-0.08	N/A
NR1D2	ENST00000312521.4	nuclear receptor subfamily 1, group D, member 2	154	1	0	0	1	0	hsa-miR-508-3p	0.0021	0.0156	0.1072	-0.05	-0.11	N/A
PPIP5K2	ENST00000321521.9	diphosphoinositol pentakisphosphate kinase 2	203	1	0	0	1	4	hsa-miR-508-3p	0.0028	0.02	0.1318	-0.05	-0.14	N/A
CD109	ENST00000437994.2	CD109 molecule	1272	1	0	0	1	1	hsa-miR-508-3p	0.0158	0.11	0.586	-0.05	-0.06	N/A
SCUBE3	ENST00000274938.7	signal peptide, CUB domain, EGF-like 3	47	1	0	1	0	0	hsa-miR-508-3p	0.0216	0.1459	0.6678	-0.05	-0.09	N/A
MYEF2	ENST00000324324.7	myelin expression factor 2	358	2	0	1	1	0	hsa-miR-508-3p	0.003	0.0206	0.1085	-0.05	-0.29	N/A
MOB3B	ENST00000262244.5	MOB kinase activator 3B	52	1	0	0	1	1	hsa-miR-508-3p	0.0066	0.0478	0.3158	-0.05	-0.12	N/A
MUC19	ENST00000454784.4	mucin 19, oligomeric	5	4	0	1	3	2	hsa-miR-508-3p	0.0387	0.2808	1.8462	-0.05	-0.05	N/A
EMP1	ENST00000256951.5	epithelial membrane protein 1	814	1	0	1	0	1	hsa-miR-508-3p	0.0022	0.0159	0.0983	-0.05	-0.16	N/A
PHTF2	ENST00000416283.2	putative homeodomain transcription factor 2	1730	1	0	1	0	1	hsa-miR-508-3p	0.0099	0.0701	0.4057	-0.05	-0.05	N/A
STOML1	ENST00000564777.1	stomatin (EPB72)-like 1	18	2	1	1	0	0	hsa-miR-508-3p	0.0199	0.1289	0.5428	-0.05	-0.14	N/A
MCM4	ENST00000523944.1	minichromosome maintenance complex component 4	1525	1	1	0	0	0	hsa-miR-508-3p	0.0072	0.0506	0.2777	-0.05	-0.06	N/A
C14orf142	ENST00000306954.4	chromosome 14 open reading frame 142	66	1	1	0	0	2	hsa-miR-508-3p	0.0015	0.0102	0.0556	-0.05	-0.55	N/A
MTMR3	ENST00000333027.3	myotubularin related protein 3	123	1	1	0	0	2	hsa-miR-508-3p	0.0187	0.1304	0.7052	-0.05	-0.06	N/A
MBP	ENST00000397863.1	myelin basic protein	96	1	0	0	1	0	hsa-miR-508-3p	0.0143	0.102	0.6018	-0.05	-0.05	N/A
TTF2	ENST00000369466.4	transcription termination factor, RNA polymerase II	837	4	0	4	0	0	hsa-miR-508-3p	0.0065	0.0465	0.281	-0.05	-0.18	N/A
ADAMTS9	ENST00000295903.4	ADAM metallopeptidase with thrombospondin type 1 motif, 9	5	1	0	0	1	1	hsa-miR-508-3p	0.0061	0.0444	0.287	-0.05	-0.05	N/A
SEC61A1	ENST00000243253.3	Sec61 alpha 1 subunit (S. cerevisiae)	2966	1	0	0	1	0	hsa-miR-508-3p	0.007	0.0505	0.3275	-0.05	-0.05	N/A
PRLR	ENST00000342362.5	prolactin receptor	95	1	0	1	0	1	hsa-miR-508-3p	0.0108	0.0754	0.4073	-0.05	-0.07	N/A
PCGF5	ENST00000336126.5	polycomb group ring finger 5	176	1	0	0	1	1	hsa-miR-508-3p	0.0043	0.0311	0.2008	-0.05	-0.11	N/A
NAA15	ENST00000296543.5	N(alpha)-acetyltransferase 15, NatA auxiliary subunit	546	1	1	0	0	0	hsa-miR-508-3p	0.011	0.079	0.4968	-0.05	-0.1	N/A
EXT2	ENST00000395673.3	exostosin glycosyltransferase 2	896	1	0	0	1	1	hsa-miR-508-3p	0.002	0.0149	0.1006	-0.05	-0.11	N/A
EDA	ENST00000374553.2	ectodysplasin A	9	1	0	0	1	0	hsa-miR-508-3p	0.0028	0.0205	0.1338	-0.05	-0.05	N/A
GLYATL1	ENST00000300079.5	glycine-N-acyltransferase-like 1	5	1	0	1	0	0	hsa-miR-508-3p	0.0052	0.0376	0.2362	-0.05	-0.05	N/A
AC010327.2	ENST00000598855.1	Uncharacterized protein; cDNA FLJ45856 fis, clone OCBBF2025631	7	1	0	0	1	0	hsa-miR-508-3p	0.0016	0.0117	0.0807	-0.05	-0.05	N/A
PRDM16	ENST00000511072.1	PR domain containing 16	64	1	0	0	1	1	hsa-miR-508-3p	0.0158	0.1088	0.545	-0.05	-0.07	N/A
SKA2	ENST00000580541.1	spindle and kinetochore associated complex subunit 2	414	1	0	1	0	0	hsa-miR-508-3p	0.0026	0.0177	0.0834	-0.05	-0.29	N/A
CHCHD4	ENST00000295767.5	coiled-coil-helix-coiled-coil-helix domain containing 4	8	3	0	1	2	0	hsa-miR-508-3p	0.0053	0.0377	0.2156	-0.05	-0.13	N/A
ZNF470	ENST00000330619.8	zinc finger protein 470	12	1	0	0	1	0	hsa-miR-508-3p	0.0029	0.0209	0.1357	-0.05	-0.11	N/A
RAB21	ENST00000261263.3	RAB21, member RAS oncogene family	1823	1	1	0	0	0	hsa-miR-508-3p	0.005	0.0322	0.1279	-0.05	-0.32	N/A
DDX52	ENST00000349699.2	DEAD (Asp-Glu-Ala-Asp) box polypeptide 52	865	1	0	0	1	1	hsa-miR-508-3p	0.002	0.0146	0.1019	-0.05	-0.06	N/A
ANKH	ENST00000284268.6	ANKH inorganic pyrophosphate transport regulator	770	1	0	1	0	1	hsa-miR-508-3p	0.0037	0.0264	0.1609	-0.05	-0.17	N/A
SEMA4G	ENST00000210633.3	sema domain, immunoglobulin domain (Ig), transmembrane domain (TM) and short cytoplasmic domain, (semaphorin) 4G	1015	1	0	0	1	0	hsa-miR-508-3p	0.0013	0.0094	0.0667	-0.05	-0.05	N/A
GRIN2B	ENST00000609686.1	glutamate receptor, ionotropic, N-methyl D-aspartate 2B	5	2	0	0	2	2	hsa-miR-508-3p	0.0493	0.3515	2.0794	-0.05	-0.05	N/A
SSH2	ENST00000582084.1	slingshot protein phosphatase 2	190	2	0	1	1	0	hsa-miR-508-3p	0.0031	0.0224	0.147	-0.05	-0.52	N/A
CCDC90B	ENST00000529689.1	coiled-coil domain containing 90B	173	1	0	0	1	2	hsa-miR-508-3p	0.0052	0.0343	0.1501	-0.05	-0.3	N/A
DIAPH3	ENST00000400324.4	diaphanous-related formin 3	157	1	0	0	1	0	hsa-miR-508-3p	0.0037	0.0257	0.1368	-0.05	-0.12	N/A
STXBP6	ENST00000396700.1	syntaxin binding protein 6 (amisyn)	40	1	0	0	1	0	hsa-miR-508-3p	0.0023	0.0169	0.1064	-0.05	-0.16	N/A
ELOVL6	ENST00000394607.3	ELOVL fatty acid elongase 6	901	1	0	0	1	1	hsa-miR-508-3p	0.0026	0.0187	0.1246	-0.05	-0.1	N/A
MR1	ENST00000367580.5	major histocompatibility complex, class I-related	107	1	1	0	0	1	hsa-miR-508-3p	0.0094	0.0655	0.3541	-0.05	-0.26	N/A
ZNF525	ENST00000467003.1	zinc finger protein 525	30	1	0	0	1	0	hsa-miR-508-3p	0.0075	0.0544	0.3438	-0.05	-0.05	N/A
FRMD4A	ENST00000358621.4	FERM domain containing 4A	192	1	0	0	1	0	hsa-miR-508-3p	0.0044	0.0318	0.2078	-0.05	-0.05	N/A
BBS1	ENST00000393994.2	Bardet-Biedl syndrome 1	523	1	0	0	1	0	hsa-miR-508-3p	0.0026	0.019	0.1251	-0.05	-0.05	N/A
SCN1A	ENST00000423058.2	sodium channel, voltage-gated, type I, alpha subunit	21	1	0	0	1	1	hsa-miR-508-3p	0.0053	0.0382	0.2431	-0.05	-0.07	N/A
TTC3	ENST00000399017.2	tetratricopeptide repeat domain 3	62	1	0	1	0	0	hsa-miR-508-3p	0.0154	0.1031	0.4588	-0.05	-0.05	N/A
CDCA2	ENST00000330560.3	cell division cycle associated 2	215	1	0	0	1	1	hsa-miR-508-3p	0.0037	0.0266	0.163	-0.05	-0.11	N/A
POLR3G	ENST00000504930.1	polymerase (RNA) III (DNA directed) polypeptide G (32kD)	67	1	0	0	1	0	hsa-miR-508-3p	0.0022	0.0158	0.1115	-0.05	-0.24	N/A
KLHL5	ENST00000261425.3	kelch-like family member 5	366	1	0	1	0	2	hsa-miR-508-3p	0.0026	0.019	0.1267	-0.05	-0.13	N/A
CAMK1D	ENST00000378847.3	calcium/calmodulin-dependent protein kinase ID	258	2	0	0	2	1	hsa-miR-508-3p	0.0075	0.0528	0.2913	-0.05	-0.1	N/A
FURIN	ENST00000268171.3	furin (paired basic amino acid cleaving enzyme)	2306	1	0	0	1	0	hsa-miR-508-3p	0.0028	0.0207	0.1347	-0.05	-0.05	N/A
ZNF517	ENST00000359971.3	zinc finger protein 517	20	1	0	0	1	0	hsa-miR-508-3p	0.0023	0.017	0.1095	-0.05	-0.06	N/A
LCORL	ENST00000326877.4	ligand dependent nuclear receptor corepressor-like	194	1	0	0	1	1	hsa-miR-508-3p	0.0024	0.0169	0.1005	-0.05	-0.18	N/A
SLC1A4	ENST00000234256.3	solute carrier family 1 (glutamate/neutral amino acid transporter), member 4	380	1	0	0	1	0	hsa-miR-508-3p	0.0011	0.008	0.056	-0.05	-0.12	N/A
RIT1	ENST00000368323.3	Ras-like without CAAX 1	192	1	0	0	1	0	hsa-miR-508-3p	0.0017	0.0124	0.077	-0.04	-0.11	N/A
APPL1	ENST00000288266.3	adaptor protein, phosphotyrosine interaction, PH domain and leucine zipper containing 1	908	1	0	1	0	0	hsa-miR-508-3p	0.0174	0.118	0.5629	-0.04	-0.05	N/A
HOXA13	ENST00000222753.4	homeobox A13	328	1	0	0	1	0	hsa-miR-508-3p	0.0019	0.0137	0.0892	-0.04	-0.11	N/A
NUDT3	ENST00000607016.1	nudix (nucleoside diphosphate linked moiety X)-type motif 3	190	1	0	1	0	0	hsa-miR-508-3p	0.0044	0.0304	0.1532	-0.04	-0.11	N/A
MAML2	ENST00000524717.1	mastermind-like 2 (Drosophila)	104	1	0	1	0	1	hsa-miR-508-3p	0.0053	0.0385	0.2559	-0.04	-0.12	N/A
PRSS16	ENST00000230582.3	protease, serine, 16 (thymus)	77	1	0	0	1	0	hsa-miR-508-3p	0.0014	0.0099	0.0608	-0.04	-0.15	N/A
B3GAT2	ENST00000230053.6	beta-1,3-glucuronyltransferase 2 (glucuronosyltransferase S)	39	1	1	0	0	0	hsa-miR-508-3p	0.0085	0.054	0.2459	-0.04	-0.39	N/A
TRDMT1	ENST00000377799.3	tRNA aspartic acid methyltransferase 1	248	2	0	0	2	1	hsa-miR-508-3p	0.0014	0.0099	0.0608	-0.04	-0.3	N/A
ENOX2	ENST00000370935.1	ecto-NOX disulfide-thiol exchanger 2	215	1	0	0	1	0	hsa-miR-508-3p	0.0016	0.0115	0.0739	-0.04	-0.09	N/A
DCBLD2	ENST00000326840.6	discoidin, CUB and LCCL domain containing 2	798	1	0	0	1	0	hsa-miR-508-3p	0.0039	0.0278	0.1749	-0.04	-0.05	N/A
CYLD	ENST00000540145.1	cylindromatosis (turban tumor syndrome)	696	2	1	1	0	0	hsa-miR-508-3p	0.012	0.0802	0.3712	-0.04	-0.15	N/A
AMIGO1	ENST00000369864.4	adhesion molecule with Ig-like domain 1	167	1	0	1	0	0	hsa-miR-508-3p	0.0113	0.0776	0.3862	-0.04	-0.04	N/A
PDE4DIP	ENST00000369345.4	phosphodiesterase 4D interacting protein	36	1	0	0	1	0	hsa-miR-508-3p	0.0042	0.0305	0.1924	-0.04	-0.12	N/A
ZNF155	ENST00000270014.2	zinc finger protein 155	13	1	0	0	1	0	hsa-miR-508-3p	0.0028	0.0202	0.1215	-0.04	-0.12	N/A
SLFN11	ENST00000308377.4	schlafen family member 11	402	1	0	0	1	0	hsa-miR-508-3p	0.0059	0.0422	0.2458	-0.04	-0.04	N/A
SLX4IP	ENST00000334534.5	SLX4 interacting protein	0	1	0	1	0	1	hsa-miR-508-3p	0.0099	0.071	0.4428	-0.04	-0.04	N/A
FFAR4	ENST00000371481.4	free fatty acid receptor 4	5	1	0	0	1	0	hsa-miR-508-3p	0.0049	0.0357	0.2367	-0.04	-0.04	N/A
FAHD2A	ENST00000233379.4	fumarylacetoacetate hydrolase domain containing 2A	9	1	0	0	1	0	hsa-miR-508-3p	0.001	0.0074	0.0505	-0.04	-0.08	N/A
ENY2	ENST00000520147.1	enhancer of yellow 2 homolog (Drosophila)	1814	2	0	0	2	0	hsa-miR-508-3p	0.0013	0.0092	0.0553	-0.04	-0.36	N/A
WDHD1	ENST00000360586.3	WD repeat and HMG-box DNA binding protein 1	466	1	0	0	1	0	hsa-miR-508-3p	0.0021	0.0154	0.106	-0.04	-0.12	N/A
CTD-2054N24.2	ENST00000559714.1	Uncharacterized protein	21	1	0	0	1	1	hsa-miR-508-3p	0.0016	0.0113	0.0721	-0.04	-0.26	N/A
NR5A1	ENST00000373588.4	nuclear receptor subfamily 5, group A, member 1	5	1	0	1	0	0	hsa-miR-508-3p	0.0053	0.0382	0.2269	-0.04	-0.04	N/A
APTX	ENST00000436040.2	aprataxin	310	2	0	1	1	1	hsa-miR-508-3p	0.0014	0.0099	0.0615	-0.04	-0.2	N/A
GEN1	ENST00000381254.2	GEN1 Holliday junction 5' flap endonuclease	161	1	1	0	0	1	hsa-miR-508-3p	0.01	0.0644	0.248	-0.04	-0.11	N/A
C10orf32	ENST00000339834.5	chromosome 10 open reading frame 32	642	1	0	0	1	0	hsa-miR-508-3p	0.0016	0.0115	0.0712	-0.04	-0.22	N/A
ZNF148	ENST00000360647.4	zinc finger protein 148	230	1	0	0	1	0	hsa-miR-508-3p	0.0074	0.052	0.2765	-0.04	-0.06	N/A
EIF4E3	ENST00000425534.3	eukaryotic translation initiation factor 4E family member 3	475	1	0	1	0	1	hsa-miR-508-3p	0.0033	0.0234	0.1398	-0.04	-0.13	N/A
ZDHHC21	ENST00000380916.4	zinc finger, DHHC-type containing 21	196	1	0	0	1	0	hsa-miR-508-3p	0.0069	0.0491	0.2946	-0.04	-0.13	N/A
IER3IP1	ENST00000256433.3	immediate early response 3 interacting protein 1	1727	1	0	0	1	0	hsa-miR-508-3p	0.0009	0.0062	0.0418	-0.04	-0.24	N/A
KCND3	ENST00000369697.1	potassium voltage-gated channel, Shal-related subfamily, member 3	23	1	1	0	0	0	hsa-miR-508-3p	0.015	0.1014	0.4547	-0.04	-0.04	N/A
PIK3R5	ENST00000447110.1	phosphoinositide-3-kinase, regulatory subunit 5	5	1	0	1	0	0	hsa-miR-508-3p	0.0116	0.0799	0.4	-0.04	-0.04	N/A
FAM106A	ENST00000392176.3	family with sequence similarity 106, member A	5	1	0	0	1	0	hsa-miR-508-3p	0.0012	0.0084	0.0592	-0.04	-0.04	N/A
OTUD3	ENST00000375120.3	OTU domain containing 3	438	1	0	0	1	0	hsa-miR-508-3p	0.0203	0.132	0.5176	-0.04	-0.04	N/A
ZNF460	ENST00000360338.3	zinc finger protein 460	164	1	1	0	0	2	hsa-miR-508-3p	0.0215	0.1508	0.8327	-0.04	-0.04	N/A
PTPN9	ENST00000306726.2	protein tyrosine phosphatase, non-receptor type 9	644	1	1	0	0	0	hsa-miR-508-3p	0.0041	0.0262	0.1004	-0.04	-0.35	N/A
EIF5A2	ENST00000474096.1	eukaryotic translation initiation factor 5A2	443	1	0	0	1	0	hsa-miR-508-3p	0.006	0.041	0.1998	-0.04	-0.1	N/A
MTRF1	ENST00000430347.2	mitochondrial translational release factor 1	37	1	0	1	0	0	hsa-miR-508-3p	0.0029	0.0198	0.0985	-0.04	-0.2	N/A
ENPP1	ENST00000360971.2	ectonucleotide pyrophosphatase/phosphodiesterase 1	159	1	0	0	1	1	hsa-miR-508-3p	0.0065	0.0472	0.3048	-0.04	-0.05	N/A
HHIP	ENST00000296575.3	hedgehog interacting protein	65	1	1	0	0	1	hsa-miR-508-3p	0.015	0.0944	0.3702	-0.04	-0.11	N/A
BSN	ENST00000296452.4	bassoon presynaptic cytomatrix protein	31	2	0	2	0	0	hsa-miR-508-3p	0.0301	0.1989	0.8539	-0.04	-0.04	N/A
DST	ENST00000312431.6	dystonin	439	3	0	1	2	0	hsa-miR-508-3p	0.0327	0.2354	1.4647	-0.04	-0.04	N/A
AFF1	ENST00000395146.4	AF4/FMR2 family, member 1	28	1	0	0	1	0	hsa-miR-508-3p	0.0031	0.0223	0.1435	-0.04	-0.1	N/A
ANKRD52	ENST00000267116.7	ankyrin repeat domain 52	2913	1	0	0	1	1	hsa-miR-508-3p	0.0164	0.1125	0.5524	-0.04	-0.04	N/A
LACE1	ENST00000368977.4	lactation elevated 1	42	1	0	0	1	0	hsa-miR-508-3p	0.0011	0.0084	0.0578	-0.04	-0.12	N/A
STAT1	ENST00000540176.1	signal transducer and activator of transcription 1, 91kDa	326	1	0	1	0	0	hsa-miR-508-3p	0.0055	0.039	0.2298	-0.04	-0.14	N/A
MBOAT2	ENST00000305997.3	membrane bound O-acyltransferase domain containing 2	1145	1	0	1	0	0	hsa-miR-508-3p	0.0075	0.0531	0.3065	-0.04	-0.11	N/A
CMSS1	ENST00000421999.2	cms1 ribosomal small subunit homolog (yeast)	423	3	1	0	2	0	hsa-miR-508-3p	0.0047	0.0284	0.1012	-0.04	-0.61	N/A
PAX1	ENST00000444366.2	paired box 1	5	1	0	0	1	2	hsa-miR-508-3p	0.0035	0.0256	0.1633	-0.04	-0.15	N/A
HEBP2	ENST00000607197.1	heme binding protein 2	252	2	0	0	2	2	hsa-miR-508-3p	0.005	0.0353	0.2013	-0.04	-0.2	N/A
HS3ST5	ENST00000312719.5	heparan sulfate (glucosamine) 3-O-sulfotransferase 5	22	1	0	0	1	0	hsa-miR-508-3p	0.0068	0.0489	0.3	-0.04	-0.11	N/A
MIOS	ENST00000340080.4	missing oocyte, meiosis regulator, homolog (Drosophila)	77	1	0	0	1	0	hsa-miR-508-3p	0.002	0.0143	0.0876	-0.04	-0.09	N/A
PPP4R1L	ENST00000334187.8	protein phosphatase 4, regulatory subunit 1-like	27	1	0	0	1	0	hsa-miR-508-3p	0.009	0.0635	0.3618	-0.04	-0.04	N/A
PAX5	ENST00000358127.4	paired box 5	5	3	0	0	3	1	hsa-miR-508-3p	0.0159	0.1144	0.7132	-0.04	-0.04	N/A
SRGAP3	ENST00000383836.3	SLIT-ROBO Rho GTPase activating protein 3	38	2*	0	0	1	1	hsa-miR-508-3p	0.003	0.0216	0.146	-0.04	-0.15	N/A
FAM104A	ENST00000581110.1	family with sequence similarity 104, member A	2724	1	0	0	1	0	hsa-miR-508-3p	0.0014	0.0099	0.0637	-0.04	-0.15	N/A
SOGA3	ENST00000556132.1	SOGA family member 3	95	1	0	1	0	0	hsa-miR-508-3p	0.011	0.0788	0.4772	-0.04	-0.04	N/A
RBM25	ENST00000261973.7	RNA binding motif protein 25	1190	1	0	0	1	1	hsa-miR-508-3p	0.0019	0.0139	0.0938	-0.04	-0.18	N/A
DCLRE1C	ENST00000378289.4	DNA cross-link repair 1C	29	2	0	1	1	0	hsa-miR-508-3p	0.002	0.0145	0.0908	-0.04	-0.23	N/A
COX20	ENST00000411948.2	COX20 cytochrome C oxidase assembly factor	693	2	2	0	0	1	hsa-miR-508-3p	0.0055	0.0401	0.2666	-0.04	-0.53	N/A
CLASP2	ENST00000539981.1	cytoplasmic linker associated protein 2	554	2	1	0	1	0	hsa-miR-508-3p	0.0182	0.1256	0.6523	-0.04	-0.06	N/A
CDH6	ENST00000265071.2	cadherin 6, type 2, K-cadherin (fetal kidney)	213	1	1	0	0	1	hsa-miR-508-3p	0.0068	0.0427	0.1653	-0.04	-0.23	N/A
FGD4	ENST00000427716.2	FYVE, RhoGEF and PH domain containing 4	38	1	0	1	0	0	hsa-miR-508-3p	0.0099	0.0691	0.3695	-0.04	-0.05	N/A
GUCY1A2	ENST00000526355.2	guanylate cyclase 1, soluble, alpha 2	24	1	0	1	0	4	hsa-miR-508-3p	0.0054	0.0388	0.2376	-0.04	-0.19	N/A
CNIH4	ENST00000465271.1	cornichon family AMPA receptor auxiliary protein 4	1348	1	0	0	1	0	hsa-miR-508-3p	0.0024	0.0176	0.1132	-0.04	-0.1	N/A
SGMS2	ENST00000394684.4	sphingomyelin synthase 2	111	1	0	0	1	0	hsa-miR-508-3p	0.007	0.0485	0.2551	-0.04	-0.05	N/A
CTTNBP2NL	ENST00000271277.6	CTTNBP2 N-terminal like	182	1	0	0	1	1	hsa-miR-508-3p	0.0071	0.0512	0.3255	-0.04	-0.06	N/A
ELK4	ENST00000357992.4	ELK4, ETS-domain protein (SRF accessory protein 1)	39	1	1	0	0	2	hsa-miR-508-3p	0.0104	0.0722	0.3768	-0.04	-0.07	N/A
MARK4	ENST00000300843.4	MAP/microtubule affinity-regulating kinase 4	192	1	0	0	1	0	hsa-miR-508-3p	0.0013	0.0091	0.0531	-0.04	-0.19	N/A
IRAK1BP1	ENST00000369940.2	interleukin-1 receptor-associated kinase 1 binding protein 1	30	1	0	1	0	0	hsa-miR-508-3p	0.0046	0.0327	0.1893	-0.04	-0.14	N/A
CECR2	ENST00000400573.5	cat eye syndrome chromosome region, candidate 2	46	1	1	0	0	0	hsa-miR-508-3p	0.0238	0.1508	0.5549	-0.04	-0.04	N/A
SLC33A1	ENST00000392845.3	solute carrier family 33 (acetyl-CoA transporter), member 1	145	2	0	1	1	0	hsa-miR-508-3p	0.0062	0.0444	0.2704	-0.04	-0.1	N/A
KDM2A	ENST00000398645.2	lysine (K)-specific demethylase 2A	729	1	0	1	0	1	hsa-miR-508-3p	0.012	0.0845	0.4632	-0.04	-0.04	N/A
ITGA8	ENST00000378076.3	integrin, alpha 8	7	1	0	0	1	0	hsa-miR-508-3p	0.0042	0.031	0.2141	-0.04	-0.05	N/A
BMPR1A	ENST00000372037.3	bone morphogenetic protein receptor, type IA	125	1	0	0	1	0	hsa-miR-508-3p	0.0063	0.0456	0.2863	-0.04	-0.06	N/A
FGF12	ENST00000445105.2	fibroblast growth factor 12	150	2	0	1	1	1	hsa-miR-508-3p	0.0023	0.0162	0.0855	-0.04	-0.47	N/A
UBQLNL	ENST00000380184.1	ubiquilin-like	5	1	0	1	0	0	hsa-miR-508-3p	0.0044	0.0318	0.1955	-0.04	-0.04	N/A
FAM120AOS	ENST00000423591.1	family with sequence similarity 120A opposite strand	258	1	0	0	1	0	hsa-miR-508-3p	0.0016	0.0117	0.082	-0.03	-0.05	N/A
ZNF45	ENST00000269973.5	zinc finger protein 45	359	1	0	0	1	0	hsa-miR-508-3p	0.0029	0.0204	0.1208	-0.03	-0.1	N/A
LSAMP	ENST00000490035.2	limbic system-associated membrane protein	19	1	0	0	1	1	hsa-miR-508-3p	0.0045	0.0316	0.1718	-0.03	-0.14	N/A
KLHL18	ENST00000232766.5	kelch-like family member 18	74	1	0	0	1	1	hsa-miR-508-3p	0.0023	0.0169	0.1142	-0.03	-0.06	N/A
SDHA	ENST00000264932.6	succinate dehydrogenase complex, subunit A, flavoprotein (Fp)	25	1	1	0	0	0	hsa-miR-508-3p	0.0028	0.0188	0.0891	-0.03	-0.17	N/A
C12orf4	ENST00000261250.3	chromosome 12 open reading frame 4	37	1	0	0	1	0	hsa-miR-508-3p	0.0049	0.0346	0.205	-0.03	-0.12	N/A
STX7	ENST00000367941.2	syntaxin 7	1395	2	0	1	1	0	hsa-miR-508-3p	0.002	0.014	0.0856	-0.03	-0.29	N/A
NAV1	ENST00000295624.6	neuron navigator 1	702	1	0	0	1	1	hsa-miR-508-3p	0.0081	0.059	0.3971	-0.03	-0.08	N/A
SSH1	ENST00000360239.3	slingshot protein phosphatase 1	115	1	0	0	1	0	hsa-miR-508-3p	0.0073	0.0518	0.2923	-0.03	-0.08	N/A
SYT14	ENST00000399639.2	synaptotagmin XIV	16	1	0	1	0	0	hsa-miR-508-3p	0.0131	0.0929	0.5242	-0.03	-0.11	N/A
XIAP	ENST00000371199.3	X-linked inhibitor of apoptosis	153	1	0	0	1	1	hsa-miR-508-3p	0.0055	0.0395	0.2342	-0.03	-0.06	N/A
ZNF862	ENST00000223210.4	zinc finger protein 862	7	1	0	0	1	0	hsa-miR-508-3p	0.0022	0.0157	0.1055	-0.03	-0.03	N/A
PAG1	ENST00000220597.4	phosphoprotein associated with glycosphingolipid microdomains 1	53	1	0	0	1	0	hsa-miR-508-3p	0.0117	0.0849	0.5435	-0.03	-0.03	N/A
GLIPR1	ENST00000266659.3	GLI pathogenesis-related 1	623	1	0	0	1	0	hsa-miR-508-3p	0.003	0.0218	0.1393	-0.03	-0.19	N/A
UBE2N	ENST00000550657.1	ubiquitin-conjugating enzyme E2N	321	1	0	1	0	1	hsa-miR-508-3p	0.005	0.0342	0.1638	-0.03	-0.2	N/A
STK38L	ENST00000389032.3	serine/threonine kinase 38 like	705	1	0	0	1	1	hsa-miR-508-3p	0.0026	0.0189	0.1199	-0.03	-0.21	N/A
NR1H2	ENST00000253727.5	nuclear receptor subfamily 1, group H, member 2	35	1	0	1	0	0	hsa-miR-508-3p	0.0015	0.0104	0.0568	-0.03	-0.19	N/A
PDGFD	ENST00000393158.2	platelet derived growth factor D	52	1	0	0	1	0	hsa-miR-508-3p	0.0042	0.0304	0.1978	-0.03	-0.09	N/A
ZNF79	ENST00000342483.5	zinc finger protein 79	42	1	1	0	0	1	hsa-miR-508-3p	0.0013	0.0091	0.0608	-0.03	-0.2	N/A
MEIS1	ENST00000488550.1	Meis homeobox 1	533	1	0	0	1	0	hsa-miR-508-3p	0.0073	0.052	0.2983	-0.03	-0.14	N/A
CACNG8	ENST00000270458.2	calcium channel, voltage-dependent, gamma subunit 8	5	1	0	0	1	0	hsa-miR-508-3p	0.0071	0.0509	0.3001	-0.03	-0.03	N/A
RIMS2	ENST00000507740.1	regulating synaptic membrane exocytosis 2	8	1	0	0	1	0	hsa-miR-508-3p	0.0041	0.0296	0.1892	-0.03	-0.03	N/A
FXN	ENST00000396366.2	frataxin	99	2	1	1	0	1	hsa-miR-508-3p	0.0055	0.0371	0.1687	-0.03	-0.23	N/A
GMDS	ENST00000530927.1	GDP-mannose 4,6-dehydratase	46	1	0	1	0	1	hsa-miR-508-3p	0.0038	0.0273	0.1833	-0.03	-0.06	N/A
SLC8A1	ENST00000406785.2	solute carrier family 8 (sodium/calcium exchanger), member 1	61	2	0	0	2	1	hsa-miR-508-3p	0.0095	0.0687	0.4453	-0.03	-0.23	N/A
ANP32A	ENST00000465139.2	acidic (leucine-rich) nuclear phosphoprotein 32 family, member A	717	1	0	0	1	0	hsa-miR-508-3p	0.0051	0.0366	0.2254	-0.03	-0.27	N/A
EFCAB2	ENST00000366523.1	EF-hand calcium binding domain 2	204	1	0	0	1	0	hsa-miR-508-3p	0.0022	0.0154	0.0899	-0.03	-0.14	N/A
MDM4	ENST00000391947.2	Mdm4 p53 binding protein homolog (mouse)	443	1	0	0	1	1	hsa-miR-508-3p	0.0035	0.0255	0.1794	-0.03	-0.03	N/A
ANAPC16	ENST00000299381.4	anaphase promoting complex subunit 16	986	1	0	0	1	0	hsa-miR-508-3p	0.0023	0.0161	0.0856	-0.03	-0.16	N/A
USP42	ENST00000306177.5	ubiquitin specific peptidase 42	86	1	0	0	1	0	hsa-miR-508-3p	0.0184	0.1255	0.6075	-0.03	-0.13	N/A
GREM2	ENST00000318160.4	gremlin 2, DAN family BMP antagonist	631	1	0	0	1	1	hsa-miR-508-3p	0.0008	0.0058	0.0407	-0.03	-0.19	N/A
ATP9A	ENST00000311637.5	ATPase, class II, type 9A	1511	2	0	0	2	0	hsa-miR-508-3p	0.0076	0.0549	0.3523	-0.03	-0.04	N/A
FAF2	ENST00000261942.6	Fas associated factor family member 2	1700	1	0	1	0	0	hsa-miR-508-3p	0.0101	0.0699	0.354	-0.03	-0.04	N/A
TSPAN2	ENST00000369516.2	tetraspanin 2	43	1	0	0	1	0	hsa-miR-508-3p	0.0028	0.02	0.1101	-0.03	-0.1	N/A
HTR2A	ENST00000378688.4	5-hydroxytryptamine (serotonin) receptor 2A, G protein-coupled	5	1	0	0	1	0	hsa-miR-508-3p	0.0039	0.0283	0.1803	-0.03	-0.03	N/A
ZNF597	ENST00000301744.4	zinc finger protein 597	159	1	0	1	0	0	hsa-miR-508-3p	0.0039	0.0277	0.1719	-0.03	-0.12	N/A
UBA2	ENST00000246548.4	ubiquitin-like modifier activating enzyme 2	122	1	0	0	1	0	hsa-miR-508-3p	0.0014	0.0103	0.0686	-0.03	-0.12	N/A
FAM49B	ENST00000519824.2	family with sequence similarity 49, member B	52	1	1	0	0	0	hsa-miR-508-3p	0.0016	0.0109	0.0488	-0.03	-0.36	N/A
DZIP3	ENST00000361582.3	DAZ interacting zinc finger protein 3	336	1	0	0	1	1	hsa-miR-508-3p	0.0054	0.039	0.2457	-0.03	-0.06	N/A
LPGAT1	ENST00000366997.4	lysophosphatidylglycerol acyltransferase 1	135	1	0	0	1	0	hsa-miR-508-3p	0.0069	0.0483	0.2554	-0.03	-0.05	N/A
ENDOD1	ENST00000278505.4	endonuclease domain containing 1	100	1	0	1	0	1	hsa-miR-508-3p	0.0102	0.0729	0.4362	-0.03	-0.1	N/A
KRR1	ENST00000229214.4	KRR1, small subunit (SSU) processome component, homolog (yeast)	380	2	0	1	1	0	hsa-miR-508-3p	0.0045	0.031	0.1555	-0.03	-0.17	N/A
USP12	ENST00000282344.6	ubiquitin specific peptidase 12	35	1	0	0	1	0	hsa-miR-508-3p	0.005	0.0358	0.2087	-0.03	-0.08	N/A
KCNA1	ENST00000382545.3	potassium voltage-gated channel, shaker-related subfamily, member 1 (episodic ataxia with myokymia)	5	1	0	0	1	1	hsa-miR-508-3p	0.0062	0.0452	0.3061	-0.03	-0.03	N/A
DLG2	ENST00000398309.2	discs, large homolog 2 (Drosophila)	15	1	1	0	0	0	hsa-miR-508-3p	0.0214	0.1414	0.6029	-0.03	-0.03	N/A
ZFP82	ENST00000392161.3	ZFP82 zinc finger protein	42	1	1	0	0	0	hsa-miR-508-3p	0.0118	0.0708	0.2468	-0.03	-0.14	N/A
MRPL19	ENST00000393909.2	mitochondrial ribosomal protein L19	816	2	0	0	2	1	hsa-miR-508-3p	0.0011	0.0081	0.0539	-0.03	-0.33	N/A
SLC35E3	ENST00000398004.2	solute carrier family 35, member E3	250	1	0	0	1	0	hsa-miR-508-3p	0.0009	0.0069	0.0466	-0.03	-0.06	N/A
PFDN4	ENST00000371419.2	prefoldin subunit 4	4331	1	0	1	0	0	hsa-miR-508-3p	0.0009	0.0062	0.0357	-0.03	-0.24	N/A
HOXD11	ENST00000249504.5	homeobox D11	124	1	0	1	0	0	hsa-miR-508-3p	0.0076	0.05	0.2128	-0.03	-0.09	N/A
IQCB1	ENST00000310864.6	IQ motif containing B1	45	1	0	1	0	0	hsa-miR-508-3p	0.0021	0.0147	0.0814	-0.03	-0.2	N/A
NT5DC1	ENST00000319550.4	5'-nucleotidase domain containing 1	127	2	0	2	0	0	hsa-miR-508-3p	0.007	0.0468	0.2346	-0.03	-0.22	N/A
CPM	ENST00000551568.1	carboxypeptidase M	125	1	0	0	1	0	hsa-miR-508-3p	0.003	0.0207	0.1027	-0.03	-0.12	N/A
TGOLN2	ENST00000377386.3	trans-golgi network protein 2	1914	1	0	0	1	0	hsa-miR-508-3p	0.0048	0.0347	0.2198	-0.03	-0.03	N/A
RBM26	ENST00000267229.7	RNA binding motif protein 26	122	2	0	1	1	0	hsa-miR-508-3p	0.0037	0.0261	0.1555	-0.03	-0.22	N/A
FOSB	ENST00000592811.1	FBJ murine osteosarcoma viral oncogene homolog B	11	1	0	1	0	0	hsa-miR-508-3p	0.0022	0.0152	0.08	-0.03	-0.13	N/A
GLUD1	ENST00000277865.4	glutamate dehydrogenase 1	287	1	0	0	1	0	hsa-miR-508-3p	0.0019	0.0138	0.0828	-0.03	-0.09	N/A
CDH4	ENST00000360469.5	cadherin 4, type 1, R-cadherin (retinal)	33	1	1	0	0	0	hsa-miR-508-3p	0.019	0.1254	0.5222	-0.03	-0.03	N/A
KIAA1875	ENST00000323662.8	KIAA1875	5	1	1	0	0	0	hsa-miR-508-3p	0.0307	0.1895	0.6333	-0.03	-0.03	N/A
ZFP91	ENST00000316059.6	ZFP91 zinc finger protein	688	1	1	0	0	0	hsa-miR-508-3p	0.0159	0.1088	0.5303	-0.03	-0.03	N/A
ADCYAP1	ENST00000579794.1	adenylate cyclase activating polypeptide 1 (pituitary)	35	1	0	0	1	0	hsa-miR-508-3p	0.0022	0.015	0.0767	-0.03	-0.23	N/A
SFMBT2	ENST00000361972.4	Scm-like with four mbt domains 2	107	1	0	0	1	1	hsa-miR-508-3p	0.0078	0.0567	0.3679	-0.03	-0.03	N/A
DNMBP	ENST00000324109.4	dynamin binding protein	52	1	1	0	0	0	hsa-miR-508-3p	0.0157	0.111	0.6285	-0.03	-0.03	N/A
MMS22L	ENST00000275053.4	MMS22-like, DNA repair protein	102	1	0	1	0	0	hsa-miR-508-3p	0.0148	0.0993	0.4557	-0.03	-0.05	N/A
KLHL21	ENST00000377663.3	kelch-like family member 21	45	1	1	0	0	0	hsa-miR-508-3p	0.0068	0.048	0.2715	-0.03	-0.03	N/A
PLEKHG4B	ENST00000283426.6	pleckstrin homology domain containing, family G (with RhoGef domain) member 4B	5	1	1	0	0	0	hsa-miR-508-3p	0.0298	0.188	0.6907	-0.03	-0.03	N/A
LRRC15	ENST00000347624.3	leucine rich repeat containing 15	12	1	1	0	0	0	hsa-miR-508-3p	0.0179	0.1224	0.5964	-0.03	-0.03	N/A
SLC36A1	ENST00000243389.3	solute carrier family 36 (proton/amino acid symporter), member 1	236	1	1	0	0	0	hsa-miR-508-3p	0.0216	0.14	0.546	-0.03	-0.03	N/A
TBC1D25	ENST00000376771.4	TBC1 domain family, member 25	24	1	0	0	1	0	hsa-miR-508-3p	0.0036	0.0258	0.1552	-0.03	-0.06	N/A
LURAP1L	ENST00000319264.3	leucine rich adaptor protein 1-like	266	1	0	0	1	1	hsa-miR-508-3p	0.006	0.0405	0.2043	-0.03	-0.26	N/A
SYNPO2	ENST00000429713.2	synaptopodin 2	105	2	0	0	2	0	hsa-miR-508-3p	0.0103	0.0686	0.2971	-0.03	-0.12	N/A
HIVEP2	ENST00000367604.1	human immunodeficiency virus type I enhancer binding protein 2	137	1	0	1	0	0	hsa-miR-508-3p	0.005	0.0347	0.1755	-0.03	-0.1	N/A
UTP15	ENST00000296792.4	UTP15, U3 small nucleolar ribonucleoprotein, homolog (S. cerevisiae)	280	1	0	0	1	0	hsa-miR-508-3p	0.0028	0.0195	0.1016	-0.03	-0.12	N/A
ZNF609	ENST00000326648.3	zinc finger protein 609	103	1	0	0	1	0	hsa-miR-508-3p	0.0054	0.0383	0.2272	-0.03	-0.03	N/A
KIAA1009	ENST00000257766.4	KIAA1009	7	2	0	1	1	0	hsa-miR-508-3p	0.0049	0.0346	0.1887	-0.03	-0.1	N/A
TRAPPC2P1	ENST00000543226.1	trafficking protein particle complex 2 pseudogene 1	66	1	0	0	1	1	hsa-miR-508-3p	0.0013	0.0096	0.0554	-0.03	-0.22	N/A
ABCB11	ENST00000263817.6	ATP-binding cassette, sub-family B (MDR/TAP), member 11	5	2	0	1	1	2	hsa-miR-508-3p	0.0038	0.0279	0.1881	-0.03	-0.19	N/A
TMED5	ENST00000479918.1	transmembrane emp24 protein transport domain containing 5	612	1	0	0	1	1	hsa-miR-508-3p	0.0011	0.0077	0.0503	-0.03	-0.23	N/A
HEXIM1	ENST00000332499.2	hexamethylene bis-acetamide inducible 1	179	1	0	1	0	0	hsa-miR-508-3p	0.0023	0.0167	0.0996	-0.03	-0.09	N/A
AGO2	ENST00000220592.5	argonaute RISC catalytic component 2	350	1	0	1	0	0	hsa-miR-508-3p	0.0099	0.0702	0.4105	-0.03	-0.6	N/A
MIPOL1	ENST00000327441.7	mirror-image polydactyly 1	45	2	0	1	1	0	hsa-miR-508-3p	0.0046	0.0319	0.1699	-0.03	-0.24	N/A
VTI1B	ENST00000554659.1	vesicle transport through interaction with t-SNAREs 1B	264	1	0	0	1	1	hsa-miR-508-3p	0.0046	0.0338	0.2329	-0.03	-0.06	N/A
SCN8A	ENST00000354534.6	sodium channel, voltage gated, type VIII, alpha subunit	44	1	0	0	1	1	hsa-miR-508-3p	0.0092	0.0667	0.4431	-0.03	-0.03	N/A
ABCB10	ENST00000344517.4	ATP-binding cassette, sub-family B (MDR/TAP), member 10	53	1	0	0	1	0	hsa-miR-508-3p	0.0064	0.0452	0.2582	-0.03	-0.12	N/A
EPB41L5	ENST00000443902.2	erythrocyte membrane protein band 4.1 like 5	108	1	1	0	0	0	hsa-miR-508-3p	0.0194	0.1289	0.552	-0.03	-0.03	N/A
OPN1SW	ENST00000249389.2	opsin 1 (cone pigments), short-wave-sensitive	6	1	0	0	1	0	hsa-miR-508-3p	0.0033	0.0242	0.1556	-0.03	-0.23	N/A
PRKCA	ENST00000413366.3	protein kinase C, alpha	726	1	0	1	0	2	hsa-miR-508-3p	0.0107	0.0764	0.4647	-0.03	-0.05	N/A
PTRH2	ENST00000393038.2	peptidyl-tRNA hydrolase 2	386	1	0	1	0	0	hsa-miR-508-3p	0.0015	0.0102	0.0537	-0.03	-0.2	N/A
MBD1	ENST00000591416.1	methyl-CpG binding domain protein 1	266	1	1	0	0	0	hsa-miR-508-3p	0.007	0.0491	0.2716	-0.03	-0.03	N/A
CYTH3	ENST00000350796.3	cytohesin 3	248	1	0	0	1	0	hsa-miR-508-3p	0.0077	0.0554	0.3543	-0.03	-0.03	N/A
MEGF8	ENST00000334370.4	multiple EGF-like-domains 8	28	1	0	0	1	0	hsa-miR-508-3p	0.0051	0.0365	0.2185	-0.03	-0.03	N/A
CLIC2	ENST00000369449.2	chloride intracellular channel 2	30	1	0	1	0	1	hsa-miR-508-3p	0.0025	0.0176	0.1087	-0.03	-0.18	N/A
ZNF138	ENST00000440598.1	zinc finger protein 138	357	1	0	1	0	0	hsa-miR-508-3p	0.0017	0.0118	0.0531	-0.03	-0.25	N/A
SLC40A1	ENST00000261024.2	solute carrier family 40 (iron-regulated transporter), member 1	25	1	0	1	0	0	hsa-miR-508-3p	0.0022	0.0157	0.0902	-0.03	-0.14	N/A
ATP6V1C2	ENST00000381661.3	ATPase, H+ transporting, lysosomal 42kDa, V1 subunit C2	8	1	0	1	0	0	hsa-miR-508-3p	0.0072	0.0511	0.3023	-0.03	-0.04	N/A
MFAP5	ENST00000359478.2	microfibrillar associated protein 5	216	1	0	1	0	0	hsa-miR-508-3p	0.001	0.0068	0.0394	-0.03	-0.2	N/A
ZNF850	ENST00000591344.1	zinc finger protein 850	136	1	1	0	0	1	hsa-miR-508-3p	0.022	0.1448	0.6107	-0.03	-0.03	N/A
SETD7	ENST00000274031.3	SET domain containing (lysine methyltransferase) 7	76	1	1	0	0	0	hsa-miR-508-3p	0.003	0.0193	0.079	-0.03	-0.48	N/A
GPLD1	ENST00000230036.1	glycosylphosphatidylinositol specific phospholipase D1	51	1	0	1	0	0	hsa-miR-508-3p	0.0064	0.0434	0.2181	-0.03	-0.13	N/A
SMC4	ENST00000357388.3	structural maintenance of chromosomes 4	647	1	0	0	1	1	hsa-miR-508-3p	0.004	0.0282	0.1679	-0.03	-0.19	N/A
LRCH1	ENST00000311191.6	leucine-rich repeats and calponin homology (CH) domain containing 1	381	1	0	0	1	0	hsa-miR-508-3p	0.0056	0.0409	0.2803	-0.03	-0.03	N/A
DCP2	ENST00000389063.2	decapping mRNA 2	155	1	0	0	1	0	hsa-miR-508-3p	0.008	0.0575	0.3611	-0.03	-0.03	N/A
TACC1	ENST00000330691.6	transforming, acidic coiled-coil containing protein 1	186	1	0	0	1	0	hsa-miR-508-3p	0.0039	0.0273	0.1501	-0.03	-0.05	N/A
ZNF621	ENST00000339296.5	zinc finger protein 621	39	1	1	0	0	0	hsa-miR-508-3p	0.0165	0.1109	0.4987	-0.03	-0.03	N/A
WDFY2	ENST00000298125.5	WD repeat and FYVE domain containing 2	85	1	0	0	1	0	hsa-miR-508-3p	0.0071	0.0501	0.2912	-0.03	-0.08	N/A
ZNF816	ENST00000357666.4	zinc finger protein 816	16	1	0	0	1	0	hsa-miR-508-3p	0.0021	0.0149	0.0965	-0.03	-0.04	N/A
USP46	ENST00000441222.3	ubiquitin specific peptidase 46	180	1	1	0	0	1	hsa-miR-508-3p	0.009	0.061	0.3234	-0.03	-0.18	N/A
CFL2	ENST00000341223.3	cofilin 2 (muscle)	902	2	1	0	1	1	hsa-miR-508-3p	0.0025	0.0158	0.0645	-0.03	-0.5	N/A
SCAI	ENST00000336505.6	suppressor of cancer cell invasion	74	2	0	0	2	1	hsa-miR-508-3p	0.0045	0.033	0.2157	-0.03	-0.13	N/A
OLFM2	ENST00000264833.4	olfactomedin 2	65	1	0	0	1	1	hsa-miR-508-3p	0.0016	0.0114	0.0712	-0.03	-0.2	N/A
SAMD5	ENST00000367474.1	sterile alpha motif domain containing 5	28	1*	0	0	0	1	hsa-miR-508-3p	0.0028	0.0206	0.1452	-0.03	-0.03	N/A
SEC62	ENST00000337002.4	SEC62 homolog (S. cerevisiae)	746	1	0	1	0	0	hsa-miR-508-3p	0.0057	0.0399	0.2239	-0.03	-0.07	N/A
KIAA1430	ENST00000458385.2	KIAA1430	75	1	0	1	0	0	hsa-miR-508-3p	0.0055	0.0392	0.2303	-0.03	-0.2	N/A
SPATA17	ENST00000366933.4	spermatogenesis associated 17	12	1	0	0	1	0	hsa-miR-508-3p	0.003	0.0217	0.1433	-0.03	-0.06	N/A
LGALSL	ENST00000409537.2	lectin, galactoside-binding-like	334	1	0	0	1	1	hsa-miR-508-3p	0.0014	0.0097	0.0562	-0.03	-0.29	N/A
TOMM22	ENST00000216034.4	translocase of outer mitochondrial membrane 22 homolog (yeast)	737	1	0	1	0	0	hsa-miR-508-3p	0.003	0.0191	0.0716	-0.03	-0.22	N/A
GAB2	ENST00000340149.2	GRB2-associated binding protein 2	627	1	0	0	1	0	hsa-miR-508-3p	0.0057	0.0413	0.2711	-0.03	-0.03	N/A
SNTB2	ENST00000336278.4	syntrophin, beta 2 (dystrophin-associated protein A1, 59kDa, basic component 2)	254	2	0	1	1	0	hsa-miR-508-3p	0.0077	0.0547	0.3103	-0.03	-0.09	N/A
MAP2K6	ENST00000590474.1	mitogen-activated protein kinase kinase 6	235	1	0	0	1	0	hsa-miR-508-3p	0.0042	0.0295	0.1684	-0.03	-0.16	N/A
RBBP8	ENST00000399722.2	retinoblastoma binding protein 8	88	1	0	1	0	1	hsa-miR-508-3p	0.0035	0.0231	0.1121	-0.03	-0.28	N/A
ZNF706	ENST00000311212.4	zinc finger protein 706	325	1	0	1	0	0	hsa-miR-508-3p	0.0014	0.0101	0.068	-0.03	-0.14	N/A
MAP3K9	ENST00000554752.2	mitogen-activated protein kinase kinase kinase 9	44	1	1	0	0	0	hsa-miR-508-3p	0.0168	0.1161	0.5987	-0.03	-0.03	N/A
SLC2A12	ENST00000275230.5	solute carrier family 2 (facilitated glucose transporter), member 12	136	1	0	0	1	0	hsa-miR-508-3p	0.0056	0.0406	0.2524	-0.03	-0.18	N/A
USP13	ENST00000263966.3	ubiquitin specific peptidase 13 (isopeptidase T-3)	379	1	0	0	1	1	hsa-miR-508-3p	0.0082	0.0595	0.3774	-0.03	-0.13	N/A
DHDDS	ENST00000360009.2	dehydrodolichyl diphosphate synthase	325	1	0	1	0	0	hsa-miR-508-3p	0.0034	0.0244	0.1508	-0.03	-0.05	N/A
WDR41	ENST00000296679.4	WD repeat domain 41	313	1	0	0	1	0	hsa-miR-508-3p	0.0013	0.0095	0.0541	-0.02	-0.15	N/A
CTPS2	ENST00000443824.1	CTP synthase 2	47	1	0	0	1	0	hsa-miR-508-3p	0.0008	0.0058	0.0353	-0.02	-0.2	N/A
NIT2	ENST00000394140.4	nitrilase family, member 2	133	1	0	0	1	0	hsa-miR-508-3p	0.0038	0.0276	0.1833	-0.02	-0.05	N/A
ZNF704	ENST00000327835.3	zinc finger protein 704	124	1	0	0	1	2	hsa-miR-508-3p	0.0113	0.0811	0.4912	-0.02	-0.03	N/A
GLUD2	ENST00000328078.1	glutamate dehydrogenase 2	22	1	0	0	1	0	hsa-miR-508-3p	0.003	0.0219	0.1417	-0.02	-0.02	N/A
ATXN7L1	ENST00000419735.3	ataxin 7-like 1	67	1	0	1	0	0	hsa-miR-508-3p	0.0108	0.0771	0.4533	-0.02	-0.03	N/A
SOX6	ENST00000316399.6	SRY (sex determining region Y)-box 6	22	1	0	0	1	1	hsa-miR-508-3p	0.0101	0.0671	0.2955	-0.02	-0.07	N/A
ERGIC2	ENST00000360150.4	ERGIC and golgi 2	451	2	0	1	1	0	hsa-miR-508-3p	0.0027	0.0182	0.0901	-0.02	-0.26	N/A
SENP6	ENST00000541192.1	SUMO1/sentrin specific peptidase 6	298	1	0	1	0	0	hsa-miR-508-3p	0.0018	0.0123	0.0673	-0.02	-0.12	N/A
GDPGP1	ENST00000558017.1	GDP-D-glucose phosphorylase 1	65	1	0	1	0	0	hsa-miR-508-3p	0.0027	0.0196	0.1209	-0.02	-0.05	N/A
PLXNC1	ENST00000258526.4	plexin C1	47	1	0	0	1	0	hsa-miR-508-3p	0.0082	0.0577	0.3262	-0.02	-0.02	N/A
LPPR5	ENST00000370188.3	Lipid phosphate phosphatase-related protein type 5	23	1	0	1	0	0	hsa-miR-508-3p	0.0058	0.0391	0.193	-0.02	-0.11	N/A
C2orf50	ENST00000381585.3	chromosome 2 open reading frame 50	5	1	0	1	0	0	hsa-miR-508-3p	0.0032	0.0233	0.1499	-0.02	-0.02	N/A
KIAA1161	ENST00000297625.7	KIAA1161	18	1	0	0	1	1	hsa-miR-508-3p	0.0037	0.0272	0.1887	-0.02	-0.02	N/A
LINC00346	ENST00000538077.1	long intergenic non-protein coding RNA 346	26	1	0	0	1	0	hsa-miR-508-3p	0.0019	0.0134	0.0716	-0.02	-0.11	N/A
DTWD1	ENST00000251250.6	DTW domain containing 1	936	1	0	1	0	0	hsa-miR-508-3p	0.0046	0.0328	0.2034	-0.02	-0.14	N/A
CYP1B1	ENST00000260630.3	cytochrome P450, family 1, subfamily B, polypeptide 1	111	1	0	0	1	0	hsa-miR-508-3p	0.0006	0.0044	0.0272	-0.02	-0.15	N/A
ATP5F1	ENST00000369722.3	ATP synthase, H+ transporting, mitochondrial Fo complex, subunit B1	347	1	0	1	0	2	hsa-miR-508-3p	0.002	0.0137	0.071	-0.02	-0.22	N/A
THBS4	ENST00000350881.2	thrombospondin 4	642	1	1	0	0	0	hsa-miR-508-3p	0.0128	0.0801	0.2886	-0.02	-0.34	N/A
ZKSCAN8	ENST00000330236.6	zinc finger with KRAB and SCAN domains 8	281	1	0	0	1	0	hsa-miR-508-3p	0.0129	0.0939	0.6204	-0.02	-0.02	N/A
STEAP3	ENST00000409811.1	STEAP family member 3, metalloreductase	160	2	0	0	2	0	hsa-miR-508-3p	0.0026	0.019	0.1245	-0.02	-0.12	N/A
WDR35	ENST00000281405.4	WD repeat domain 35	30	1	0	1	0	0	hsa-miR-508-3p	0.0046	0.0312	0.1613	-0.02	-0.14	N/A
B3GALNT1	ENST00000320474.4	beta-1,3-N-acetylgalactosaminyltransferase 1 (globoside blood group)	130	1	0	0	1	0	hsa-miR-508-3p	0.0009	0.0063	0.0394	-0.02	-0.13	N/A
RBM7	ENST00000541475.1	RNA binding motif protein 7	46	1	0	0	1	1	hsa-miR-508-3p	0.0124	0.0892	0.5625	-0.02	-0.09	N/A
PLXDC1	ENST00000315392.4	plexin domain containing 1	9	1	0	0	1	0	hsa-miR-508-3p	0.0051	0.0355	0.1922	-0.02	-0.04	N/A
NONO	ENST00000276079.8	non-POU domain containing, octamer-binding	177	1	0	1	0	0	hsa-miR-508-3p	0.0023	0.0157	0.08	-0.02	-0.1	N/A
MYO9A	ENST00000564571.1	myosin IXA	137	1	1	0	0	0	hsa-miR-508-3p	0.0215	0.1404	0.6012	-0.02	-0.03	N/A
MCM8	ENST00000378896.3	minichromosome maintenance complex component 8	85	2	0	1	1	0	hsa-miR-508-3p	0.0109	0.0773	0.4477	-0.02	-0.03	N/A
MTERF	ENST00000419292.1	mitochondrial transcription termination factor	42	1	0	1	0	1	hsa-miR-508-3p	0.0024	0.0166	0.0829	-0.02	-0.19	N/A
SUSD1	ENST00000374263.3	sushi domain containing 1	68	2	0	1	1	1	hsa-miR-508-3p	0.0029	0.0205	0.1272	-0.02	-0.17	N/A
ZNF141	ENST00000240499.7	zinc finger protein 141	19	2	0	2	0	2	hsa-miR-508-3p	0.0017	0.0125	0.0881	-0.02	-0.18	N/A
FAM92A1	ENST00000518322.1	family with sequence similarity 92, member A1	80	2	0	1	1	0	hsa-miR-508-3p	0.0028	0.0195	0.1138	-0.02	-0.39	N/A
FCRL1	ENST00000368176.3	Fc receptor-like 1	5	1	1	0	0	1	hsa-miR-508-3p	0.0017	0.0123	0.0858	-0.02	-0.07	N/A
GPR155	ENST00000392552.2	G protein-coupled receptor 155	11	1	0	1	0	1	hsa-miR-508-3p	0.0155	0.1082	0.5764	-0.02	-0.02	N/A
DPPA3	ENST00000345088.2	developmental pluripotency associated 3	11	1	0	0	1	0	hsa-miR-508-3p	0.0113	0.0807	0.477	-0.02	-0.04	N/A
C1GALT1C1	ENST00000304661.5	C1GALT1-specific chaperone 1	645	1	1	0	0	1	hsa-miR-508-3p	0.0021	0.0128	0.0438	-0.02	-0.39	N/A
RAB3GAP2	ENST00000358951.2	RAB3 GTPase activating protein subunit 2 (non-catalytic)	461	1	0	0	1	0	hsa-miR-508-3p	0.0039	0.0272	0.1533	-0.02	-0.04	N/A
FER	ENST00000281092.4	fer (fps/fes related) tyrosine kinase	665	1	0	0	1	1	hsa-miR-508-3p	0.0092	0.067	0.4401	-0.02	-0.02	N/A
CCR10	ENST00000332438.4	chemokine (C-C motif) receptor 10	36	1	0	1	0	0	hsa-miR-508-3p	0.0009	0.0064	0.0364	-0.02	-0.15	N/A
ABCG2	ENST00000515655.1	ATP-binding cassette, sub-family G (WHITE), member 2	20	1	1	0	0	0	hsa-miR-508-3p	0.0058	0.0414	0.2425	-0.02	-0.06	N/A
LRPAP1	ENST00000500728.2	low density lipoprotein receptor-related protein associated protein 1	1109	1	1	0	0	0	hsa-miR-508-3p	0.0029	0.0182	0.066	-0.02	-0.19	N/A
IFI44L	ENST00000370751.5	interferon-induced protein 44-like	11	2	0	0	2	1	hsa-miR-508-3p	0.004	0.0294	0.2059	-0.02	-0.35	N/A
MTUS2	ENST00000431530.3	microtubule associated tumor suppressor candidate 2	17	1	0	0	1	0	hsa-miR-508-3p	0.0017	0.0121	0.0849	-0.02	-0.05	N/A
THSD4	ENST00000355327.3	thrombospondin, type I, domain containing 4	69	1	1	0	0	0	hsa-miR-508-3p	0.0128	0.0848	0.3652	-0.02	-0.03	N/A
ESYT2	ENST00000251527.5	extended synaptotagmin-like protein 2	529	1	0	0	1	0	hsa-miR-508-3p	0.0011	0.0082	0.0551	-0.02	-0.08	N/A
SEMA4D	ENST00000450295.1	sema domain, immunoglobulin domain (Ig), transmembrane domain (TM) and short cytoplasmic domain, (semaphorin) 4D	76	1	0	1	0	0	hsa-miR-508-3p	0.0029	0.0214	0.1388	-0.02	-0.02	N/A
ZNF532	ENST00000336078.4	zinc finger protein 532	5	1	0	1	0	0	hsa-miR-508-3p	0.0052	0.0375	0.2494	-0.02	-0.02	N/A
CMTR1	ENST00000373451.4	cap methyltransferase 1	109	1	0	1	0	0	hsa-miR-508-3p	0.0026	0.0189	0.127	-0.02	-0.02	N/A
UBE2V2	ENST00000523111.2	ubiquitin-conjugating enzyme E2 variant 2	1770	1	0	0	1	0	hsa-miR-508-3p	0.0012	0.0084	0.0543	-0.02	-0.09	N/A
RPF2	ENST00000441448.2	ribosome production factor 2 homolog (S. cerevisiae)	869	1	0	0	1	1	hsa-miR-508-3p	0.0007	0.0049	0.0348	-0.02	-0.05	N/A
NPTXR	ENST00000333039.2	neuronal pentraxin receptor	578	1	0	1	0	0	hsa-miR-508-3p	0.0084	0.0595	0.3372	-0.02	-0.02	N/A
BCAS1	ENST00000371440.3	breast carcinoma amplified sequence 1	0	1	0	1	0	0	hsa-miR-508-3p	0.0089	0.064	0.4101	-0.02	-0.02	N/A
SMG1	ENST00000446231.2	SMG1 phosphatidylinositol 3-kinase-related kinase	339	1	0	1	0	0	hsa-miR-508-3p	0.0117	0.0845	0.5515	-0.02	-0.02	N/A
SEPT6	ENST00000394610.1	septin 6	1854	1	0	1	0	0	hsa-miR-508-3p	0.0028	0.0208	0.1438	-0.02	-0.02	N/A
SYNE1	ENST00000367255.5	spectrin repeat containing, nuclear envelope 1	144	1	0	1	0	0	hsa-miR-508-3p	0.0175	0.1256	0.7833	-0.02	-0.02	N/A
ZNF783	ENST00000434415.1	zinc finger family member 783	88	1	0	1	0	0	hsa-miR-508-3p	0.0059	0.0417	0.2434	-0.02	-0.02	N/A
EYA3	ENST00000373871.3	eyes absent homolog 3 (Drosophila)	50	1	0	0	1	0	hsa-miR-508-3p	0.0043	0.0311	0.194	-0.02	-0.02	N/A
ALPK3	ENST00000258888.5	alpha-kinase 3	16	1	0	1	0	0	hsa-miR-508-3p	0.0125	0.0882	0.4998	-0.02	-0.02	N/A
HIF3A	ENST00000377670.4	hypoxia inducible factor 3, alpha subunit	5	1	0	1	0	0	hsa-miR-508-3p	0.0133	0.0908	0.4246	-0.02	-0.02	N/A
KIF26B	ENST00000366518.4	kinesin family member 26B	25	1	0	1	0	0	hsa-miR-508-3p	0.0229	0.1571	0.7678	-0.02	-0.02	N/A
PRELP	ENST00000343110.2	proline/arginine-rich end leucine-rich repeat protein	5	1	0	1	0	0	hsa-miR-508-3p	0.0152	0.1049	0.5275	-0.02	-0.02	N/A
CNTNAP2	ENST00000361727.3	contactin associated protein-like 2	29	1	0	0	1	1	hsa-miR-508-3p	0.0044	0.0324	0.2241	-0.02	-0.02	N/A
ZNF713	ENST00000429591.2	zinc finger protein 713	5	1	0	1	0	0	hsa-miR-508-3p	0.0042	0.0303	0.1976	-0.02	-0.02	N/A
TXLNB	ENST00000358430.3	taxilin beta	5	1	0	1	0	0	hsa-miR-508-3p	0.0108	0.0747	0.3737	-0.02	-0.02	N/A
SEC16A	ENST00000313050.7	SEC16 homolog A (S. cerevisiae)	814	1	0	1	0	0	hsa-miR-508-3p	0.0059	0.0432	0.2872	-0.02	-0.02	N/A
TCF21	ENST00000367882.4	transcription factor 21	552	1	0	0	1	0	hsa-miR-508-3p	0.0008	0.006	0.0372	-0.02	-0.19	N/A
SMIM15	ENST00000339020.3	small integral membrane protein 15	1037	2	1	1	0	0	hsa-miR-508-3p	0.0017	0.0116	0.0527	-0.02	-0.43	N/A
IRS4	ENST00000372129.2	insulin receptor substrate 4	56	1	0	0	1	0	hsa-miR-508-3p	0.0008	0.0059	0.0342	-0.02	-0.15	N/A
SMCR8	ENST00000406438.3	Smith-Magenis syndrome chromosome region, candidate 8	219	1	0	1	0	0	hsa-miR-508-3p	0.0117	0.0802	0.39	-0.02	-0.02	N/A
XRRA1	ENST00000527087.1	X-ray radiation resistance associated 1	136	3	1	1	1	1	hsa-miR-508-3p	0.0038	0.026	0.1246	-0.02	-0.28	N/A
HECW2	ENST00000260983.3	HECT, C2 and WW domain containing E3 ubiquitin protein ligase 2	28	2	1	0	1	0	hsa-miR-508-3p	0.0187	0.1299	0.7066	-0.02	-0.1	N/A
NABP1	ENST00000410026.2	nucleic acid binding protein 1	938	2	0	1	1	1	hsa-miR-508-3p	0.0014	0.0097	0.0541	-0.02	-0.37	N/A
ORC4	ENST00000392857.5	origin recognition complex, subunit 4	1180	3	1	1	1	0	hsa-miR-508-3p	0.0027	0.0179	0.0816	-0.02	-0.4	N/A
HNRNPC	ENST00000336053.6	heterogeneous nuclear ribonucleoprotein C (C1/C2)	1103	1	0	0	1	1	hsa-miR-508-3p	0.0006	0.0042	0.0268	-0.02	-0.2	N/A
TYRP1	ENST00000388918.5	tyrosinase-related protein 1	16	1	1	0	0	1	hsa-miR-508-3p	0.0014	0.0105	0.0718	-0.02	-0.09	N/A
CCDC77	ENST00000239830.4	coiled-coil domain containing 77	8	1	0	0	1	0	hsa-miR-508-3p	0.0023	0.017	0.1119	-0.02	-0.11	N/A
PTCHD1	ENST00000379361.4	patched domain containing 1	59	2	0	1	1	0	hsa-miR-508-3p	0.0025	0.0185	0.1246	-0.02	-0.16	N/A
CRTC1	ENST00000338797.6	CREB regulated transcription coactivator 1	322	1	0	1	0	0	hsa-miR-508-3p	0.0061	0.0436	0.2666	-0.02	-0.02	N/A
GNL1	ENST00000376621.3	guanine nucleotide binding protein-like 1	1331	1	1	0	0	0	hsa-miR-508-3p	0.0089	0.0521	0.1656	-0.02	-0.11	N/A
ZSCAN2	ENST00000541040.1	zinc finger and SCAN domain containing 2	125	2	0	0	2	0	hsa-miR-508-3p	0.0015	0.011	0.0643	-0.02	-0.18	N/A
MICAL2	ENST00000379612.3	microtubule associated monooxygenase, calponin and LIM domain containing 2	1742	1	0	0	1	0	hsa-miR-508-3p	0.0048	0.0347	0.2196	-0.02	-0.02	N/A
CHD5	ENST00000262450.3	chromodomain helicase DNA binding protein 5	5	1	0	0	1	0	hsa-miR-508-3p	0.0036	0.0263	0.1709	-0.02	-0.02	N/A
ADAMTS4	ENST00000367996.5	ADAM metallopeptidase with thrombospondin type 1 motif, 4	23	1	1	0	0	2	hsa-miR-508-3p	0.0048	0.0345	0.2071	-0.02	-0.07	N/A
WHSC1L1	ENST00000317025.8	Wolf-Hirschhorn syndrome candidate 1-like 1	481	1	0	1	0	0	hsa-miR-508-3p	0.0111	0.0784	0.4462	-0.02	-0.02	N/A
ARSK	ENST00000380009.4	arylsulfatase family, member K	298	2	0	0	2	0	hsa-miR-508-3p	0.0018	0.0128	0.0858	-0.02	-0.15	N/A
ZBTB16	ENST00000335953.4	zinc finger and BTB domain containing 16	73	2	0	1	1	0	hsa-miR-508-3p	0.0065	0.0465	0.2692	-0.02	-0.11	N/A
REEP5	ENST00000545426.1	receptor accessory protein 5	4440	1	0	0	1	0	hsa-miR-508-3p	0.0009	0.0066	0.0439	-0.02	-0.13	N/A
TWISTNB	ENST00000222567.5	TWIST neighbor	133	1	1	0	0	0	hsa-miR-508-3p	0.0033	0.0239	0.1544	-0.02	-0.38	N/A
ATL3	ENST00000398868.3	atlastin GTPase 3	734	1	0	1	0	1	hsa-miR-508-3p	0.0024	0.0172	0.1075	-0.02	-0.06	N/A
STXBP5	ENST00000367481.3	syntaxin binding protein 5 (tomosyn)	555	1	1	0	0	0	hsa-miR-508-3p	0.0057	0.0395	0.227	-0.02	-0.18	N/A
GRIK4	ENST00000527524.2	glutamate receptor, ionotropic, kainate 4	5	1	0	0	1	0	hsa-miR-508-3p	0.0043	0.0312	0.2016	-0.02	-0.02	N/A
TMEM65	ENST00000297632.6	transmembrane protein 65	769	1	0	1	0	0	hsa-miR-508-3p	0.0043	0.03	0.1699	-0.02	-0.05	N/A
RFX1	ENST00000254325.4	regulatory factor X, 1 (influences HLA class II expression)	44	1	0	0	1	0	hsa-miR-508-3p	0.0016	0.012	0.0824	-0.02	-0.02	N/A
INTU	ENST00000335251.6	inturned planar cell polarity protein	105	1	0	0	1	0	hsa-miR-508-3p	0.0035	0.0251	0.1569	-0.02	-0.03	N/A
ZSCAN16	ENST00000340487.4	zinc finger and SCAN domain containing 16	66	2	0	0	2	1	hsa-miR-508-3p	0.0015	0.0105	0.0655	-0.02	-0.18	N/A
DPP8	ENST00000341861.5	dipeptidyl-peptidase 8	1293	1	1	0	0	0	hsa-miR-508-3p	0.0112	0.0751	0.3415	-0.02	-0.03	N/A
PPIG	ENST00000260970.3	peptidylprolyl isomerase G (cyclophilin G)	470	1	0	0	1	0	hsa-miR-508-3p	0.003	0.0219	0.1479	-0.02	-0.04	N/A
ZNF175	ENST00000262259.2	zinc finger protein 175	83	1	0	1	0	0	hsa-miR-508-3p	0.0045	0.0322	0.193	-0.02	-0.02	N/A
EXOSC2	ENST00000372358.5	exosome component 2	852	1	0	0	1	0	hsa-miR-508-3p	0.0033	0.024	0.1577	-0.02	-0.06	N/A
NEGR1	ENST00000357731.5	neuronal growth regulator 1	28	2	0	0	2	1	hsa-miR-508-3p	0.0091	0.0654	0.4134	-0.02	-0.1	N/A
ATF7IP	ENST00000261168.4	activating transcription factor 7 interacting protein	667	1	0	0	1	1	hsa-miR-508-3p	0.0118	0.0854	0.5566	-0.02	-0.02	N/A
SESN3	ENST00000536441.1	sestrin 3	260	1	0	1	0	2	hsa-miR-508-3p	0.0038	0.0271	0.1637	-0.02	-0.17	N/A
GSTO2	ENST00000369707.2	glutathione S-transferase omega 2	97	1	0	1	0	1	hsa-miR-508-3p	0.0121	0.0844	0.4476	-0.02	-0.03	N/A
DNAJB4	ENST00000370763.5	DnaJ (Hsp40) homolog, subfamily B, member 4	633	2	1	1	0	1	hsa-miR-508-3p	0.0014	0.0091	0.0409	-0.02	-0.35	N/A
MINPP1	ENST00000371994.4	multiple inositol-polyphosphate phosphatase 1	1079	1	1	0	0	0	hsa-miR-508-3p	0.0025	0.016	0.074	-0.02	-0.42	N/A
TTBK1	ENST00000259750.4	tau tubulin kinase 1	7	1	0	0	1	0	hsa-miR-508-3p	0.0102	0.071	0.3608	-0.02	-0.02	N/A
RAPGEF5	ENST00000401957.2	Rap guanine nucleotide exchange factor (GEF) 5	32	1	0	0	1	0	hsa-miR-508-3p	0.003	0.0214	0.1393	-0.02	-0.02	N/A
KIAA1644	ENST00000381176.4	KIAA1644	10	1	0	0	1	0	hsa-miR-508-3p	0.0018	0.0134	0.0859	-0.02	-0.03	N/A
ZNF708	ENST00000356929.3	zinc finger protein 708	16	1	0	0	1	1	hsa-miR-508-3p	0.002	0.0145	0.0966	-0.02	-0.07	N/A
BTBD7	ENST00000334746.5	BTB (POZ) domain containing 7	590	2	0	0	2	0	hsa-miR-508-3p	0.0053	0.0386	0.2519	-0.02	-0.02	N/A
TMEM135	ENST00000340353.7	transmembrane protein 135	963	1	0	0	1	0	hsa-miR-508-3p	0.0026	0.0191	0.1238	-0.02	-0.12	N/A
RIMS3	ENST00000372684.3	regulating synaptic membrane exocytosis 3	24	1	0	0	1	1	hsa-miR-508-3p	0.0017	0.0124	0.0825	-0.02	-0.05	N/A
ZBTB44	ENST00000525842.1	zinc finger and BTB domain containing 44	236	1	1	0	0	0	hsa-miR-508-3p	0.0066	0.0414	0.1606	-0.02	-0.12	N/A
C5orf30	ENST00000319933.2	chromosome 5 open reading frame 30	889	1	0	0	1	0	hsa-miR-508-3p	0.0006	0.004	0.0258	-0.02	-0.2	N/A
TEP1	ENST00000262715.5	telomerase-associated protein 1	39	1	0	0	1	1	hsa-miR-508-3p	0.004	0.0287	0.1794	-0.02	-0.05	N/A
CSRNP1	ENST00000273153.5	cysteine-serine-rich nuclear protein 1	544	1	0	1	0	2	hsa-miR-508-3p	0.002	0.0141	0.0815	-0.02	-0.14	N/A
LONRF3	ENST00000304778.7	LON peptidase N-terminal domain and ring finger 3	36	1	0	1	0	1	hsa-miR-508-3p	0.0061	0.0436	0.2549	-0.02	-0.04	N/A
ATPAF2	ENST00000474627.3	ATP synthase mitochondrial F1 complex assembly factor 2	307	1	0	0	1	1	hsa-miR-508-3p	0.0005	0.0033	0.0221	-0.02	-0.3	N/A
SLC7A6OS	ENST00000263997.6	solute carrier family 7, member 6 opposite strand	751	1	0	1	0	0	hsa-miR-508-3p	0.0024	0.0173	0.1034	-0.02	-0.11	N/A
PRR14L	ENST00000434485.1	proline rich 14-like	39	1	0	0	1	0	hsa-miR-508-3p	0.0075	0.0542	0.3542	-0.02	-0.02	N/A
KIN	ENST00000379562.4	KIN, antigenic determinant of recA protein homolog (mouse)	443	2	0	0	2	0	hsa-miR-508-3p	0.0006	0.0044	0.0298	-0.02	-0.14	N/A
ACADSB	ENST00000358776.4	acyl-CoA dehydrogenase, short/branched chain	239	1	0	0	1	0	hsa-miR-508-3p	0.0021	0.0147	0.0832	-0.02	-0.17	N/A
ALPK1	ENST00000458497.1	alpha-kinase 1	47	1	1	0	0	0	hsa-miR-508-3p	0.0055	0.032	0.1032	-0.02	-0.15	N/A
AGPAT5	ENST00000285518.6	1-acylglycerol-3-phosphate O-acyltransferase 5	879	1	0	1	0	0	hsa-miR-508-3p	0.0137	0.0956	0.5185	-0.02	-0.02	N/A
HSPA4	ENST00000304858.2	heat shock 70kDa protein 4	1869	1	0	0	1	0	hsa-miR-508-3p	0.0022	0.0161	0.1055	-0.02	-0.02	N/A
RASSF9	ENST00000361228.3	Ras association (RalGDS/AF-6) domain family (N-terminal) member 9	9	2	1	0	1	0	hsa-miR-508-3p	0.0047	0.0304	0.1215	-0.02	-0.18	N/A
MYO1B	ENST00000339514.4	myosin IB	3042	1	0	1	0	0	hsa-miR-508-3p	0.0015	0.0109	0.0648	-0.02	-0.19	N/A
USP25	ENST00000285681.2	ubiquitin specific peptidase 25	2012	1	0	1	0	0	hsa-miR-508-3p	0.0014	0.0097	0.0491	-0.02	-0.17	N/A
GTPBP10	ENST00000222511.6	GTP-binding protein 10 (putative)	489	1	0	0	1	0	hsa-miR-508-3p	0.0005	0.0037	0.0235	-0.02	-0.17	N/A
DCAF17	ENST00000375255.3	DDB1 and CUL4 associated factor 17	49	1	0	0	1	0	hsa-miR-508-3p	0.0023	0.0158	0.0812	-0.02	-0.14	N/A
HIF1AN	ENST00000299163.6	hypoxia inducible factor 1, alpha subunit inhibitor	1545	2	1	0	1	1	hsa-miR-508-3p	0.0039	0.0277	0.1726	-0.02	-0.07	N/A
TPRG1	ENST00000345063.3	tumor protein p63 regulated 1	24	1	0	0	1	1	hsa-miR-508-3p	0.002	0.0144	0.0902	-0.02	-0.08	N/A
NDUFS1	ENST00000233190.6	NADH dehydrogenase (ubiquinone) Fe-S protein 1, 75kDa (NADH-coenzyme Q reductase)	1041	2	1	0	1	1	hsa-miR-508-3p	0.0056	0.0375	0.1832	-0.02	-0.1	N/A
UGT3A1	ENST00000274278.3	UDP glycosyltransferase 3 family, polypeptide A1	90	1	1	0	0	0	hsa-miR-508-3p	0.0008	0.0056	0.0317	-0.02	-0.3	N/A
DGKI	ENST00000453654.2	diacylglycerol kinase, iota	16	1	0	0	1	1	hsa-miR-508-3p	0.0039	0.0282	0.1845	-0.02	-0.05	N/A
CCPG1	ENST00000310958.6	cell cycle progression 1	808	1	0	1	0	0	hsa-miR-508-3p	0.0032	0.0216	0.1067	-0.02	-0.11	N/A
C10orf54	ENST00000394957.3	chromosome 10 open reading frame 54	78	1	0	1	0	0	hsa-miR-508-3p	0.0045	0.0297	0.1295	-0.02	-0.07	N/A
EPHA6	ENST00000470610.2	EPH receptor A6	19	1	0	1	0	0	hsa-miR-508-3p	0.0024	0.0151	0.0512	-0.02	-0.2	N/A
SV2B	ENST00000394232.1	synaptic vesicle glycoprotein 2B	7	1	0	1	0	0	hsa-miR-508-3p	0.0134	0.0963	0.5951	-0.01	-0.02	N/A
PPP1R9A	ENST00000289495.5	protein phosphatase 1, regulatory subunit 9A	46	1	0	0	1	0	hsa-miR-508-3p	0.0066	0.0479	0.3039	-0.01	-0.01	N/A
RAP1A	ENST00000369709.3	RAP1A, member of RAS oncogene family	382	1	0	1	0	1	hsa-miR-508-3p	0.0018	0.0119	0.0525	-0.01	-0.21	N/A
NLK	ENST00000407008.3	nemo-like kinase	61	1	0	1	0	0	hsa-miR-508-3p	0.0014	0.0098	0.0543	-0.01	-0.12	N/A
RTN4IP1	ENST00000539449.1	reticulon 4 interacting protein 1	19	1	0	0	1	0	hsa-miR-508-3p	0.0005	0.0035	0.025	-0.01	-0.06	N/A
KIAA1456	ENST00000524591.2	KIAA1456	24	1	0	0	1	0	hsa-miR-508-3p	0.0047	0.0346	0.2322	-0.01	-0.02	N/A
POLR3B	ENST00000228347.4	polymerase (RNA) III (DNA directed) polypeptide B	96	1	1	0	0	0	hsa-miR-508-3p	0.0017	0.011	0.047	-0.01	-0.31	N/A
FAM210A	ENST00000322247.3	family with sequence similarity 210, member A	222	1	0	1	0	0	hsa-miR-508-3p	0.0015	0.0104	0.0596	-0.01	-0.07	N/A
HERPUD2	ENST00000396081.1	HERPUD family member 2	30	1	0	0	1	0	hsa-miR-508-3p	0.0007	0.0054	0.0331	-0.01	-0.15	N/A
ZNF277	ENST00000361822.3	zinc finger protein 277	286	1	0	0	1	0	hsa-miR-508-3p	0.0007	0.0052	0.0328	-0.01	-0.19	N/A
KCTD16	ENST00000507359.3	potassium channel tetramerization domain containing 16	36	1	0	1	0	0	hsa-miR-508-3p	0.0057	0.0398	0.2109	-0.01	-0.08	N/A
TMEM55A	ENST00000285419.3	transmembrane protein 55A	151	1	0	0	1	0	hsa-miR-508-3p	0.0013	0.0091	0.0596	-0.01	-0.23	N/A
GDF6	ENST00000287020.5	growth differentiation factor 6	14	1	0	1	0	1	hsa-miR-508-3p	0.0013	0.0093	0.0586	-0.01	-0.09	N/A
ZBTB17	ENST00000375743.4	zinc finger and BTB domain containing 17	136	1	0	0	1	0	hsa-miR-508-3p	0.002	0.0138	0.0746	-0.01	-0.1	N/A
NNMT	ENST00000535401.1	nicotinamide N-methyltransferase	522	1	1	0	0	0	hsa-miR-508-3p	0.0019	0.0121	0.0539	-0.01	-0.32	N/A
ZNF790	ENST00000356725.4	zinc finger protein 790	18	1	0	1	0	1	hsa-miR-508-3p	0.0104	0.0727	0.3957	-0.01	-0.05	N/A
LSM3	ENST00000306024.3	LSM3 homolog, U6 small nuclear RNA associated (S. cerevisiae)	304	1	0	1	0	0	hsa-miR-508-3p	0.001	0.0068	0.0303	-0.01	-0.23	N/A
CNKSR3	ENST00000607772.1	CNKSR family member 3	567	6	0	3	3	1	hsa-miR-508-3p	0.0037	0.0259	0.1467	-0.01	-0.27	N/A
ZNF813	ENST00000396403.4	zinc finger protein 813	10	1	0	1	0	0	hsa-miR-508-3p	0.0081	0.0564	0.29	-0.01	-0.02	N/A
HEPH	ENST00000519389.1	hephaestin	44	1	0	0	1	1	hsa-miR-508-3p	0.0063	0.0452	0.2907	-0.01	-0.13	N/A
SLFN12	ENST00000394562.1	schlafen family member 12	255	2	1	1	0	0	hsa-miR-508-3p	0.0029	0.0193	0.0803	-0.01	-0.21	N/A
SEC23A	ENST00000537403.1	Sec23 homolog A (S. cerevisiae)	413	1	0	0	1	1	hsa-miR-508-3p	0.0013	0.0096	0.0678	-0.01	-0.12	N/A
DNAL1	ENST00000553645.2	dynein, axonemal, light chain 1	81	1	0	0	1	1	hsa-miR-508-3p	0.0025	0.0179	0.109	-0.01	-0.15	N/A
COL11A1	ENST00000370096.3	collagen, type XI, alpha 1	160	1	0	0	1	0	hsa-miR-508-3p	0.001	0.0076	0.0502	-0.01	-0.17	N/A
SHH	ENST00000297261.2	sonic hedgehog	32	1	0	1	0	0	hsa-miR-508-3p	0.0022	0.0157	0.0865	-0.01	-0.05	N/A
RNMT	ENST00000383314.2	RNA (guanine-7-) methyltransferase	64	1	0	1	0	0	hsa-miR-508-3p	0.0039	0.0282	0.1739	-0.01	-0.02	N/A
NUP50	ENST00000347635.4	nucleoporin 50kDa	57	1	0	0	1	1	hsa-miR-508-3p	0.0041	0.03	0.1917	-0.01	-0.16	N/A
IFNLR1	ENST00000327575.2	interferon, lambda receptor 1	15	1	0	1	0	0	hsa-miR-508-3p	0.0026	0.0187	0.117	-0.01	-0.02	N/A
RNF170	ENST00000534961.1	ring finger protein 170	203	1	0	1	0	0	hsa-miR-508-3p	0.0013	0.0097	0.0649	-0.01	-0.09	N/A
SNRPD3	ENST00000215829.3	small nuclear ribonucleoprotein D3 polypeptide 18kDa	3251	1	0	0	1	0	hsa-miR-508-3p	0.0007	0.0053	0.0349	-0.01	-0.09	N/A
TMEM184C	ENST00000296582.3	transmembrane protein 184C	94	1	0	0	1	0	hsa-miR-508-3p	0.0004	0.0032	0.0193	-0.01	-0.15	N/A
SHFM1	ENST00000248566.2	split hand/foot malformation (ectrodactyly) type 1	96	1	1	0	0	0	hsa-miR-508-3p	0.0007	0.0044	0.0174	-0.01	-0.45	N/A
FOXF1	ENST00000262426.4	forkhead box F1	836	1	0	1	0	0	hsa-miR-508-3p	0.0033	0.0228	0.1285	-0.01	-0.23	N/A
REST	ENST00000309042.7	RE1-silencing transcription factor	31	2	0	1	1	0	hsa-miR-508-3p	0.0034	0.0233	0.1211	-0.01	-0.08	N/A
MRRF	ENST00000344641.3	mitochondrial ribosome recycling factor	85	2	0	0	2	0	hsa-miR-508-3p	0.0011	0.0079	0.0499	-0.01	-0.08	N/A
TPCN2	ENST00000294309.3	two pore segment channel 2	629	1	1	0	0	0	hsa-miR-508-3p	0.0027	0.0176	0.0707	-0.01	-0.1	N/A
C12orf66	ENST00000544871.1	chromosome 12 open reading frame 66	98	1	0	0	1	0	hsa-miR-508-3p	0.0014	0.0101	0.0683	-0.01	-0.02	N/A
NAPG	ENST00000322897.6	N-ethylmaleimide-sensitive factor attachment protein, gamma	277	1	0	0	1	0	hsa-miR-508-3p	0.001	0.0072	0.0505	-0.01	-0.02	N/A
PCDHB5	ENST00000231134.5	protocadherin beta 5	229	1	1	0	0	1	hsa-miR-508-3p	0.0121	0.0829	0.4186	-0.01	-0.57	N/A
CDH7	ENST00000397968.2	cadherin 7, type 2	42	1	1	0	0	1	hsa-miR-508-3p	0.0035	0.0242	0.1269	-0.01	-0.12	N/A
SSX2IP	ENST00000342203.3	synovial sarcoma, X breakpoint 2 interacting protein	197	1	1	0	0	0	hsa-miR-508-3p	0.0048	0.0342	0.2043	-0.01	-0.12	N/A
SEC63	ENST00000369002.4	SEC63 homolog (S. cerevisiae)	3181	1	0	0	1	0	hsa-miR-508-3p	0.005	0.0357	0.2178	-0.01	-0.19	N/A
ZBTB24	ENST00000230122.3	zinc finger and BTB domain containing 24	84	1	0	0	1	0	hsa-miR-508-3p	0.0056	0.0404	0.2477	-0.01	-0.03	N/A
ZNF207	ENST00000394670.4	zinc finger protein 207	839	1	0	1	0	0	hsa-miR-508-3p	0.0038	0.0271	0.1607	-0.01	-0.02	N/A
KCTD10	ENST00000228495.6	potassium channel tetramerization domain containing 10	147	1	0	0	1	1	hsa-miR-508-3p	0.0017	0.0126	0.0862	-0.01	-0.21	N/A
PRRC2C	ENST00000367742.3	proline-rich coiled-coil 2C	5	1	0	0	1	0	hsa-miR-508-3p	0.005	0.0364	0.2436	-0.01	-0.01	N/A
ERBB2IP	ENST00000284037.5	erbb2 interacting protein	177	2	0	1	1	0	hsa-miR-508-3p	0.0091	0.0652	0.4079	-0.01	-0.22	N/A
CXorf23	ENST00000379687.3	chromosome X open reading frame 23	30	1	0	1	0	1	hsa-miR-508-3p	0.0026	0.0186	0.1046	-0.01	-0.06	N/A
SNX2	ENST00000379516.2	sorting nexin 2	397	1	1	0	0	0	hsa-miR-508-3p	0.0067	0.0465	0.2649	-0.01	-0.19	N/A
AZI2	ENST00000479665.1	5-azacytidine induced 2	530	1	0	1	0	0	hsa-miR-508-3p	0.0076	0.0553	0.3712	-0.01	-0.02	N/A
IL17RD	ENST00000296318.7	interleukin 17 receptor D	108	1	0	0	1	1	hsa-miR-508-3p	0.0087	0.0625	0.3873	-0.01	-0.01	N/A
KIF6	ENST00000287152.7	kinesin family member 6	12	1	0	0	1	1	hsa-miR-508-3p	0.006	0.0424	0.2453	-0.01	-0.03	N/A
CLSPN	ENST00000318121.3	claspin	92	1	0	0	1	1	hsa-miR-508-3p	0.0024	0.0174	0.1208	-0.01	-0.02	N/A
HSD17B12	ENST00000278353.4	hydroxysteroid (17-beta) dehydrogenase 12	1422	2	0	1	1	0	hsa-miR-508-3p	0.0031	0.0212	0.1106	-0.01	-0.11	N/A
TOR1AIP2	ENST00000367612.3	torsin A interacting protein 2	569	1	0	0	1	1	hsa-miR-508-3p	0.0126	0.0899	0.5294	-0.01	-0.02	N/A
EEA1	ENST00000322349.8	early endosome antigen 1	78	1	0	0	1	0	hsa-miR-508-3p	0.0134	0.091	0.4408	-0.01	-0.18	N/A
ZNF417	ENST00000312026.5	zinc finger protein 417	19	3	1	1	1	1	hsa-miR-508-3p	0.0072	0.05	0.2735	-0.01	-0.16	N/A
ONECUT3	ENST00000382349.4	one cut homeobox 3	5	1	0	0	1	0	hsa-miR-508-3p	0.0042	0.0306	0.195	-0.01	-0.01	N/A
PHF7	ENST00000327906.3	PHD finger protein 7	38	1	0	1	0	0	hsa-miR-508-3p	0.006	0.0437	0.2855	-0.01	-0.02	N/A
RBM12	ENST00000374114.3	RNA binding motif protein 12	431	1	0	1	0	0	hsa-miR-508-3p	0.0065	0.0448	0.2275	-0.01	-0.02	N/A
FCF1	ENST00000341162.4	FCF1 rRNA-processing protein	119	1	0	0	1	0	hsa-miR-508-3p	0.002	0.0148	0.1046	-0.01	-0.08	N/A
UBE2K	ENST00000261427.5	ubiquitin-conjugating enzyme E2K	762	2	1	1	0	1	hsa-miR-508-3p	0.0008	0.0054	0.0321	-0.01	-0.58	N/A
USP37	ENST00000258399.3	ubiquitin specific peptidase 37	14	1	0	0	1	0	hsa-miR-508-3p	0.0094	0.0672	0.4191	-0.01	-0.03	N/A
SPA17	ENST00000532692.1	sperm autoantigenic protein 17	189	2	0	2	0	0	hsa-miR-508-3p	0.0027	0.0193	0.1158	-0.01	-0.25	N/A
FAM126B	ENST00000418596.3	family with sequence similarity 126, member B	132	2	0	0	2	0	hsa-miR-508-3p	0.0112	0.079	0.4493	-0.01	-0.04	N/A
ZNF845	ENST00000458035.1	zinc finger protein 845	67	1	0	1	0	0	hsa-miR-508-3p	0.0028	0.0203	0.1205	-0.01	-0.02	N/A
PLAC8	ENST00000311507.4	placenta-specific 8	212	3	1	1	1	1	hsa-miR-508-3p	0.0014	0.0091	0.0438	-0.01	-0.46	N/A
SETD1A	ENST00000262519.8	SET domain containing 1A	14	1	1	0	0	0	hsa-miR-508-3p	0.0077	0.0512	0.2231	-0.01	-0.03	N/A
RPL14	ENST00000416518.1	ribosomal protein L14	8294	1	0	0	1	1	hsa-miR-508-3p	0.0083	0.0584	0.327	-0.01	-0.11	N/A
NUP62CL	ENST00000372461.3	nucleoporin 62kDa C-terminal like	73	1	0	1	0	1	hsa-miR-508-3p	0.0019	0.013	0.074	-0.01	-0.21	N/A
ADSL	ENST00000216194.7	adenylosuccinate lyase	2319	1	1	0	0	1	hsa-miR-508-3p	0.0018	0.0113	0.039	-0.01	-0.21	N/A
UBN2	ENST00000473989.3	ubinuclein 2	238	1	0	0	1	0	hsa-miR-508-3p	0.006	0.0432	0.2759	-0.01	-0.01	N/A
APC2	ENST00000233607.2	adenomatosis polyposis coli 2	10	1	0	0	1	0	hsa-miR-508-3p	0.0033	0.0242	0.1548	-0.01	-0.01	N/A
IKBKG	ENST00000393549.2	inhibitor of kappa light polypeptide gene enhancer in B-cells, kinase gamma	5	1	0	0	1	0	hsa-miR-508-3p	0.0057	0.0414	0.2677	-0.01	-0.01	N/A
AIM1	ENST00000369066.3	absent in melanoma 1	35	1	0	0	1	0	hsa-miR-508-3p	0.0024	0.0174	0.1243	-0.01	-0.01	N/A
NTN1	ENST00000173229.2	netrin 1	12	1	0	0	1	0	hsa-miR-508-3p	0.0025	0.0181	0.1196	-0.01	-0.01	N/A
TRPV2	ENST00000338560.7	transient receptor potential cation channel, subfamily V, member 2	22341	1	0	0	1	0	hsa-miR-508-3p	0.0029	0.021	0.1475	-0.01	-0.01	N/A
NSL1	ENST00000422588.2	NSL1, MIS12 kinetochore complex component	180	1	0	1	0	3	hsa-miR-508-3p	0.0016	0.0111	0.0638	-0.01	-0.13	N/A
FHDC1	ENST00000260008.3	FH2 domain containing 1	53	1	0	0	1	0	hsa-miR-508-3p	0.0054	0.0391	0.2592	-0.01	-0.01	N/A
ZSCAN29	ENST00000562072.1	zinc finger and SCAN domain containing 29	32	1	0	1	0	0	hsa-miR-508-3p	0.0045	0.0319	0.1855	-0.01	-0.07	N/A
GATA2	ENST00000341105.2	GATA binding protein 2	231	1	0	0	1	0	hsa-miR-508-3p	0.0033	0.0242	0.1592	-0.01	-0.01	N/A
C15orf52	ENST00000397536.2	chromosome 15 open reading frame 52	14	1	0	0	1	0	hsa-miR-508-3p	0.0018	0.0131	0.0908	-0.01	-0.01	N/A
SLC45A3	ENST00000367145.3	solute carrier family 45, member 3	17	1	0	0	1	0	hsa-miR-508-3p	0.007	0.0505	0.3152	-0.01	-0.01	N/A
PAX2	ENST00000370296.2	paired box 2	8	1	0	0	1	0	hsa-miR-508-3p	0.0024	0.0177	0.1173	-0.01	-0.01	N/A
DRP2	ENST00000402866.1	dystrophin related protein 2	5	1	0	0	1	0	hsa-miR-508-3p	0.0068	0.0492	0.3158	-0.01	-0.01	N/A
FAIM2	ENST00000320634.3	Fas apoptotic inhibitory molecule 2	5	1	0	0	1	0	hsa-miR-508-3p	0.0023	0.0165	0.1106	-0.01	-0.01	N/A
RDH10	ENST00000240285.5	retinol dehydrogenase 10 (all-trans)	640	1	0	0	1	0	hsa-miR-508-3p	0.0034	0.025	0.1605	-0.01	-0.01	N/A
MAPT	ENST00000344290.5	microtubule-associated protein tau	11	1	0	0	1	1	hsa-miR-508-3p	0.0083	0.0593	0.3632	-0.01	-0.01	N/A
HDLBP	ENST00000391975.1	high density lipoprotein binding protein	1755	1	0	1	0	0	hsa-miR-508-3p	0.0041	0.0291	0.171	-0.01	-0.05	N/A
AVL9	ENST00000318709.4	AVL9 homolog (S. cerevisiase)	246	1	0	0	1	0	hsa-miR-508-3p	0.0032	0.0233	0.1524	-0.01	-0.01	N/A
CHML	ENST00000366553.1	choroideremia-like (Rab escort protein 2)	140	2	0	0	2	1	hsa-miR-508-3p	0.0013	0.0097	0.0661	-0.01	-0.16	N/A
STRBP	ENST00000447404.2	spermatid perinuclear RNA binding protein	575	1	0	0	1	0	hsa-miR-508-3p	0.0032	0.0221	0.1178	-0.01	-0.09	N/A
FBXO41	ENST00000295133.5	F-box protein 41	175	1	0	0	1	0	hsa-miR-508-3p	0.0079	0.0555	0.3011	-0.01	-0.01	N/A
ABL2	ENST00000502732.1	c-abl oncogene 2, non-receptor tyrosine kinase	892	1	0	0	1	1	hsa-miR-508-3p	0.0144	0.1035	0.641	-0.01	-0.01	N/A
GATAD2B	ENST00000368655.4	GATA zinc finger domain containing 2B	48	2	0	1	1	0	hsa-miR-508-3p	0.0027	0.0196	0.1226	-0.01	-0.03	N/A
FASTKD2	ENST00000236980.6	FAST kinase domains 2	579	1	0	0	1	1	hsa-miR-508-3p	0.0035	0.0254	0.1688	-0.01	-0.05	N/A
RAB3C	ENST00000282878.4	RAB3C, member RAS oncogene family	242	1	0	1	0	0	hsa-miR-508-3p	0.0016	0.0108	0.0501	-0.01	-0.14	N/A
IL17RA	ENST00000319363.6	interleukin 17 receptor A	685	1	0	1	0	0	hsa-miR-508-3p	0.0012	0.0084	0.0458	-0.01	-0.07	N/A
VAMP4	ENST00000236192.7	vesicle-associated membrane protein 4	282	1	0	0	1	0	hsa-miR-508-3p	0.0003	0.0025	0.0162	-0.01	-0.09	N/A
FANCM	ENST00000267430.5	Fanconi anemia, complementation group M	38	1	0	0	1	0	hsa-miR-508-3p	0.0025	0.0185	0.1291	-0.01	-0.17	N/A
LRIG2	ENST00000361127.5	leucine-rich repeats and immunoglobulin-like domains 2	348	1	0	0	1	1	hsa-miR-508-3p	0.0088	0.062	0.3496	-0.01	-0.01	N/A
SEMA3E	ENST00000307792.3	sema domain, immunoglobulin domain (Ig), short basic domain, secreted, (semaphorin) 3E	54	1	0	1	0	0	hsa-miR-508-3p	0.0014	0.0095	0.049	-0.01	-0.08	N/A
TRIM13	ENST00000378182.3	tripartite motif containing 13	139	1	0	1	0	0	hsa-miR-508-3p	0.0028	0.0198	0.1121	-0.01	-0.15	N/A
SNX16	ENST00000353788.4	sorting nexin 16	156	1	0	0	1	1	hsa-miR-508-3p	0.0006	0.0043	0.0219	-0.01	-0.31	N/A
GPATCH2	ENST00000366935.3	G patch domain containing 2	108	1	1	0	0	0	hsa-miR-508-3p	0.0017	0.0102	0.0343	-0.01	-0.2	N/A
G3BP1	ENST00000394123.3	GTPase activating protein (SH3 domain) binding protein 1	688	1	0	1	0	1	hsa-miR-508-3p	0.0019	0.0136	0.0842	-0.01	-0.04	N/A
HUS1	ENST00000258774.5	HUS1 checkpoint homolog (S. pombe)	442	1	0	0	1	0	hsa-miR-508-3p	0.0028	0.0207	0.1387	-0.01	-0.01	N/A
STXBP1	ENST00000373302.3	syntaxin binding protein 1	295	1	0	0	1	0	hsa-miR-508-3p	0.0022	0.016	0.1058	-0.01	-0.01	N/A
RNF150	ENST00000515673.2	ring finger protein 150	518	1	0	0	1	0	hsa-miR-508-3p	0.0133	0.0955	0.5873	-0.01	-0.01	N/A
NOL10	ENST00000345985.3	nucleolar protein 10	106	1	0	1	0	0	hsa-miR-508-3p	0.0085	0.0582	0.2889	-0.01	-0.02	N/A
SAMD4A	ENST00000392067.3	sterile alpha motif domain containing 4A	449	1	0	0	1	0	hsa-miR-508-3p	0.0035	0.026	0.1815	-0.01	-0.01	N/A
SSPN	ENST00000242729.2	sarcospan	25	1	0	0	1	0	hsa-miR-508-3p	0.0008	0.0052	0.0256	-0.01	-0.15	N/A
UBE2R2	ENST00000263228.3	ubiquitin-conjugating enzyme E2R 2	2442	1	1	0	0	0	hsa-miR-508-3p	0.0031	0.0217	0.1118	-0.01	-0.06	N/A
AKAP13	ENST00000394518.2	A kinase (PRKA) anchor protein 13	53	1	0	0	1	0	hsa-miR-508-3p	0.0108	0.0771	0.4585	-0.01	-0.01	N/A
EIF4EBP3	ENST00000310331.2	eukaryotic translation initiation factor 4E binding protein 3	54	1	0	1	0	0	hsa-miR-508-3p	0.0003	0.002	0.0115	-0.01	-0.2	N/A
ACVR2A	ENST00000241416.7	activin A receptor, type IIA	109	1	1	0	0	0	hsa-miR-508-3p	0.0018	0.0117	0.0523	-0.01	-0.2	N/A
PARG	ENST00000402038.3	poly (ADP-ribose) glycohydrolase	445	1	0	1	0	1	hsa-miR-508-3p	0.0014	0.0095	0.0453	-0.01	-0.16	N/A
POU3F3	ENST00000361360.2	POU class 3 homeobox 3	461	1	0	0	1	0	hsa-miR-508-3p	0.001	0.0065	0.0297	-0.01	-0.14	N/A
SETD9	ENST00000285947.2	SET domain containing 9	45	1	0	1	0	1	hsa-miR-508-3p	0.0022	0.016	0.1	-0.01	-0.13	N/A
UHRF1BP1	ENST00000192788.5	UHRF1 binding protein 1	360	1	0	0	1	0	hsa-miR-508-3p	0.0046	0.0336	0.2267	-0.01	-0.01	N/A
SOCS2	ENST00000548537.1	suppressor of cytokine signaling 2	89	1	0	1	0	0	hsa-miR-508-3p	0.002	0.0148	0.0972	-0.01	-0.1	N/A
WWC1	ENST00000265293.4	WW and C2 domain containing 1	43	1	0	0	1	0	hsa-miR-508-3p	0.0072	0.0518	0.3266	-0.01	-0.01	N/A
ABCB1	ENST00000265724.3	ATP-binding cassette, sub-family B (MDR/TAP), member 1	161	1	0	0	1	0	hsa-miR-508-3p	0.0002	0.0014	0.0087	-0.01	-0.19	N/A
AQR	ENST00000156471.5	aquarius intron-binding spliceosomal factor	314	1	0	0	1	0	hsa-miR-508-3p	0.0033	0.0239	0.1614	-0.01	-0.06	N/A
FNBP1	ENST00000355681.3	formin binding protein 1	165	1	0	1	0	1	hsa-miR-508-3p	0.0021	0.0149	0.0848	-0.01	-0.04	N/A
PITPNM2	ENST00000280562.5	phosphatidylinositol transfer protein, membrane-associated 2	66	1	0	0	1	0	hsa-miR-508-3p	0.0057	0.0406	0.2499	-0.01	-0.01	N/A
NFIC	ENST00000346156.5	nuclear factor I/C (CCAAT-binding transcription factor)	26	1	0	0	1	0	hsa-miR-508-3p	0.0028	0.0201	0.1374	-0.01	-0.01	N/A
RNF8	ENST00000373479.4	ring finger protein 8, E3 ubiquitin protein ligase	301	1	0	0	1	0	hsa-miR-508-3p	0.001	0.0076	0.0521	-0.01	-0.08	N/A
AGO3	ENST00000373191.4	argonaute RISC catalytic component 3	198	1	1	0	0	0	hsa-miR-508-3p	0.0093	0.0639	0.3429	-0.01	-0.03	N/A
SDC3	ENST00000336798.7	syndecan 3	34	1	0	0	1	1	hsa-miR-508-3p	0.0016	0.0117	0.0744	-0.01	-0.05	N/A
PPARGC1B	ENST00000309241.5	peroxisome proliferator-activated receptor gamma, coactivator 1 beta	12	1	0	0	1	1	hsa-miR-508-3p	0.0049	0.0359	0.241	-0.01	-0.01	N/A
RPAP2	ENST00000610020.1	RNA polymerase II associated protein 2	222	3	1	1	1	3	hsa-miR-508-3p	0.0032	0.0214	0.1166	-0.01	-0.35	N/A
KCNK3	ENST00000302909.3	potassium channel, subfamily K, member 3	19	1	0	1	0	0	hsa-miR-508-3p	0.0035	0.0243	0.1289	-0.01	-0.02	N/A
RSU1	ENST00000377921.3	Ras suppressor protein 1	10596	1	0	0	1	0	hsa-miR-508-3p	0.0013	0.0092	0.0616	-0.01	-0.12	N/A
TRAF3IP2	ENST00000368761.5	TRAF3 interacting protein 2	44	1	1	0	0	0	hsa-miR-508-3p	0.0065	0.0463	0.2713	-0.01	-0.07	N/A
NOTCH3	ENST00000263388.2	notch 3	45	1	0	0	1	0	hsa-miR-508-3p	0.0011	0.0081	0.0529	-0.01	-0.03	N/A
GRK4	ENST00000503518.2	G protein-coupled receptor kinase 4	50	1	0	0	1	0	hsa-miR-508-3p	0.0005	0.0038	0.0253	-0.01	-0.17	N/A
AMER2	ENST00000357816.2	APC membrane recruitment protein 2	7	1	0	0	1	0	hsa-miR-508-3p	0.0062	0.0449	0.2816	-0.01	-0.01	N/A
ZNF623	ENST00000501748.2	zinc finger protein 623	247	1	0	0	1	0	hsa-miR-508-3p	0.0014	0.01	0.0683	-0.01	-0.01	N/A
CDYL2	ENST00000570137.2	chromodomain protein, Y-like 2	239	1	0	0	1	1	hsa-miR-508-3p	0.0056	0.0406	0.269	-0.01	-0.01	N/A
SNED1	ENST00000310397.8	sushi, nidogen and EGF-like domains 1	19	1	0	1	0	0	hsa-miR-508-3p	0.0057	0.0395	0.1967	-0.01	-0.02	N/A
ARHGAP32	ENST00000524655.1	Rho GTPase activating protein 32	13	1	0	1	0	0	hsa-miR-508-3p	0.0033	0.0233	0.1235	-0.01	-0.02	N/A
PNPT1	ENST00000447944.2	polyribonucleotide nucleotidyltransferase 1	562	1	0	0	1	0	hsa-miR-508-3p	0.0004	0.0027	0.0187	-0.01	-0.08	N/A
ARSB	ENST00000264914.4	arylsulfatase B	86	1	1	0	0	0	hsa-miR-508-3p	0.0034	0.0242	0.1318	-0.01	-0.03	N/A
TNFRSF11A	ENST00000586569.1	tumor necrosis factor receptor superfamily, member 11a, NFKB activator	93	1	0	0	1	1	hsa-miR-508-3p	0.0008	0.0057	0.0329	-0.01	-0.1	N/A
HMBOX1	ENST00000397358.3	homeobox containing 1	27	1	0	0	1	1	hsa-miR-508-3p	0.0005	0.004	0.027	-0.01	-0.26	N/A
CENPN	ENST00000305850.5	centromere protein N	532	1	0	0	1	1	hsa-miR-508-3p	0.0014	0.0104	0.07	-0.01	-0.04	N/A
BMS1	ENST00000374518.5	BMS1 ribosome biogenesis factor	48	1	0	0	1	0	hsa-miR-508-3p	0.0019	0.0137	0.0918	-0.01	-0.07	N/A
GJC1	ENST00000426548.1	gap junction protein, gamma 1, 45kDa	195	1	1	0	0	2	hsa-miR-508-3p	0.0034	0.0238	0.1389	-0.01	-0.04	N/A
EXO1	ENST00000518483.1	exonuclease 1	1028	1	0	1	0	0	hsa-miR-508-3p	0.0031	0.0222	0.148	-0.01	-0.12	N/A
RBM4B	ENST00000531036.2	RNA binding motif protein 4B	199	1	0	0	1	1	hsa-miR-508-3p	0.0005	0.0037	0.0199	-0.01	-0.15	N/A
TFB1M	ENST00000367166.4	transcription factor B1, mitochondrial	304	1	0	1	0	0	hsa-miR-508-3p	0.0007	0.0041	0.0144	-0.01	-0.33	N/A
TPST2	ENST00000338754.4	tyrosylprotein sulfotransferase 2	1220	1	0	0	1	0	hsa-miR-508-3p	0.0005	0.0037	0.0245	-0.01	-0.13	N/A
SLC4A8	ENST00000453097.2	solute carrier family 4, sodium bicarbonate cotransporter, member 8	17	1	0	0	1	1	hsa-miR-508-3p	0.0061	0.0443	0.2959	-0.01	-0.01	N/A
PDE3B	ENST00000282096.4	phosphodiesterase 3B, cGMP-inhibited	258	1	0	0	1	0	hsa-miR-508-3p	0.003	0.0223	0.155	-0.01	-0.1	N/A
PDE7B	ENST00000308191.6	phosphodiesterase 7B	148	1	0	1	0	0	hsa-miR-508-3p	0.0008	0.0057	0.0292	-0.01	-0.13	N/A
CLCC1	ENST00000356970.2	chloride channel CLIC-like 1	849	1	0	1	0	0	hsa-miR-508-3p	0.0007	0.0054	0.0366	-0.01	-0.02	N/A
TRIM71	ENST00000383763.5	tripartite motif containing 71, E3 ubiquitin protein ligase	67	1	0	0	1	0	hsa-miR-508-3p	0.0062	0.0451	0.3013	-0.01	-0.01	N/A
ARID3A	ENST00000263620.3	AT rich interactive domain 3A (BRIGHT-like)	320	1	0	0	1	1	hsa-miR-508-3p	0.0036	0.0258	0.168	-0.01	-0.01	N/A
SLC9A7	ENST00000328306.4	solute carrier family 9, subfamily A (NHE7, cation proton antiporter 7), member 7	147	2*	0	0	1	1	hsa-miR-508-3p	0.0023	0.0172	0.1215	-0.01	-0.03	N/A
ZC3H15	ENST00000337859.6	zinc finger CCCH-type containing 15	395	1	0	0	1	0	hsa-miR-508-3p	0.0008	0.0057	0.0385	-0.01	-0.17	N/A
ITGA3	ENST00000007722.7	integrin, alpha 3 (antigen CD49C, alpha 3 subunit of VLA-3 receptor)	197	2	1	0	1	0	hsa-miR-508-3p	0.0032	0.0213	0.0917	-0.01	-0.05	N/A
EPB41L1	ENST00000441639.1	erythrocyte membrane protein band 4.1-like 1	369	1	0	1	0	0	hsa-miR-508-3p	0.0026	0.0186	0.1016	-0.01	-0.02	N/A
GTPBP4	ENST00000360803.4	GTP binding protein 4	739	1	0	0	1	0	hsa-miR-508-3p	0.0007	0.005	0.0332	-0.01	-0.12	N/A
ZNF701	ENST00000540331.1	zinc finger protein 701	15	1	0	1	0	0	hsa-miR-508-3p	0.0027	0.0193	0.1221	-0.01	-0.02	N/A
[truncated: 475 more rows]

## Sheet: miR-508-3p TargetS targets KEGG
Category	Term	Count	%	P-Value	Benjamini
KEGG_PATHWAY	Axon guidance	31	1.3	9.6E-5	2.7E-2
KEGG_PATHWAY	Phosphatidylinositol signaling system	23	1.0	1.6E-3	1.4E-1
KEGG_PATHWAY	MAPK signaling pathway	46	1.9	2.1E-3	1.4E-1
KEGG_PATHWAY	Prolactin signaling pathway	18	0.8	2.6E-3	1.4E-1
KEGG_PATHWAY	Amyotrophic lateral sclerosis (ALS)	14	0.6	3.8E-3	1.4E-1
KEGG_PATHWAY	Colorectal cancer	16	0.7	4.1E-3	1.4E-1
KEGG_PATHWAY	Osteoclast differentiation	27	1.1	4.1E-3	1.4E-1
KEGG_PATHWAY	Glycosaminoglycan biosynthesis - heparan sulfate / heparin	9	0.4	4.3E-3	1.4E-1
KEGG_PATHWAY	NF-kappa B signaling pathway	20	0.8	4.6E-3	1.4E-1
KEGG_PATHWAY	Regulation of actin cytoskeleton	38	1.6	6.0E-3	1.7E-1
KEGG_PATHWAY	Small cell lung cancer	19	0.8	7.9E-3	2.0E-1
KEGG_PATHWAY	Apoptosis	15	0.6	1.0E-2	2.2E-1
KEGG_PATHWAY	Regulation of lipolysis in adipocytes	14	0.6	1.0E-2	2.2E-1
KEGG_PATHWAY	Epstein-Barr virus infection	24	1.0	1.2E-2	2.3E-1
KEGG_PATHWAY	Focal adhesion	36	1.5	1.3E-2	2.3E-1
KEGG_PATHWAY	Endometrial cancer	13	0.5	1.4E-2	2.3E-1
KEGG_PATHWAY	Leishmaniasis	16	0.7	1.5E-2	2.3E-1
KEGG_PATHWAY	Inositol phosphate metabolism	16	0.7	1.5E-2	2.3E-1
KEGG_PATHWAY	FoxO signaling pathway	25	1.1	2.0E-2	2.8E-1
KEGG_PATHWAY	Arrhythmogenic right ventricular cardiomyopathy (ARVC)	15	0.6	2.0E-2	2.8E-1
KEGG_PATHWAY	Prostate cancer	18	0.8	2.3E-2	3.1E-1
KEGG_PATHWAY	ABC transporters	11	0.5	2.7E-2	3.4E-1
KEGG_PATHWAY	Transcriptional misregulation in cancer	29	1.2	2.9E-2	3.5E-1
KEGG_PATHWAY	Central carbon metabolism in cancer	14	0.6	3.0E-2	3.6E-1
KEGG_PATHWAY	Melanoma	15	0.6	3.2E-2	3.6E-1
KEGG_PATHWAY	Pancreatic cancer	14	0.6	3.4E-2	3.6E-1
KEGG_PATHWAY	Neurotrophin signaling pathway	22	0.9	3.5E-2	3.6E-1
KEGG_PATHWAY	Chronic myeloid leukemia	15	0.6	3.6E-2	3.6E-1
KEGG_PATHWAY	T cell receptor signaling pathway	19	0.8	3.8E-2	3.7E-1
KEGG_PATHWAY	Neuroactive ligand-receptor interaction	43	1.8	4.1E-2	3.8E-1
KEGG_PATHWAY	Choline metabolism in cancer	19	0.8	4.2E-2	3.8E-1
KEGG_PATHWAY	Ras signaling pathway	36	1.5	4.5E-2	4.0E-1
KEGG_PATHWAY	Toxoplasmosis	20	0.8	4.9E-2	4.2E-1
KEGG_PATHWAY	PI3K-Akt signaling pathway	51	2.1	5.7E-2	4.7E-1
KEGG_PATHWAY	Sphingolipid signaling pathway	21	0.9	6.1E-2	4.9E-1
KEGG_PATHWAY	Hypertrophic cardiomyopathy (HCM)	15	0.6	6.4E-2	5.0E-1
KEGG_PATHWAY	Glycosphingolipid biosynthesis - globo series	5	0.2	7.0E-2	5.3E-1
KEGG_PATHWAY	Glycosphingolipid biosynthesis - lacto and neolacto series	7	0.3	7.3E-2	5.3E-1
KEGG_PATHWAY	ErbB signaling pathway	16	0.7	7.5E-2	5.3E-1
KEGG_PATHWAY	Herpes simplex infection	29	1.2	7.7E-2	5.3E-1
KEGG_PATHWAY	Pathways in cancer	56	2.4	8.0E-2	5.3E-1
KEGG_PATHWAY	Glycerophospholipid metabolism	17	0.7	8.1E-2	5.3E-1
KEGG_PATHWAY	Epithelial cell signaling in Helicobacter pylori infection	13	0.5	8.3E-2	5.3E-1
KEGG_PATHWAY	p53 signaling pathway	13	0.5	8.3E-2	5.3E-1
KEGG_PATHWAY	Signaling pathways regulating pluripotency of stem cells	23	1.0	8.6E-2	5.4E-1
KEGG_PATHWAY	Hepatitis C	22	0.9	8.8E-2	5.4E-1
KEGG_PATHWAY	Fc epsilon RI signaling pathway	13	0.5	9.1E-2	5.4E-1
KEGG_PATHWAY	B cell receptor signaling pathway	13	0.5	9.9E-2	5.8E-1

## Sheet: miR-508-3p TargetS targets TE
Category	Term	Count	%	P-Value	Benjamini
UP_TISSUE	Brain	1092	45.9	6.3E-7	2.3E-4
UP_TISSUE	Amygdala	107	4.5	5.1E-5	9.4E-3
UP_TISSUE	Peripheral blood	32	1.3	7.8E-5	9.6E-3
UP_TISSUE	Fetal brain	122	5.1	2.1E-3	2.0E-1
UP_TISSUE	Dendritic cell	20	0.8	3.5E-3	2.6E-1
UP_TISSUE	Uterus	247	10.4	2.2E-2	1.0E0
UP_TISSUE	Human retina	9	0.4	2.5E-2	1.0E0
UP_TISSUE	Epithelium	367	15.4	2.9E-2	1.0E0
UP_TISSUE	Trachea	59	2.5	3.4E-2	1.0E0
UP_TISSUE	Embryo	54	2.3	3.7E-2	1.0E0
UP_TISSUE	Teratocarcinoma	80	3.4	3.8E-2	1.0E0
UP_TISSUE	Fetal liver	35	1.5	3.9E-2	1.0E0
UP_TISSUE	Insulinoma	8	0.3	4.2E-2	1.0E0
UP_TISSUE	Colon endothelium	10	0.4	5.6E-2	1.0E0
UP_TISSUE	Tongue	64	2.7	6.4E-2	1.0E0
UP_TISSUE	Heart	85	3.6	6.8E-2	1.0E0
UP_TISSUE	Uterine endothelium	8	0.3	6.8E-2	1.0E0
UP_TISSUE	Lung carcinoma	17	0.7	7.1E-2	1.0E0
UP_TISSUE	Pericardium	8	0.3	7.9E-2	1.0E0
UP_TISSUE	Umbilical vein endothelial cell	10	0.4	9.0E-2	1.0E0
UP_TISSUE	Endothelial cell	12	0.5	9.5E-2	1.0E0

## Sheet:  miR-769-5p TargetS targets
Target gene	Representative transcript	Gene name	3P-seq tags + 5	Total sites	8mer sites	7mer-m8 sites	7mer-A1 sites	6mer sites	Representative miRNA	Predicted occupancy (low miRNA)	Predicted occupancy (high miRNA)	Predicted occupancy (transfected miRNA)	Cumulative weighted context++ score	Total context++ score	Aggregate PCT
C21orf54	ENST00000451980.2	chromosome 21 open reading frame 54	5	1	1	0	0	0	hsa-miR-769-5p	0.058	0.3127	0.7707	-0.79	-0.79	N/A
WFDC11	ENST00000356562.2	WAP four-disulfide core domain 11	5	1	1	0	0	0	hsa-miR-769-5p	0.0661	0.3435	0.7945	-0.78	-0.78	N/A
DDIT3	ENST00000547303.1	DNA-damage-inducible transcript 3	624	1	1	0	0	0	hsa-miR-769-5p	0.0633	0.3329	0.7866	-0.7	-0.7	N/A
TCEAL7	ENST00000332431.4	transcription elongation factor A (SII)-like 7	15	1	1	0	0	0	hsa-miR-769-5p	0.0748	0.3738	0.8152	-0.69	-0.69	N/A
ZNF623	ENST00000501748.2	zinc finger protein 623	247	3	2	0	1	1	hsa-miR-769-5p	0.0879	0.5746	2.6066	-0.68	-0.71	N/A
GGCT	ENST00000005374.6	gamma-glutamylcyclotransferase	117	1	1	0	0	0	hsa-miR-769-5p	0.0699	0.3571	0.8041	-0.65	-0.65	N/A
TSEN34	ENST00000302937.4	TSEN34 tRNA splicing endonuclease subunit	2691	2	1	0	1	0	hsa-miR-769-5p	0.0401	0.2362	0.6967	-0.64	-0.75	N/A
AC137056.1	ENST00000593357.1	Uncharacterized protein; cDNA FLJ34659 fis, clone KIDNE2018863	5	2	1	1	0	0	hsa-miR-769-5p	0.0455	0.2929	1.13	-0.63	-0.63	N/A
CTB-186H2.3	ENST00000591669.1	Uncharacterized protein	5	2	2	0	0	0	hsa-miR-769-5p	0.0649	0.41	1.5652	-0.59	-0.59	N/A
EPM2A	ENST00000367519.3	epilepsy, progressive myoclonus type 2A, Lafora disease (laforin)	197	2	2	0	0	0	hsa-miR-769-5p	0.0948	0.4903	1.2734	-0.58	-0.58	N/A
GALP	ENST00000440823.1	galanin-like peptide	5	1	1	0	0	0	hsa-miR-769-5p	0.0205	0.134	0.5334	-0.57	-0.57	N/A
TFAM	ENST00000487519.1	transcription factor A, mitochondrial	1323	3	2	0	1	0	hsa-miR-769-5p	0.0593	0.3203	0.8093	-0.57	-0.74	N/A
APITD1	ENST00000309048.3	apoptosis-inducing, TAF9-like domain 1	822	1	1	0	0	0	hsa-miR-769-5p	0.0203	0.1328	0.5302	-0.56	-0.56	N/A
PRR9	ENST00000368744.3	proline rich 9	5	1	1	0	0	0	hsa-miR-769-5p	0.065	0.3394	0.7915	-0.56	-0.56	N/A
SSNA1	ENST00000322310.5	Sjogren syndrome nuclear autoantigen 1	160	1	1	0	0	0	hsa-miR-769-5p	0.0252	0.1668	0.7243	-0.56	-0.57	N/A
HTR7	ENST00000371719.2	5-hydroxytryptamine (serotonin) receptor 7, adenylate cyclase-coupled	12	2	1	1	0	1	hsa-miR-769-5p	0.1132	0.6253	1.683	-0.55	-0.55	N/A
S100B	ENST00000291700.4	S100 calcium binding protein B	5	1	1	0	0	0	hsa-miR-769-5p	0.024	0.154	0.5736	-0.55	-0.55	N/A
BIN3	ENST00000276416.6	bridging integrator 3	364	1	1	0	0	0	hsa-miR-769-5p	0.0475	0.2711	0.7643	-0.54	-0.54	N/A
FAM184B	ENST00000265018.3	family with sequence similarity 184, member B	22	2	1	1	0	0	hsa-miR-769-5p	0.0915	0.518	1.5538	-0.53	-0.53	N/A
SOD3	ENST00000382120.3	superoxide dismutase 3, extracellular	5	2	1	1	0	0	hsa-miR-769-5p	0.0377	0.2461	1.0249	-0.53	-0.53	N/A
KRT35	ENST00000246639.2	keratin 35	5	1	1	0	0	1	hsa-miR-769-5p	0.0689	0.3622	0.9098	-0.53	-0.53	N/A
BLOC1S6	ENST00000220531.3	biogenesis of lysosomal organelles complex-1, subunit 6, pallidin	1754	2	0	1	1	1	hsa-miR-769-5p	0.0519	0.3359	1.3313	-0.52	-0.53	N/A
PARD6B	ENST00000371610.2	par-6 family cell polarity regulator beta	277	4	2	0	2	0	hsa-miR-769-5p	0.1142	0.6304	1.9534	-0.52	-0.52	N/A
SAR1B	ENST00000402673.2	SAR1 homolog B (S. cerevisiae)	1404	3	2	0	1	2	hsa-miR-769-5p	0.0178	0.1168	0.5022	-0.52	-0.82	N/A
CDKN2AIPNL	ENST00000458198.2	CDKN2A interacting protein N-terminal like	133	2	1	0	1	2	hsa-miR-769-5p	0.0507	0.301	0.9897	-0.52	-0.71	N/A
ACKR2	ENST00000442925.1	atypical chemokine receptor 2	5	2	1	0	1	0	hsa-miR-769-5p	0.0832	0.4246	1.0771	-0.51	-0.51	N/A
KCNJ6	ENST00000609713.1	potassium inwardly-rectifying channel, subfamily J, member 6	5	4	0	2	2	1	hsa-miR-769-5p	0.1029	0.6952	3.3454	-0.51	-0.51	N/A
C19orf54	ENST00000470681.1	chromosome 19 open reading frame 54	18	2	1	0	1	2	hsa-miR-769-5p	0.0456	0.2739	0.9317	-0.51	-0.51	N/A
P2RY1	ENST00000305097.3	purinergic receptor P2Y, G-protein coupled, 1	58	2	2	0	0	0	hsa-miR-769-5p	0.1012	0.5826	1.7439	-0.51	-0.53	N/A
TBC1D20	ENST00000354200.4	TBC1 domain family, member 20	761	1	1	0	0	3	hsa-miR-769-5p	0.0401	0.2508	0.947	-0.5	-0.52	N/A
KCNE3	ENST00000310128.4	potassium voltage-gated channel, Isk-related family, member 3	16	1	1	0	0	3	hsa-miR-769-5p	0.0361	0.2371	1.0564	-0.5	-0.5	N/A
C22orf43	ENST00000317749.5	chromosome 22 open reading frame 43	5	1	1	0	0	0	hsa-miR-769-5p	0.027	0.1702	0.6025	-0.49	-0.49	N/A
MPPED2	ENST00000358117.5	metallophosphoesterase domain containing 2	42	1	1	0	0	0	hsa-miR-769-5p	0.0473	0.2762	0.8547	-0.49	-0.49	N/A
GRAPL	ENST00000344415.4	GRB2-related adaptor protein-like	5	1	1	0	0	0	hsa-miR-769-5p	0.025	0.1595	0.5837	-0.49	-0.49	N/A
EREG	ENST00000244869.2	epiregulin	5	3	2	0	1	1	hsa-miR-769-5p	0.0725	0.4722	1.9155	-0.48	-0.48	N/A
ZNF561	ENST00000326044.5	zinc finger protein 561	156	2	0	2	0	1	hsa-miR-769-5p	0.0512	0.3243	1.3027	-0.48	-0.5	N/A
CERCAM	ENST00000372842.1	cerebral endothelial cell adhesion molecule	184	2	1	0	1	2	hsa-miR-769-5p	0.0617	0.3325	0.8581	-0.48	-0.49	N/A
FAM27D1	ENST00000417276.1	family with sequence similarity 27, member D1	5	1	1	0	0	0	hsa-miR-769-5p	0.0321	0.1968	0.6442	-0.48	-0.48	N/A
TMCO6	ENST00000252100.6	transmembrane and coiled-coil domains 6	204	1	1	0	0	0	hsa-miR-769-5p	0.0482	0.2724	0.7376	-0.48	-0.48	N/A
MFAP4	ENST00000497081.2	microfibrillar-associated protein 4	67	1	1	0	0	1	hsa-miR-769-5p	0.0324	0.2131	0.9258	-0.47	-0.47	N/A
KIAA1841	ENST00000402291.1	KIAA1841	62	2	1	1	0	0	hsa-miR-769-5p	0.0531	0.3343	1.187	-0.47	-0.49	N/A
RGS7BP	ENST00000334025.2	regulator of G-protein signaling 7 binding protein	5	2	1	1	0	0	hsa-miR-769-5p	0.0409	0.2723	1.2195	-0.47	-0.47	N/A
TMPRSS4	ENST00000534111.1	transmembrane protease, serine 4	5	3	1	0	2	0	hsa-miR-769-5p	0.0684	0.4211	1.6191	-0.47	-0.47	N/A
ZG16	ENST00000400752.4	zymogen granule protein 16	23	2	2	0	0	1	hsa-miR-769-5p	0.0657	0.3942	1.3049	-0.46	-0.53	N/A
CLEC18C	ENST00000541793.2	C-type lectin domain family 18, member C	5	1	1	0	0	0	hsa-miR-769-5p	0.0607	0.3258	0.8158	-0.46	-0.46	N/A
LRRC10	ENST00000361484.3	leucine rich repeat containing 10	5	2	1	0	1	0	hsa-miR-769-5p	0.0334	0.2222	0.9684	-0.46	-0.46	N/A
CLEC18B	ENST00000339953.5	C-type lectin domain family 18, member B	5	1	1	0	0	0	hsa-miR-769-5p	0.0607	0.3258	0.8157	-0.46	-0.46	N/A
SERTAD4	ENST00000367012.3	SERTA domain containing 4	296	1	1	0	0	0	hsa-miR-769-5p	0.0968	0.4504	0.9325	-0.45	-0.45	N/A
STAT1	ENST00000540176.1	signal transducer and activator of transcription 1, 91kDa	326	2	1	0	1	0	hsa-miR-769-5p	0.0863	0.4883	1.4009	-0.45	-0.45	N/A
SLC10A7	ENST00000264986.3	solute carrier family 10, member 7	77	2	1	0	1	0	hsa-miR-769-5p	0.0244	0.1599	0.6677	-0.44	-0.57	N/A
VGLL3	ENST00000398399.2	vestigial like 3 (Drosophila)	187	2	1	1	0	1	hsa-miR-769-5p	0.0755	0.4686	1.6713	-0.44	-0.44	N/A
C17orf103	ENST00000468196.1	chromosome 17 open reading frame 103	54	4	1	3	0	1	hsa-miR-769-5p	0.0668	0.4113	1.6122	-0.44	-0.44	N/A
CLEC18A	ENST00000288040.6	C-type lectin domain family 18, member A	5	1	1	0	0	1	hsa-miR-769-5p	0.0625	0.3386	0.9011	-0.44	-0.44	N/A
CEP57	ENST00000325542.5	centrosomal protein 57kDa	289	1	1	0	0	1	hsa-miR-769-5p	0.041	0.2597	0.9844	-0.44	-0.48	N/A
SEC62	ENST00000337002.4	SEC62 homolog (S. cerevisiae)	746	1	1	0	0	0	hsa-miR-769-5p	0.0632	0.335	0.8167	-0.44	-0.44	N/A
KCTD11	ENST00000333751.3	potassium channel tetramerization domain containing 11	42	1	1	0	0	1	hsa-miR-769-5p	0.063	0.351	1.032	-0.44	-0.44	N/A
TMEM14E	ENST00000408960.3	transmembrane protein 14E	5	1	1	0	0	0	hsa-miR-769-5p	0.0197	0.1302	0.5432	-0.43	-0.43	N/A
CASS4	ENST00000371336.3	Cas scaffolding protein family member 4	49	1	1	0	0	0	hsa-miR-769-5p	0.0675	0.356	0.8946	-0.43	-0.43	N/A
MRTO4	ENST00000330263.4	mRNA turnover 4 homolog (S. cerevisiae)	2127	5	0	2	3	0	hsa-miR-769-5p	0.0188	0.1316	0.7139	-0.43	-0.57	N/A
LRRTM2	ENST00000274711.6	leucine rich repeat transmembrane neuronal 2	5	2	1	1	0	0	hsa-miR-769-5p	0.0901	0.5029	1.5094	-0.43	-0.43	N/A
CCDC24	ENST00000372318.3	coiled-coil domain containing 24	66	1	1	0	0	0	hsa-miR-769-5p	0.0563	0.3073	0.7862	-0.43	-0.43	N/A
TFAP4	ENST00000204517.6	transcription factor AP-4 (activating enhancer binding protein 4)	13	2	1	1	0	1	hsa-miR-769-5p	0.0256	0.1743	0.8541	-0.43	-0.43	N/A
CDK1	ENST00000395284.3	cyclin-dependent kinase 1	3029	1	1	0	0	0	hsa-miR-769-5p	0.0288	0.1701	0.5084	-0.43	-0.62	N/A
PKD1L1	ENST00000289672.2	polycystic kidney disease 1 like 1	5	1	1	0	0	0	hsa-miR-769-5p	0.0299	0.2018	0.9679	-0.42	-0.42	N/A
C1QTNF1	ENST00000392445.2	C1q and tumor necrosis factor related protein 1	74	1	1	0	0	1	hsa-miR-769-5p	0.0595	0.3206	0.8045	-0.42	-0.42	N/A
DFFA	ENST00000377038.3	DNA fragmentation factor, 45kDa, alpha polypeptide	665	5	1	1	3	0	hsa-miR-769-5p	0.028	0.1926	0.9891	-0.42	-0.49	N/A
SMAD2	ENST00000262160.6	SMAD family member 2	1196	1	1	0	0	2	hsa-miR-769-5p	0.0563	0.3173	0.9203	-0.42	-0.42	N/A
DUSP18	ENST00000403268.1	dual specificity phosphatase 18	491	3	1	0	2	0	hsa-miR-769-5p	0.0404	0.2688	1.1865	-0.42	-0.47	N/A
FAXDC2	ENST00000326080.5	fatty acid hydroxylase domain containing 2	43	1	1	0	0	0	hsa-miR-769-5p	0.0838	0.4031	0.8331	-0.42	-0.42	N/A
F2RL1	ENST00000296677.4	coagulation factor II (thrombin) receptor-like 1	184	1	1	0	0	0	hsa-miR-769-5p	0.0442	0.2552	0.7213	-0.42	-0.42	N/A
TRPV6	ENST00000359396.3	transient receptor potential cation channel, subfamily V, member 6	5	1	1	0	0	1	hsa-miR-769-5p	0.0702	0.3706	0.9678	-0.41	-0.41	N/A
HS3ST4	ENST00000331351.5	heparan sulfate (glucosamine) 3-O-sulfotransferase 4	5	2	1	0	1	0	hsa-miR-769-5p	0.0746	0.3901	1.0155	-0.41	-0.41	N/A
GJB7	ENST00000525899.1	gap junction protein, beta 7, 25kDa	5	1	1	0	0	1	hsa-miR-769-5p	0.0477	0.2829	0.929	-0.41	-0.41	N/A
SET	ENST00000372692.4	SET nuclear oncogene	763	2	0	2	0	0	hsa-miR-769-5p	0.0436	0.2823	1.0928	-0.41	-0.41	N/A
GPA33	ENST00000367868.3	glycoprotein A33 (transmembrane)	5	2	1	0	1	1	hsa-miR-769-5p	0.0431	0.2613	0.8992	-0.41	-0.41	N/A
HAUS2	ENST00000260372.3	HAUS augmin-like complex, subunit 2	270	1	1	0	0	0	hsa-miR-769-5p	0.0759	0.3739	0.8435	-0.41	-0.45	N/A
CUL9	ENST00000252050.4	cullin 9	127	1	0	1	0	0	hsa-miR-769-5p	0.0596	0.3225	0.8283	-0.41	-0.41	N/A
MOG	ENST00000376902.3	myelin oligodendrocyte glycoprotein	5	1	1	0	0	1	hsa-miR-769-5p	0.0503	0.301	1.037	-0.41	-0.41	N/A
TDRD6	ENST00000544460.1	tudor domain containing 6	65	2	1	0	1	0	hsa-miR-769-5p	0.0763	0.3903	0.923	-0.4	-0.5	N/A
AL117190.3	ENST00000599197.1	Esophagus cancer-related gene-2 interaction susceptibility protein; Uncharacterized protein	30	2	1	1	0	0	hsa-miR-769-5p	0.088	0.5131	1.7068	-0.4	-0.5	N/A
KCTD12	ENST00000377474.2	potassium channel tetramerization domain containing 12	404	3	1	1	1	0	hsa-miR-769-5p	0.085	0.4322	1.1335	-0.4	-0.46	N/A
ZNF33A	ENST00000469037.2	zinc finger protein 33A	39	1	1	0	0	0	hsa-miR-769-5p	0.0539	0.3156	1.0457	-0.4	-0.4	N/A
ARHGAP10	ENST00000336498.3	Rho GTPase activating protein 10	176	2	0	1	1	0	hsa-miR-769-5p	0.0357	0.2372	1.014	-0.4	-0.4	N/A
KLF12	ENST00000377669.2	Kruppel-like factor 12	251	3	1	2	0	2	hsa-miR-769-5p	0.0783	0.5055	2.0955	-0.4	-0.45	N/A
MORN4	ENST00000478953.1	MORN repeat containing 4	296	2	0	1	1	1	hsa-miR-769-5p	0.0347	0.2189	0.8289	-0.4	-0.4	N/A
ZSCAN12	ENST00000361028.1	zinc finger and SCAN domain containing 12	117	1	1	0	0	1	hsa-miR-769-5p	0.0558	0.3395	1.2748	-0.4	-0.4	N/A
ID3	ENST00000374561.5	inhibitor of DNA binding 3, dominant negative helix-loop-helix protein	1295	2	0	2	0	1	hsa-miR-769-5p	0.0248	0.161	0.6475	-0.4	-0.57	N/A
CA1	ENST00000523953.1	carbonic anhydrase I	5	1	1	0	0	0	hsa-miR-769-5p	0.0177	0.1175	0.4959	-0.4	-0.4	N/A
TMED3	ENST00000299705.5	transmembrane emp24 protein transport domain containing 3	12499	1	1	0	0	0	hsa-miR-769-5p	0.0273	0.1717	0.606	-0.4	-0.4	N/A
CTU1	ENST00000421832.2	cytosolic thiouridylase subunit 1	170	4	1	0	3	1	hsa-miR-769-5p	0.0427	0.2941	1.4721	-0.39	-0.41	N/A
KCNJ10	ENST00000368089.3	potassium inwardly-rectifying channel, subfamily J, member 10	5	2	0	0	2	2	hsa-miR-769-5p	0.0196	0.1422	0.9145	-0.39	-0.39	N/A
ANKS4B	ENST00000311620.5	ankyrin repeat and sterile alpha motif domain containing 4B	40	4	1	0	3	0	hsa-miR-769-5p	0.0433	0.2696	1.0228	-0.39	-0.44	N/A
ZNF791	ENST00000446165.1	zinc finger protein 791	242	2	1	0	1	0	hsa-miR-769-5p	0.0466	0.2948	1.1449	-0.39	-0.44	N/A
PDE6D	ENST00000409772.1	phosphodiesterase 6D, cGMP-specific, rod, delta	1265	1	1	0	0	0	hsa-miR-769-5p	0.0153	0.1028	0.4579	-0.39	-0.39	N/A
RCBTB2	ENST00000344532.3	regulator of chromosome condensation (RCC1) and BTB (POZ) domain containing protein 2	96	2	0	1	1	0	hsa-miR-769-5p	0.0459	0.2914	1.1526	-0.39	-0.39	N/A
KIF20A	ENST00000394894.3	kinesin family member 20A	532	1	0	1	0	0	hsa-miR-769-5p	0.0591	0.317	0.7743	-0.39	-0.39	N/A
FAM46A	ENST00000369754.3	family with sequence similarity 46, member A	899	2	1	1	0	1	hsa-miR-769-5p	0.1136	0.5802	1.6839	-0.38	-0.38	N/A
TCAIM	ENST00000342649.4	T cell activation inhibitor, mitochondrial	844	1	1	0	0	0	hsa-miR-769-5p	0.0618	0.3368	0.9128	-0.38	-0.38	N/A
ATP6V1C1	ENST00000395862.3	ATPase, H+ transporting, lysosomal 42kDa, V1 subunit C1	951	4	2	2	0	2	hsa-miR-769-5p	0.0485	0.2997	1.0927	-0.38	-1.02	N/A
OR13J1	ENST00000377981.2	olfactory receptor, family 13, subfamily J, member 1	5	1	1	0	0	0	hsa-miR-769-5p	0.0171	0.1139	0.4919	-0.38	-0.38	N/A
FAM117B	ENST00000392238.2	family with sequence similarity 117, member B	245	1	1	0	0	1	hsa-miR-769-5p	0.1204	0.5649	1.4602	-0.38	-0.38	N/A
SPSB4	ENST00000310546.2	splA/ryanodine receptor domain and SOCS box containing 4	419	1	0	1	0	1	hsa-miR-769-5p	0.0436	0.2658	0.9359	-0.38	-0.38	N/A
GYLTL1B	ENST00000529052.1	glycosyltransferase-like 1B	7	1	0	1	0	1	hsa-miR-769-5p	0.0314	0.2009	0.7894	-0.37	-0.37	N/A
UPF3B	ENST00000276201.2	UPF3 regulator of nonsense transcripts homolog B (yeast)	11	1	1	0	0	0	hsa-miR-769-5p	0.0563	0.3209	0.9593	-0.37	-0.37	N/A
LYSMD4	ENST00000409796.1	LysM, putative peptidoglycan-binding, domain containing 4	1344	1	1	0	0	0	hsa-miR-769-5p	0.0406	0.2403	0.7374	-0.37	-0.38	N/A
SNTN	ENST00000343837.3	sentan, cilia apical structure protein	5	1	0	1	0	2	hsa-miR-769-5p	0.0309	0.1909	0.6359	-0.37	-0.45	N/A
GDPD3	ENST00000406256.3	glycerophosphodiester phosphodiesterase domain containing 3	10	1	0	1	0	0	hsa-miR-769-5p	0.0082	0.0577	0.3117	-0.37	-0.37	N/A
LL22NC03-63E9.3	ENST00000407120.1	Uncharacterized protein	5	2	0	1	1	3	hsa-miR-769-5p	0.0225	0.1595	0.932	-0.37	-0.37	N/A
PDE6G	ENST00000573076.1	phosphodiesterase 6G, cGMP-specific, rod, gamma	6	2	0	2	0	1	hsa-miR-769-5p	0.0093	0.0667	0.4163	-0.37	-0.37	N/A
PARM1	ENST00000513238.1	prostate androgen-regulated mucin-like protein 1	161	2	1	0	1	0	hsa-miR-769-5p	0.0444	0.254	0.805	-0.37	-0.6	N/A
PRKAA1	ENST00000397128.2	protein kinase, AMP-activated, alpha 1 catalytic subunit	1415	1	1	0	0	3	hsa-miR-769-5p	0.0886	0.4572	1.3019	-0.37	-0.39	N/A
YWHAG	ENST00000307630.3	tyrosine 3-monooxygenase/tryptophan 5-monooxygenase activation protein, gamma polypeptide	5623	1	1	0	0	1	hsa-miR-769-5p	0.0784	0.427	1.2923	-0.37	-0.37	N/A
AC018755.1	ENST00000301439.3	HCG2008157; Uncharacterized protein; cDNA FLJ30403 fis, clone BRACE2008480	23	1	0	1	0	0	hsa-miR-769-5p	0.0376	0.2245	0.6911	-0.36	-0.36	N/A
RGR	ENST00000359452.4	retinal G protein coupled receptor	5	1	1	0	0	0	hsa-miR-769-5p	0.0375	0.2298	0.7954	-0.36	-0.36	N/A
CFI	ENST00000394635.3	complement factor I	205	1	0	1	0	0	hsa-miR-769-5p	0.0262	0.1679	0.6448	-0.36	-0.36	N/A
OLFML1	ENST00000329293.3	olfactomedin-like 1	5	2	1	0	1	0	hsa-miR-769-5p	0.0212	0.142	0.6395	-0.36	-0.36	N/A
C17orf62	ENST00000342572.8	chromosome 17 open reading frame 62	89	2	0	2	0	1	hsa-miR-769-5p	0.0381	0.2392	0.9113	-0.36	-0.36	N/A
RAB3D	ENST00000222120.3	RAB3D, member RAS oncogene family	111	2	0	1	1	2	hsa-miR-769-5p	0.0347	0.2415	1.2621	-0.36	-0.37	N/A
KCNH4	ENST00000607371.1	potassium voltage-gated channel, subfamily H (eag-related), member 4	5	2	0	1	1	1	hsa-miR-769-5p	0.0305	0.2047	0.9533	-0.36	-0.36	N/A
HTN3	ENST00000530128.1	histatin 3	5	1	0	1	0	0	hsa-miR-769-5p	0.011	0.0756	0.3768	-0.36	-0.36	N/A
OR2T34	ENST00000328782.2	olfactory receptor, family 2, subfamily T, member 34	5	1	0	1	0	0	hsa-miR-769-5p	0.0119	0.0815	0.3959	-0.36	-0.36	N/A
GREM2	ENST00000318160.4	gremlin 2, DAN family BMP antagonist	631	1	0	1	0	1	hsa-miR-769-5p	0.0502	0.2904	0.8788	-0.36	-0.36	N/A
LCMT1	ENST00000399069.3	leucine carboxyl methyltransferase 1	594	1	1	0	0	0	hsa-miR-769-5p	0.009	0.0626	0.3304	-0.36	-0.36	N/A
ZNF444	ENST00000592949.1	zinc finger protein 444	1792	1	1	0	0	0	hsa-miR-769-5p	0.0179	0.1185	0.4984	-0.36	-0.36	N/A
HBP1	ENST00000222574.4	HMG-box transcription factor 1	167	1	1	0	0	0	hsa-miR-769-5p	0.0148	0.0997	0.4501	-0.35	-0.35	N/A
PPCDC	ENST00000342932.3	phosphopantothenoylcysteine decarboxylase	26	1	1	0	0	0	hsa-miR-769-5p	0.0179	0.122	0.5831	-0.35	-0.35	N/A
FAM106A	ENST00000392176.3	family with sequence similarity 106, member A	5	2	1	1	0	0	hsa-miR-769-5p	0.0294	0.1985	0.8974	-0.35	-0.35	N/A
DCX	ENST00000356915.2	doublecortin	5	2	1	0	1	1	hsa-miR-769-5p	0.0881	0.4602	1.2928	-0.35	-0.35	N/A
TGFBR2	ENST00000359013.4	transforming growth factor, beta receptor II (70/80kDa)	2168	5	1	2	2	2	hsa-miR-769-5p	0.0901	0.4994	1.5627	-0.35	-0.57	N/A
ZNF697	ENST00000421812.2	zinc finger protein 697	43	2	1	0	1	2	hsa-miR-769-5p	0.055	0.3482	1.414	-0.35	-0.35	N/A
SORD	ENST00000267814.9	sorbitol dehydrogenase	5	1	1	0	0	0	hsa-miR-769-5p	0.0749	0.3804	0.8926	-0.35	-0.35	N/A
RUNX3	ENST00000399916.1	runt-related transcription factor 3	378	3	0	1	2	1	hsa-miR-769-5p	0.0588	0.383	1.6273	-0.35	-0.35	N/A
WNT2B	ENST00000369686.5	wingless-type MMTV integration site family, member 2B	5	3	0	0	3	1	hsa-miR-769-5p	0.0327	0.2328	1.3811	-0.35	-0.35	N/A
CLDN18	ENST00000343735.4	claudin 18	5	3	1	1	1	0	hsa-miR-769-5p	0.0447	0.2916	1.181	-0.35	-0.35	N/A
FBXL7	ENST00000504595.1	F-box and leucine-rich repeat protein 7	16	1	1	0	0	0	hsa-miR-769-5p	0.078	0.3904	0.8956	-0.35	-0.35	N/A
POU4F1	ENST00000377208.5	POU class 4 homeobox 1	61	1	1	0	0	0	hsa-miR-769-5p	0.0586	0.3378	1.0619	-0.35	-0.35	N/A
LSM14B	ENST00000253001.4	LSM14B, SCD6 homolog B (S. cerevisiae)	700	2	0	1	1	0	hsa-miR-769-5p	0.0275	0.1789	0.7289	-0.35	-0.35	N/A
AKT3	ENST00000366539.1	v-akt murine thymoma viral oncogene homolog 3	168	2	2	0	0	2	hsa-miR-769-5p	0.101	0.4979	1.2052	-0.35	-0.39	N/A
FCRL2	ENST00000361516.3	Fc receptor-like 2	5	1	1	0	0	1	hsa-miR-769-5p	0.0201	0.1343	0.6017	-0.34	-0.35	N/A
PRL	ENST00000306482.1	prolactin	5	1	0	1	0	0	hsa-miR-769-5p	0.0097	0.0672	0.3474	-0.34	-0.34	N/A
CLVS2	ENST00000275162.5	clavesin 2	19	1	1	0	0	0	hsa-miR-769-5p	0.0993	0.4683	1.0579	-0.34	-0.34	N/A
LBH	ENST00000406087.1	limb bud and heart development	1956	2	0	2	0	0	hsa-miR-769-5p	0.0221	0.1519	0.7494	-0.34	-0.35	N/A
HTN1	ENST00000511674.1	histatin 1	5	1	0	1	0	0	hsa-miR-769-5p	0.0281	0.1759	0.612	-0.34	-0.34	N/A
DKFZP779L1853	ENST00000595310.1		5	1	1	0	0	1	hsa-miR-769-5p	0.0239	0.1633	0.822	-0.34	-0.34	N/A
PSD2	ENST00000274710.3	pleckstrin and Sec7 domain containing 2	5	3	1	2	0	0	hsa-miR-769-5p	0.0422	0.2775	1.2358	-0.34	-0.34	N/A
PSG2	ENST00000406487.1	pregnancy specific beta-1-glycoprotein 2	5	1	0	1	0	0	hsa-miR-769-5p	0.038	0.2259	0.6824	-0.34	-0.34	N/A
CTXN2	ENST00000417307.2	cortexin 2	5	1	0	1	0	0	hsa-miR-769-5p	0.0372	0.2382	0.9518	-0.34	-0.34	N/A
PAX9	ENST00000361487.6	paired box 9	53	1	1	0	0	1	hsa-miR-769-5p	0.0222	0.1484	0.6712	-0.34	-0.34	N/A
CUL5	ENST00000393094.2	cullin 5	761	2	1	1	0	0	hsa-miR-769-5p	0.0615	0.3642	1.2139	-0.34	-0.36	N/A
RLN1	ENST00000223858.4	relaxin 1	5	1	0	1	0	0	hsa-miR-769-5p	0.0321	0.2119	0.9253	-0.34	-0.34	N/A
EPO	ENST00000252723.2	erythropoietin	181	1	1	0	0	0	hsa-miR-769-5p	0.0074	0.052	0.2886	-0.34	-0.34	N/A
DYNLL2	ENST00000579991.2	dynein, light chain, LC8-type 2	1162	5	2	1	2	3	hsa-miR-769-5p	0.0645	0.3733	1.2282	-0.33	-0.77	N/A
ZNF578	ENST00000421239.2	zinc finger protein 578	0	4	0	1	3	0	hsa-miR-769-5p	0.0346	0.2482	1.5143	-0.33	-0.33	N/A
TAB1	ENST00000216160.6	TGF-beta activated kinase 1/MAP3K7 binding protein 1	577	2	1	1	0	2	hsa-miR-769-5p	0.0422	0.2626	0.9796	-0.33	-0.35	N/A
TOR1B	ENST00000259339.2	torsin family 1, member B (torsin B)	222	1	1	0	0	0	hsa-miR-769-5p	0.049	0.2993	1.0823	-0.33	-0.33	N/A
COPZ2	ENST00000006101.4	coatomer protein complex, subunit zeta 2	429	1	0	1	0	1	hsa-miR-769-5p	0.015	0.1022	0.4859	-0.33	-0.4	N/A
GRAMD1B	ENST00000529750.1	GRAM domain containing 1B	35	1	1	0	0	1	hsa-miR-769-5p	0.0553	0.3141	0.9461	-0.33	-0.33	N/A
RP1-139D8.6	ENST00000372963.1		5	1	0	1	0	0	hsa-miR-769-5p	0.0105	0.073	0.3678	-0.33	-0.33	N/A
DNAJC5G	ENST00000296097.3	DnaJ (Hsp40) homolog, subfamily C, member 5 gamma	5	1	1	0	0	0	hsa-miR-769-5p	0.0527	0.2914	0.7524	-0.33	-0.33	N/A
CRHR1	ENST00000398285.3	corticotropin releasing hormone receptor 1	9	1	1	0	0	0	hsa-miR-769-5p	0.0432	0.2528	0.7546	-0.33	-0.33	N/A
DNAJC9	ENST00000372950.4	DnaJ (Hsp40) homolog, subfamily C, member 9	175	1	1	0	0	0	hsa-miR-769-5p	0.0251	0.1597	0.584	-0.33	-0.33	N/A
MAP3K8	ENST00000375321.1	mitogen-activated protein kinase kinase kinase 8	22	1	1	0	0	0	hsa-miR-769-5p	0.0175	0.1163	0.4929	-0.33	-0.33	N/A
SIGLEC8	ENST00000321424.3	sialic acid binding Ig-like lectin 8	5	2	0	1	1	1	hsa-miR-769-5p	0.0548	0.3555	1.4545	-0.33	-0.33	N/A
AC002451.1	ENST00000601424.1	Protein LOC100996577	5	1	0	1	0	0	hsa-miR-769-5p	0.0523	0.3234	1.228	-0.33	-0.33	N/A
CEP89	ENST00000305768.5	centrosomal protein 89kDa	37	4	0	0	4	0	hsa-miR-769-5p	0.045	0.2694	0.8942	-0.33	-0.44	N/A
CCNL1	ENST00000295926.3	cyclin L1	161	2	0	2	0	0	hsa-miR-769-5p	0.0275	0.1739	0.6198	-0.33	-0.59	N/A
LYPD8	ENST00000590317.1	LY6/PLAUR domain containing 8	5	1	0	1	0	0	hsa-miR-769-5p	0.0101	0.0701	0.3577	-0.33	-0.33	N/A
WFIKKN2	ENST00000311378.4	WAP, follistatin/kazal, immunoglobulin, kunitz and netrin domain containing 2	10	1	1	0	0	0	hsa-miR-769-5p	0.064	0.3379	0.818	-0.33	-0.33	N/A
CPA4	ENST00000445470.2	carboxypeptidase A4	1319	3	0	1	2	0	hsa-miR-769-5p	0.0318	0.2163	1.0348	-0.32	-0.32	N/A
ZIK1	ENST00000307468.4	zinc finger protein interacting with K protein 1	64	2	0	0	2	0	hsa-miR-769-5p	0.0189	0.1326	0.7257	-0.32	-0.32	N/A
CEP44	ENST00000296519.4	centrosomal protein 44kDa	376	4	0	1	3	0	hsa-miR-769-5p	0.0508	0.3356	1.4645	-0.32	-0.34	N/A
FAM107A	ENST00000464064.1	family with sequence similarity 107, member A	12	2	1	0	1	0	hsa-miR-769-5p	0.0515	0.3173	1.1482	-0.32	-0.35	N/A
CCDC62	ENST00000253079.6	coiled-coil domain containing 62	5	1	1	0	0	0	hsa-miR-769-5p	0.039	0.2312	0.7024	-0.32	-0.32	N/A
SYT14	ENST00000399639.2	synaptotagmin XIV	16	1	1	0	0	0	hsa-miR-769-5p	0.0487	0.2937	0.9921	-0.32	-0.32	N/A
GPM6B	ENST00000454189.2	glycoprotein M6B	135	1	1	0	0	0	hsa-miR-769-5p	0.0338	0.2091	0.7233	-0.32	-0.32	N/A
SYTL2	ENST00000389960.4	synaptotagmin-like 2	81	1	1	0	0	0	hsa-miR-769-5p	0.0389	0.2313	0.7374	-0.32	-0.36	N/A
BLOC1S3	ENST00000433642.2	biogenesis of lysosomal organelles complex-1, subunit 3	182	2	1	0	1	1	hsa-miR-769-5p	0.0417	0.2602	0.9881	-0.32	-0.32	N/A
ASB6	ENST00000277459.4	ankyrin repeat and SOCS box containing 6	725	4	1	1	2	0	hsa-miR-769-5p	0.0535	0.2945	0.7566	-0.32	-0.4	N/A
PLP1	ENST00000303958.2	proteolipid protein 1	5	1	0	1	0	1	hsa-miR-769-5p	0.0253	0.168	0.7493	-0.32	-0.32	N/A
COL17A1	ENST00000353479.5	collagen, type XVII, alpha 1	5	2	1	1	0	0	hsa-miR-769-5p	0.029	0.1991	1.0044	-0.32	-0.32	N/A
LURAP1	ENST00000371980.3	leucine rich adaptor protein 1	20	2	1	0	1	3	hsa-miR-769-5p	0.0283	0.1813	0.7884	-0.32	-0.5	N/A
TAT	ENST00000355962.4	tyrosine aminotransferase	5	2	1	0	1	1	hsa-miR-769-5p	0.0482	0.3026	1.1878	-0.32	-0.32	N/A
STK35	ENST00000381482.3	serine/threonine kinase 35	263	3	1	0	2	0	hsa-miR-769-5p	0.0912	0.4989	1.607	-0.31	-0.33	N/A
RNASE7	ENST00000298690.4	ribonuclease, RNase A family, 7	5	1	0	1	0	0	hsa-miR-769-5p	0.0203	0.1337	0.551	-0.31	-0.31	N/A
RNF115	ENST00000369291.5	ring finger protein 115	757	3	1	0	2	1	hsa-miR-769-5p	0.036	0.2304	0.9118	-0.31	-0.48	N/A
SLITRK1	ENST00000377084.2	SLIT and NTRK-like family, member 1	5	1	1	0	0	0	hsa-miR-769-5p	0.1018	0.4616	0.925	-0.31	-0.31	N/A
LRP12	ENST00000424843.2	low density lipoprotein receptor-related protein 12	378	1	1	0	0	0	hsa-miR-769-5p	0.0419	0.247	0.7543	-0.31	-0.31	N/A
IFNGR2	ENST00000290219.6	interferon gamma receptor 2 (interferon gamma transducer 1)	3409	1	1	0	0	0	hsa-miR-769-5p	0.012	0.0826	0.3993	-0.31	-0.31	N/A
ZNF558	ENST00000601372.1	zinc finger protein 558	24	2	1	0	1	0	hsa-miR-769-5p	0.0445	0.2732	0.9847	-0.31	-0.31	N/A
TCERG1L	ENST00000368642.4	transcription elongation regulator 1-like	5	1	1	0	0	0	hsa-miR-769-5p	0.0335	0.2062	0.7035	-0.31	-0.31	N/A
ISCA1	ENST00000375991.4	iron-sulfur cluster assembly 1	5	1	0	1	0	0	hsa-miR-769-5p	0.0227	0.1465	0.5592	-0.31	-0.31	N/A
ZNF20	ENST00000334213.5	zinc finger protein 20	119	2	0	1	1	1	hsa-miR-769-5p	0.0297	0.2023	0.9603	-0.31	-0.48	N/A
WASF3	ENST00000335327.5	WAS protein family, member 3	24	1	0	1	0	1	hsa-miR-769-5p	0.0321	0.2197	1.0717	-0.31	-0.31	N/A
VWA1	ENST00000338660.5	von Willebrand factor A domain containing 1	145	3	1	0	2	0	hsa-miR-769-5p	0.0229	0.1476	0.5613	-0.31	-0.45	N/A
TNNI3K	ENST00000370891.2	TNNI3 interacting kinase	5	1	0	1	0	0	hsa-miR-769-5p	0.0376	0.2265	0.7236	-0.31	-0.31	N/A
CALN1	ENST00000329008.5	calneuron 1	5	2	1	1	0	2	hsa-miR-769-5p	0.0485	0.3207	1.4365	-0.31	-0.31	N/A
ZBTB43	ENST00000449886.1	zinc finger and BTB domain containing 43	396	2	1	1	0	0	hsa-miR-769-5p	0.0744	0.4476	1.4229	-0.3	-0.3	N/A
TBL2	ENST00000305632.5	transducin (beta)-like 2	990	1	0	1	0	0	hsa-miR-769-5p	0.0314	0.1948	0.667	-0.3	-0.3	N/A
SLC1A7	ENST00000371494.4	solute carrier family 1 (glutamate transporter), member 7	11	1	1	0	0	0	hsa-miR-769-5p	0.0189	0.1263	0.5633	-0.3	-0.3	N/A
FPGT-TNNI3K	ENST00000557284.2	FPGT-TNNI3K readthrough	0	1	0	1	0	0	hsa-miR-769-5p	0.038	0.229	0.7416	-0.3	-0.3	N/A
SMTNL1	ENST00000457912.1	smoothelin-like 1	5	1	1	0	0	0	hsa-miR-769-5p	0.0298	0.185	0.6264	-0.3	-0.3	N/A
MEN1	ENST00000377316.2	multiple endocrine neoplasia I	8	1	0	1	0	0	hsa-miR-769-5p	0.0562	0.3196	0.9534	-0.3	-0.3	N/A
RINL	ENST00000340740.3	Ras and Rab interactor-like	11	2	0	1	1	0	hsa-miR-769-5p	0.0304	0.1974	0.8065	-0.3	-0.3	N/A
IL20RA	ENST00000316649.5	interleukin 20 receptor, alpha	40	1	0	1	0	0	hsa-miR-769-5p	0.0246	0.1572	0.5795	-0.3	-0.3	N/A
C10orf11	ENST00000496424.2	chromosome 10 open reading frame 11	5	1	1	0	0	0	hsa-miR-769-5p	0.012	0.0824	0.3988	-0.3	-0.3	N/A
SERINC5	ENST00000512721.1	serine incorporator 5	175	3	1	1	1	1	hsa-miR-769-5p	0.0507	0.3279	1.3459	-0.3	-0.46	N/A
CTD-2054N24.2	ENST00000559714.1	Uncharacterized protein	21	1	1	0	0	2	hsa-miR-769-5p	0.0361	0.2404	1.1396	-0.3	-0.41	N/A
EN2	ENST00000297375.4	engrailed homeobox 2	86	1	1	0	0	1	hsa-miR-769-5p	0.0116	0.0824	0.4707	-0.3	-0.3	N/A
SPATA12	ENST00000334325.1	spermatogenesis associated 12	7	1	1	0	0	0	hsa-miR-769-5p	0.0157	0.11	0.5867	-0.3	-0.3	N/A
ISX	ENST00000308700.6	intestine-specific homeobox	251	2	0	1	1	0	hsa-miR-769-5p	0.0142	0.101	0.5892	-0.3	-0.3	N/A
AGPAT1	ENST00000395496.1	1-acylglycerol-3-phosphate O-acyltransferase 1	181	1	1	0	0	0	hsa-miR-769-5p	0.0626	0.329	0.7747	-0.3	-0.3	N/A
CHP2	ENST00000300113.2	calcineurin-like EF-hand protein 2	5	2	0	0	2	0	hsa-miR-769-5p	0.0184	0.1278	0.6669	-0.3	-0.3	N/A
RPL37	ENST00000274242.5	ribosomal protein L37	1785	1	1	0	0	2	hsa-miR-769-5p	0.0383	0.2577	1.2568	-0.3	-0.34	N/A
SERINC3	ENST00000342374.4	serine incorporator 3	1218	1	0	1	0	2	hsa-miR-769-5p	0.0302	0.1974	0.8203	-0.3	-0.31	N/A
FAM47E	ENST00000515604.1	Protein FAM47E	503	2	0	0	2	0	hsa-miR-769-5p	0.0169	0.1205	0.7028	-0.3	-0.3	N/A
ZADH2	ENST00000322342.3	zinc binding alcohol dehydrogenase domain containing 2	207	4	0	2	2	1	hsa-miR-769-5p	0.0516	0.3327	1.3506	-0.3	-0.41	N/A
RPUSD4	ENST00000298317.4	RNA pseudouridylate synthase domain containing 4	333	1	1	0	0	0	hsa-miR-769-5p	0.0433	0.2461	0.7016	-0.3	-0.35	N/A
APPL1	ENST00000288266.3	adaptor protein, phosphotyrosine interaction, PH domain and leucine zipper containing 1	908	1	1	0	0	0	hsa-miR-769-5p	0.055	0.2989	0.7537	-0.29	-0.31	N/A
RP11-1026M7.2	ENST00000502515.1	Uncharacterized protein	5	1	0	1	0	0	hsa-miR-769-5p	0.0187	0.1234	0.5099	-0.29	-0.29	N/A
GRPEL2	ENST00000416916.2	GrpE-like 2, mitochondrial (E. coli)	79	2	0	0	2	1	hsa-miR-769-5p	0.0139	0.0993	0.6057	-0.29	-0.32	N/A
TMEM235	ENST00000586400.1	transmembrane protein 235	5	1	0	1	0	0	hsa-miR-769-5p	0.0252	0.1644	0.6781	-0.29	-0.29	N/A
TTPA	ENST00000260116.4	tocopherol (alpha) transfer protein	5	2	0	1	1	0	hsa-miR-769-5p	0.0257	0.1696	0.7222	-0.29	-0.29	N/A
AC012215.1	ENST00000437887.1	Uncharacterized protein	31	2	0	2	0	0	hsa-miR-769-5p	0.0405	0.272	1.2437	-0.29	-0.29	N/A
PRUNE	ENST00000271620.3	prune exopolyphosphatase	41	1	1	0	0	1	hsa-miR-769-5p	0.0279	0.1903	0.9163	-0.29	-0.29	N/A
EMID1	ENST00000334018.6	EMI domain containing 1	845	1	1	0	0	0	hsa-miR-769-5p	0.0187	0.1257	0.5777	-0.29	-0.29	N/A
AKAP1	ENST00000337714.3	A kinase (PRKA) anchor protein 1	843	1	0	1	0	0	hsa-miR-769-5p	0.0327	0.2008	0.6716	-0.29	-0.29	N/A
AC016559.1	ENST00000594347.1	Uncharacterized protein	15	3	0	0	3	1	hsa-miR-769-5p	0.0266	0.1893	1.1064	-0.29	-0.29	N/A
C16orf46	ENST00000378611.4	chromosome 16 open reading frame 46	22	1	0	1	0	1	hsa-miR-769-5p	0.0135	0.0952	0.5309	-0.29	-0.29	N/A
RP11-826N14.2	ENST00000512675.1	Uncharacterized protein	5	1	0	1	0	0	hsa-miR-769-5p	0.0157	0.1057	0.4662	-0.29	-0.29	N/A
AC026310.1	ENST00000599478.1	Protein 101060047	5	1	0	1	0	0	hsa-miR-769-5p	0.0236	0.1515	0.5688	-0.29	-0.29	N/A
C1orf226	ENST00000458626.2	chromosome 1 open reading frame 226	369	2	1	1	0	0	hsa-miR-769-5p	0.038	0.2483	1.0132	-0.29	-0.29	N/A
SV2B	ENST00000394232.1	synaptic vesicle glycoprotein 2B	7	4	1	2	1	1	hsa-miR-769-5p	0.0786	0.5176	2.2837	-0.29	-0.35	N/A
PTP4A2	ENST00000602725.1	protein tyrosine phosphatase type IVA, member 2	5	1	0	1	0	0	hsa-miR-769-5p	0.0422	0.2473	0.7374	-0.29	-0.29	N/A
SRRM3	ENST00000326382.8	serine/arginine repetitive matrix 3	16	1	1	0	0	0	hsa-miR-769-5p	0.0543	0.3122	0.9507	-0.29	-0.29	N/A
KL	ENST00000380099.3	klotho	5	1	1	0	0	0	hsa-miR-769-5p	0.0594	0.3342	1	-0.28	-0.28	N/A
ZNF528	ENST00000391788.2	zinc finger protein 528	15	2	0	1	1	0	hsa-miR-769-5p	0.0136	0.0984	0.6309	-0.28	-0.34	N/A
MARCH8	ENST00000453424.2	membrane-associated ring finger (C3HC4) 8, E3 ubiquitin protein ligase	48	2	1	1	0	0	hsa-miR-769-5p	0.1073	0.5954	1.7772	-0.28	-0.28	N/A
SLC6A1	ENST00000287766.4	solute carrier family 6 (neurotransmitter transporter), member 1	5	1	1	0	0	1	hsa-miR-769-5p	0.0804	0.4794	1.6762	-0.28	-0.28	N/A
TBL1X	ENST00000407597.2	transducin (beta)-like 1X-linked	125	1	1	0	0	1	hsa-miR-769-5p	0.0706	0.3768	1.016	-0.28	-0.28	N/A
ETV6	ENST00000396373.4	ets variant 6	44	2	1	0	1	1	hsa-miR-769-5p	0.0714	0.3792	1.1207	-0.28	-0.33	N/A
PPM1N	ENST00000324688.4	protein phosphatase, Mg2+/Mn2+ dependent, 1N (putative)	79	1	1	0	0	0	hsa-miR-769-5p	0.0123	0.0844	0.4139	-0.28	-0.28	N/A
STK3	ENST00000419617.2	serine/threonine kinase 3	25	1	0	1	0	0	hsa-miR-769-5p	0.0187	0.1242	0.5271	-0.28	-0.28	N/A
KLF10	ENST00000285407.6	Kruppel-like factor 10	320	3	0	0	3	0	hsa-miR-769-5p	0.0164	0.1141	0.6119	-0.28	-0.42	N/A
CDKAL1	ENST00000274695.4	CDK5 regulatory subunit associated protein 1-like 1	541	1	1	0	0	0	hsa-miR-769-5p	0.0286	0.1807	0.6657	-0.28	-0.29	N/A
FAM49A	ENST00000381323.3	family with sequence similarity 49, member A	38	1	1	0	0	0	hsa-miR-769-5p	0.0461	0.2526	0.6992	-0.28	-0.39	N/A
ART4	ENST00000228936.4	ADP-ribosyltransferase 4	5	1	1	0	0	0	hsa-miR-769-5p	0.0483	0.2771	0.8057	-0.28	-0.28	N/A
HIST2H2BF	ENST00000427880.2	histone cluster 2, H2bf	5	1	0	1	0	0	hsa-miR-769-5p	0.0191	0.126	0.5174	-0.28	-0.28	N/A
SS18L1	ENST00000331758.3	synovial sarcoma translocation gene on chromosome 18-like 1	274	1	1	0	0	0	hsa-miR-769-5p	0.0608	0.3357	0.9305	-0.28	-0.28	N/A
STK32B	ENST00000282908.5	serine/threonine kinase 32B	196	2	1	0	1	0	hsa-miR-769-5p	0.0408	0.2697	1.1802	-0.28	-0.28	N/A
CD300LB	ENST00000392621.1	CD300 molecule-like family member b	5	1	0	1	0	1	hsa-miR-769-5p	0.035	0.2161	0.7504	-0.28	-0.28	N/A
GLYATL2	ENST00000287275.1	glycine-N-acyltransferase-like 2	23	1	0	0	1	0	hsa-miR-769-5p	0.0374	0.2234	0.6835	-0.28	-0.28	N/A
CNOT1	ENST00000317147.5	CCR4-NOT transcription complex, subunit 1	294	1	1	0	0	0	hsa-miR-769-5p	0.0501	0.2837	0.7923	-0.28	-0.28	N/A
ABHD1	ENST00000316470.4	abhydrolase domain containing 1	5	1	0	0	1	0	hsa-miR-769-5p	0.0038	0.0277	0.184	-0.28	-0.28	N/A
ZBTB44	ENST00000525842.1	zinc finger and BTB domain containing 44	236	2	1	1	0	2	hsa-miR-769-5p	0.0516	0.3211	1.2305	-0.28	-0.28	N/A
LRCH3	ENST00000438796.2	leucine-rich repeats and calponin homology (CH) domain containing 3	399	3	0	0	3	0	hsa-miR-769-5p	0.029	0.2042	1.1211	-0.28	-0.28	N/A
TMEM151B	ENST00000451188.2	transmembrane protein 151B	5	3	0	2	1	0	hsa-miR-769-5p	0.0391	0.2632	1.2062	-0.28	-0.28	N/A
SARM1	ENST00000457710.3	sterile alpha and TIR motif containing 1	130	1	1	0	0	2	hsa-miR-769-5p	0.1014	0.4803	1.1099	-0.28	-0.28	N/A
CCDC132	ENST00000305866.5	coiled-coil domain containing 132	201	1	0	0	1	2	hsa-miR-769-5p	0.0261	0.1792	0.9153	-0.28	-0.36	N/A
AL645730.2	ENST00000448346.1		5	1	0	1	0	0	hsa-miR-769-5p	0.0232	0.1493	0.5646	-0.28	-0.28	N/A
ZNF665	ENST00000600412.1	zinc finger protein 665	37	2	1	1	0	1	hsa-miR-769-5p	0.0348	0.2332	1.0523	-0.28	-0.31	N/A
SCAMP3	ENST00000302631.3	secretory carrier membrane protein 3	446	1	0	1	0	0	hsa-miR-769-5p	0.0236	0.1518	0.5694	-0.28	-0.28	N/A
ZSCAN1	ENST00000282326.1	zinc finger and SCAN domain containing 1	5	2	0	1	1	0	hsa-miR-769-5p	0.0104	0.074	0.4382	-0.27	-0.27	N/A
MICALL2	ENST00000405088.4	MICAL-like 2	113	1	0	0	1	0	hsa-miR-769-5p	0.0132	0.0933	0.53	-0.27	-0.27	N/A
GRAMD3	ENST00000285689.3	GRAM domain containing 3	232	2	1	1	0	0	hsa-miR-769-5p	0.0203	0.1429	0.7938	-0.27	-0.28	N/A
BIVM	ENST00000448849.2	basic, immunoglobulin-like variable motif containing	440	1	0	1	0	0	hsa-miR-769-5p	0.05	0.2844	0.8236	-0.27	-0.28	N/A
LPAR3	ENST00000440886.1	lysophosphatidic acid receptor 3	35	1	0	1	0	0	hsa-miR-769-5p	0.0143	0.0974	0.4536	-0.27	-0.27	N/A
YPEL5	ENST00000379520.3	yippee-like 5 (Drosophila)	307	1	0	1	0	0	hsa-miR-769-5p	0.0074	0.0521	0.2886	-0.27	-0.27	N/A
WDR37	ENST00000358220.1	WD repeat domain 37	107	5	1	0	4	3	hsa-miR-769-5p	0.0385	0.2402	0.9007	-0.27	-0.48	N/A
PTPLB	ENST00000383657.5	protein tyrosine phosphatase-like (proline instead of catalytic arginine), member b	1275	2	1	0	1	0	hsa-miR-769-5p	0.0415	0.2611	0.9694	-0.27	-0.27	N/A
NKAIN1	ENST00000373736.2	Na+/K+ transporting ATPase interacting 1	10	1	1	0	0	1	hsa-miR-769-5p	0.0229	0.1515	0.657	-0.27	-0.27	N/A
ZKSCAN3	ENST00000377255.3	zinc finger with KRAB and SCAN domains 3	63	1	1	0	0	2	hsa-miR-769-5p	0.0842	0.4483	1.3171	-0.27	-0.28	N/A
CXorf30	ENST00000378657.4	chromosome X open reading frame 30	5	1	0	0	1	0	hsa-miR-769-5p	0.0261	0.1827	0.969	-0.27	-0.27	N/A
CCNDBP1	ENST00000300213.4	cyclin D-type binding-protein 1	1136	3	0	1	2	0	hsa-miR-769-5p	0.024	0.1538	0.5747	-0.27	-0.4	N/A
TNFRSF9	ENST00000377507.3	tumor necrosis factor receptor superfamily, member 9	16	3	0	0	3	0	hsa-miR-769-5p	0.0183	0.1292	0.7184	-0.27	-0.29	N/A
RSPO1	ENST00000373059.1	R-spondin 1	5	1	1	0	0	0	hsa-miR-769-5p	0.0219	0.143	0.5694	-0.27	-0.27	N/A
SCIMP	ENST00000574081.1	SLP adaptor and CSK interacting membrane protein	5	1	0	1	0	0	hsa-miR-769-5p	0.0211	0.1372	0.5408	-0.27	-0.27	N/A
KCTD5	ENST00000301738.4	potassium channel tetramerization domain containing 5	2296	1	0	1	0	0	hsa-miR-769-5p	0.0284	0.1789	0.6418	-0.27	-0.27	N/A
RPL3L	ENST00000268661.7	ribosomal protein L3-like	5	1	1	0	0	0	hsa-miR-769-5p	0.0238	0.1542	0.6069	-0.27	-0.27	N/A
TNFAIP8L1	ENST00000327473.4	tumor necrosis factor, alpha-induced protein 8-like 1	603	1	1	0	0	1	hsa-miR-769-5p	0.0383	0.2404	0.9358	-0.27	-0.33	N/A
CDKL1	ENST00000395834.1	cyclin-dependent kinase-like 1 (CDC2-related kinase)	90	3	0	0	3	1	hsa-miR-769-5p	0.0292	0.2033	1.0919	-0.27	-0.3	N/A
RETSAT	ENST00000295802.4	retinol saturase (all-trans-retinol 13,14-reductase)	2045	2	0	2	0	0	hsa-miR-769-5p	0.0368	0.2287	0.8285	-0.27	-0.29	N/A
PCP2	ENST00000598935.1	Purkinje cell protein 2	5	1	0	0	1	0	hsa-miR-769-5p	0.005	0.0355	0.2138	-0.27	-0.27	N/A
METTL2B	ENST00000480046.1	methyltransferase like 2B	22	1	0	1	0	0	hsa-miR-769-5p	0.0393	0.244	0.8898	-0.27	-0.27	N/A
KRTAP5-11	ENST00000398530.1	keratin associated protein 5-11	5	1	0	1	0	0	hsa-miR-769-5p	0.0195	0.1287	0.5377	-0.27	-0.27	N/A
C15orf38	ENST00000357484.5	chromosome 15 open reading frame 38	325	2	1	0	1	1	hsa-miR-769-5p	0.0228	0.1497	0.6147	-0.27	-0.34	N/A
PNMA2	ENST00000522362.2	paraneoplastic Ma antigen 2	362	1	0	0	1	2	hsa-miR-769-5p	0.0185	0.1317	0.7783	-0.27	-0.27	N/A
HPCA	ENST00000373467.3	hippocalcin	5	1	1	0	0	0	hsa-miR-769-5p	0.0254	0.1735	0.8214	-0.27	-0.27	N/A
AC006455.1	ENST00000456890.1		5	1	0	1	0	0	hsa-miR-769-5p	0.0142	0.0964	0.4409	-0.27	-0.27	N/A
NELFE	ENST00000375429.3	negative elongation factor complex member E	4509	1	0	0	1	0	hsa-miR-769-5p	0.0058	0.0412	0.2411	-0.26	-0.26	N/A
SLMO2	ENST00000355937.4	slowmo homolog 2 (Drosophila)	374	1	0	1	0	0	hsa-miR-769-5p	0.0047	0.0339	0.206	-0.26	-0.26	N/A
MAMDC4	ENST00000317446.2	MAM domain containing 4	377	1	1	0	0	0	hsa-miR-769-5p	0.0171	0.1205	0.6804	-0.26	-0.26	N/A
TMIE	ENST00000326431.3	transmembrane inner ear	26	1	0	1	0	0	hsa-miR-769-5p	0.0279	0.1752	0.6109	-0.26	-0.26	N/A
ZNF461	ENST00000588268.1	zinc finger protein 461	164	1	0	0	1	0	hsa-miR-769-5p	0.0145	0.0981	0.4456	-0.26	-0.26	N/A
FAM110B	ENST00000361488.3	family with sequence similarity 110, member B	60	1	0	1	0	2	hsa-miR-769-5p	0.0316	0.2144	1.041	-0.26	-0.27	N/A
SQSTM1	ENST00000389805.4	sequestosome 1	5047	1	0	1	0	1	hsa-miR-769-5p	0.0141	0.1003	0.5769	-0.26	-0.26	N/A
S100A16	ENST00000368704.1	S100 calcium binding protein A16	88	2	0	1	1	0	hsa-miR-769-5p	0.03	0.2014	0.9355	-0.26	-0.26	N/A
DSC3	ENST00000434452.1	desmocollin 3	390	1	0	1	0	1	hsa-miR-769-5p	0.0505	0.308	1.1065	-0.26	-0.26	N/A
ASB13	ENST00000357700.6	ankyrin repeat and SOCS box containing 13	1578	1	0	1	0	0	hsa-miR-769-5p	0.0299	0.1941	0.7994	-0.26	-0.26	N/A
TMEM78	ENST00000323223.2	transmembrane protein 78	5	2	0	0	2	0	hsa-miR-769-5p	0.0084	0.0606	0.3743	-0.26	-0.26	N/A
UVSSA	ENST00000389851.4	UV-stimulated scaffold protein A	86	1	1	0	0	1	hsa-miR-769-5p	0.0412	0.253	0.9309	-0.26	-0.29	N/A
FAM20C	ENST00000313766.5	family with sequence similarity 20, member C	273	1	1	0	0	1	hsa-miR-769-5p	0.0177	0.1212	0.5858	-0.26	-0.26	N/A
DSCC1	ENST00000313655.4	DNA replication and sister chromatid cohesion 1	802	1	0	1	0	0	hsa-miR-769-5p	0.0232	0.1473	0.5308	-0.26	-0.29	N/A
CD300LD	ENST00000375352.1	CD300 molecule-like family member d	5	1	0	1	0	1	hsa-miR-769-5p	0.0156	0.1089	0.5915	-0.26	-0.26	N/A
LRCH1	ENST00000311191.6	leucine-rich repeats and calponin homology (CH) domain containing 1	381	1	1	0	0	0	hsa-miR-769-5p	0.0518	0.2922	0.8202	-0.26	-0.26	N/A
C2orf50	ENST00000381585.3	chromosome 2 open reading frame 50	5	2	0	1	1	0	hsa-miR-769-5p	0.0231	0.1591	0.783	-0.26	-0.26	N/A
MCM8	ENST00000378896.3	minichromosome maintenance complex component 8	85	2	1	0	1	1	hsa-miR-769-5p	0.0814	0.387	0.9797	-0.26	-0.38	N/A
KRBA2	ENST00000396267.1	KRAB-A domain containing 2	14	2	1	0	1	3	hsa-miR-769-5p	0.0597	0.3452	1.2782	-0.26	-0.41	N/A
LCP1	ENST00000398576.2	lymphocyte cytosolic protein 1 (L-plastin)	7	1	1	0	0	0	hsa-miR-769-5p	0.0257	0.1684	0.7037	-0.26	-0.26	N/A
AC139100.2	ENST00000588226.1	Uncharacterized protein	55	1	0	1	0	0	hsa-miR-769-5p	0.0184	0.1217	0.5059	-0.25	-0.25	N/A
SPAST	ENST00000315285.3	spastin	239	1	1	0	0	0	hsa-miR-769-5p	0.0511	0.2673	0.6567	-0.25	-0.35	N/A
RNF165	ENST00000269439.7	ring finger protein 165	18	1	0	1	0	2	hsa-miR-769-5p	0.0388	0.2712	1.4798	-0.25	-0.25	N/A
HDDC3	ENST00000559898.1	HD domain containing 3	1127	1	0	1	0	0	hsa-miR-769-5p	0.0146	0.0985	0.4454	-0.25	-0.26	N/A
CYP3A5	ENST00000339843.2	cytochrome P450, family 3, subfamily A, polypeptide 5	5	1	0	0	1	1	hsa-miR-769-5p	0.0089	0.0644	0.4098	-0.25	-0.25	N/A
NDNL2	ENST00000332303.4	necdin-like 2	759	1	0	1	0	0	hsa-miR-769-5p	0.0104	0.0718	0.3637	-0.25	-0.25	N/A
FHL3	ENST00000373016.3	four and a half LIM domains 3	921	1	0	1	0	1	hsa-miR-769-5p	0.0111	0.0789	0.4627	-0.25	-0.25	N/A
GALNT6	ENST00000543196.2	UDP-N-acetyl-alpha-D-galactosamine:polypeptide N-acetylgalactosaminyltransferase 6 (GalNAc-T6)	83	1	1	0	0	0	hsa-miR-769-5p	0.0498	0.2944	0.9663	-0.25	-0.25	N/A
AC007461.1	ENST00000602013.1	Uncharacterized protein	7	1	0	0	1	0	hsa-miR-769-5p	0.0054	0.039	0.2463	-0.25	-0.25	N/A
ZIC4	ENST00000383075.3	Zic family member 4	5	1	0	1	0	0	hsa-miR-769-5p	0.0305	0.2025	0.9108	-0.25	-0.25	N/A
FXYD6	ENST00000540359.1	FXYD domain containing ion transport regulator 6	42	1	0	1	0	1	hsa-miR-769-5p	0.0202	0.1355	0.6178	-0.25	-0.25	N/A
KRTAP5-2	ENST00000412090.1	keratin associated protein 5-2	5	1	0	1	0	0	hsa-miR-769-5p	0.0169	0.113	0.5017	-0.25	-0.25	N/A
RP11-295D22.1	ENST00000565320.1	Uncharacterized protein	5	1	0	1	0	0	hsa-miR-769-5p	0.0223	0.1441	0.5544	-0.25	-0.25	N/A
LRP2BP	ENST00000362004.3	LRP2 binding protein	5	1	1	0	0	0	hsa-miR-769-5p	0.0484	0.284	0.8895	-0.25	-0.25	N/A
ERO1LB	ENST00000354619.5	ERO1-like beta (S. cerevisiae)	478	1	1	0	0	0	hsa-miR-769-5p	0.0483	0.2677	0.694	-0.25	-0.27	N/A
RAB39A	ENST00000320578.2	RAB39A, member RAS oncogene family	15	1	1	0	0	2	hsa-miR-769-5p	0.0495	0.272	0.8369	-0.25	-0.37	N/A
DEPDC1	ENST00000456315.2	DEP domain containing 1	1068	1	0	1	0	0	hsa-miR-769-5p	0.0393	0.2496	0.9584	-0.25	-0.25	N/A
ZNF446	ENST00000335841.4	zinc finger protein 446	44	1	1	0	0	2	hsa-miR-769-5p	0.0309	0.195	0.7104	-0.25	-0.25	N/A
ARC	ENST00000356613.2	activity-regulated cytoskeleton-associated protein	5	1	1	0	0	0	hsa-miR-769-5p	0.0351	0.2118	0.6644	-0.25	-0.25	N/A
CFHR4	ENST00000608469.1	complement factor H-related 4	5	3	0	1	2	0	hsa-miR-769-5p	0.0306	0.1902	0.656	-0.25	-0.33	N/A
EME1	ENST00000338165.4	essential meiotic structure-specific endonuclease 1	13	1	0	1	0	0	hsa-miR-769-5p	0.0309	0.1906	0.635	-0.25	-0.25	N/A
NAA40	ENST00000377793.4	N(alpha)-acetyltransferase 40, NatD catalytic subunit	217	2	0	0	2	0	hsa-miR-769-5p	0.0111	0.0797	0.4962	-0.25	-0.26	N/A
AP000867.1	ENST00000343767.3		5	1	0	1	0	0	hsa-miR-769-5p	0.022	0.1437	0.5842	-0.25	-0.25	N/A
AURKB	ENST00000535053.1	aurora kinase B	57	1	1	0	0	0	hsa-miR-769-5p	0.0072	0.0504	0.2715	-0.24	-0.29	N/A
YPEL2	ENST00000312655.4	yippee-like 2 (Drosophila)	62	1	0	1	0	0	hsa-miR-769-5p	0.0432	0.2728	1.0617	-0.24	-0.24	N/A
CACNA2D4	ENST00000382722.5	calcium channel, voltage-dependent, alpha 2/delta subunit 4	16	1	1	0	0	1	hsa-miR-769-5p	0.0463	0.2808	0.9874	-0.24	-0.24	N/A
NEK5	ENST00000355568.4	NIMA-related kinase 5	5	1	0	1	0	0	hsa-miR-769-5p	0.0342	0.2093	0.6999	-0.24	-0.24	N/A
ZNF160	ENST00000599056.1	zinc finger protein 160	68	2	0	2	0	0	hsa-miR-769-5p	0.0471	0.2953	1.1447	-0.24	-0.27	N/A
AGO4	ENST00000373210.3	argonaute RISC catalytic component 4	96	1	0	1	0	2	hsa-miR-769-5p	0.0363	0.2453	1.1434	-0.24	-0.35	N/A
NT5DC1	ENST00000319550.4	5'-nucleotidase domain containing 1	127	1	0	1	0	1	hsa-miR-769-5p	0.0235	0.1516	0.5808	-0.24	-0.24	N/A
C11orf72	ENST00000333139.3	chromosome 11 open reading frame 72	5	1	0	1	0	0	hsa-miR-769-5p	0.0261	0.1715	0.7233	-0.24	-0.24	N/A
CENPT	ENST00000562787.1	centromere protein T	77	1	0	1	0	0	hsa-miR-769-5p	0.0049	0.0353	0.2192	-0.24	-0.24	N/A
TCEANC	ENST00000380600.1	transcription elongation factor A (SII) N-terminal and central domain containing	21	1	0	1	0	1	hsa-miR-769-5p	0.0311	0.1949	0.695	-0.24	-0.25	N/A
FAM19A1	ENST00000478136.1	family with sequence similarity 19 (chemokine (C-C motif)-like), member A1	5	1	0	1	0	0	hsa-miR-769-5p	0.0081	0.0579	0.3422	-0.24	-0.24	N/A
ELOVL7	ENST00000508821.1	ELOVL fatty acid elongase 7	52	1	1	0	0	1	hsa-miR-769-5p	0.0675	0.3614	0.9641	-0.24	-0.24	N/A
NANOG	ENST00000229307.4	Nanog homeobox	5	1	0	1	0	1	hsa-miR-769-5p	0.0364	0.2323	0.9007	-0.24	-0.24	N/A
POC1B-GALNT4	ENST00000547474.1	POC1B-GALNT4 readthrough	275	1	0	0	1	1	hsa-miR-769-5p	0.0253	0.1745	0.8747	-0.24	-0.24	N/A
TMEM192	ENST00000306480.6	transmembrane protein 192	278	2	1	0	1	1	hsa-miR-769-5p	0.0327	0.2058	0.7688	-0.24	-0.27	N/A
ZNF225	ENST00000592780.1	zinc finger protein 225	100	1	1	0	0	0	hsa-miR-769-5p	0.0343	0.2274	1.0586	-0.24	-0.33	N/A
AMBRA1	ENST00000314845.3	autophagy/beclin-1 regulator 1	35	1	1	0	0	0	hsa-miR-769-5p	0.0779	0.3846	0.8251	-0.24	-0.24	N/A
RWDD2A	ENST00000369724.4	RWD domain containing 2A	286	2	0	1	1	0	hsa-miR-769-5p	0.0378	0.2555	1.1855	-0.24	-0.27	N/A
CNNM1	ENST00000356713.4	cyclin M1	45	1	1	0	0	0	hsa-miR-769-5p	0.0744	0.39	1.0315	-0.24	-0.24	N/A
PTPRU	ENST00000428026.2	protein tyrosine phosphatase, receptor type, U	261	2	1	1	0	0	hsa-miR-769-5p	0.0519	0.3322	1.2865	-0.24	-0.24	N/A
ZNF774	ENST00000354377.3	zinc finger protein 774	27	1	1	0	0	0	hsa-miR-769-5p	0.0584	0.3201	0.8538	-0.24	-0.24	N/A
LRRC55	ENST00000497933.1	leucine rich repeat containing 55	5	2	0	1	1	1	hsa-miR-769-5p	0.0511	0.3343	1.4546	-0.24	-0.24	N/A
NPAS2	ENST00000335681.5	neuronal PAS domain protein 2	559	1	1	0	0	0	hsa-miR-769-5p	0.0289	0.1744	0.5623	-0.24	-0.32	N/A
MYOG	ENST00000241651.4	myogenin (myogenic factor 4)	5	1	0	1	0	1	hsa-miR-769-5p	0.0136	0.0956	0.5203	-0.24	-0.24	N/A
AP3S2	ENST00000336418.4	adaptor-related protein complex 3, sigma 2 subunit	985	2	1	0	1	1	hsa-miR-769-5p	0.0395	0.2291	0.8068	-0.24	-0.44	N/A
PDGFA	ENST00000354513.5	platelet-derived growth factor alpha polypeptide	25	1	1	0	0	0	hsa-miR-769-5p	0.0284	0.1713	0.5346	-0.24	-0.3	N/A
CDNF	ENST00000378442.1	cerebral dopamine neurotrophic factor	6	2	0	0	2	0	hsa-miR-769-5p	0.0108	0.0751	0.3993	-0.24	-0.29	N/A
STXBP5L	ENST00000273666.6	syntaxin binding protein 5-like	19	2	1	0	1	0	hsa-miR-769-5p	0.057	0.3589	1.4737	-0.24	-0.24	N/A
C11orf45	ENST00000310799.3	chromosome 11 open reading frame 45	14	1	0	0	1	1	hsa-miR-769-5p	0.0273	0.1763	0.6993	-0.24	-0.26	N/A
PVR	ENST00000425690.3	poliovirus receptor	761	3	0	1	2	0	hsa-miR-769-5p	0.0315	0.2051	0.8463	-0.24	-0.31	N/A
FEV	ENST00000295727.1	FEV (ETS oncogene family)	5	1	0	1	0	0	hsa-miR-769-5p	0.0131	0.0901	0.44	-0.23	-0.23	N/A
BTNL8	ENST00000231229.4	butyrophilin-like 8	5	1	0	1	0	0	hsa-miR-769-5p	0.02	0.1313	0.5276	-0.23	-0.23	N/A
LYRM7	ENST00000507584.1	LYR motif containing 7	217	2	1	0	1	0	hsa-miR-769-5p	0.0295	0.182	0.7134	-0.23	-0.48	N/A
CFHR3	ENST00000367425.4	complement factor H-related 3	5	1	0	0	1	0	hsa-miR-769-5p	0.031	0.1942	0.6951	-0.23	-0.23	N/A
AJAP1	ENST00000378191.4	adherens junctions associated protein 1	5	3	3	0	0	2	hsa-miR-769-5p	0.0719	0.49	2.4311	-0.23	-0.23	N/A
SLC15A4	ENST00000266771.5	solute carrier family 15 (oligopeptide transporter), member 4	588	1	0	1	0	0	hsa-miR-769-5p	0.0183	0.1224	0.5396	-0.23	-0.23	N/A
SKA3	ENST00000314759.5	spindle and kinetochore associated complex subunit 3	199	1	1	0	0	0	hsa-miR-769-5p	0.024	0.1532	0.5701	-0.23	-0.26	N/A
POP1	ENST00000401707.2	processing of precursor 1, ribonuclease P/MRP subunit (S. cerevisiae)	499	1	1	0	0	0	hsa-miR-769-5p	0.0543	0.2952	0.7614	-0.23	-0.25	N/A
CCDC170	ENST00000239374.7	coiled-coil domain containing 170	15	2	1	0	1	1	hsa-miR-769-5p	0.0801	0.424	1.2024	-0.23	-0.23	N/A
SGK1	ENST00000367858.5	serum/glucocorticoid regulated kinase 1	369	1	0	1	0	0	hsa-miR-769-5p	0.021	0.137	0.5398	-0.23	-0.23	N/A
SRRM4	ENST00000267260.4	serine/arginine repetitive matrix 4	22	2	1	0	1	3	hsa-miR-769-5p	0.1372	0.7507	2.3487	-0.23	-0.23	N/A
BTBD9	ENST00000314100.6	BTB (POZ) domain containing 9	65	2	1	1	0	2	hsa-miR-769-5p	0.0406	0.2642	1.1404	-0.23	-0.26	N/A
MINOS1-NBL1	ENST00000602662.1	MINOS1-NBL1 readthrough	852	1	0	0	1	1	hsa-miR-769-5p	0.0127	0.0886	0.4746	-0.23	-0.23	N/A
NUP43	ENST00000367403.3	nucleoporin 43kDa	113	1	0	1	0	2	hsa-miR-769-5p	0.0247	0.1692	0.845	-0.23	-0.23	N/A
GABRA4	ENST00000264318.3	gamma-aminobutyric acid (GABA) A receptor, alpha 4	5	2*	1	0	0	0	hsa-miR-769-5p	0.0565	0.3524	1.3905	-0.23	-0.23	N/A
NBL1	ENST00000375136.3	neuroblastoma 1, DAN family BMP antagonist	852	1	0	0	1	1	hsa-miR-769-5p	0.0127	0.0886	0.4746	-0.23	-0.23	N/A
CAMLG	ENST00000514518.1	calcium modulating ligand	458	2	0	0	2	1	hsa-miR-769-5p	0.0072	0.0509	0.2855	-0.23	-0.4	N/A
IL36RN	ENST00000346807.3	interleukin 36 receptor antagonist	5	1	0	1	0	1	hsa-miR-769-5p	0.0178	0.122	0.5951	-0.23	-0.23	N/A
S100A14	ENST00000476873.1	S100 calcium binding protein A14	5	1	0	1	0	0	hsa-miR-769-5p	0.0079	0.0553	0.302	-0.23	-0.23	N/A
TMEM221	ENST00000341130.5	transmembrane protein 221	5	1	0	1	0	1	hsa-miR-769-5p	0.0133	0.0922	0.4707	-0.23	-0.23	N/A
ICAM1	ENST00000264832.3	intercellular adhesion molecule 1	861	1	0	1	0	2	hsa-miR-769-5p	0.0388	0.2306	0.7864	-0.23	-0.48	N/A
ZNF891	ENST00000537226.1	zinc finger protein 891	9	2	0	1	1	0	hsa-miR-769-5p	0.0366	0.2239	0.8276	-0.23	-0.33	N/A
SLC35A3	ENST00000465289.1	solute carrier family 35 (UDP-N-acetylglucosamine (UDP-GlcNAc) transporter), member A3	191	2	1	1	0	0	hsa-miR-769-5p	0.029	0.1879	0.7717	-0.23	-0.44	N/A
GPR26	ENST00000284674.1	G protein-coupled receptor 26	5	1	0	1	0	1	hsa-miR-769-5p	0.0391	0.2404	0.8492	-0.23	-0.23	N/A
WDR55	ENST00000358337.5	WD repeat domain 55	251	1	1	0	0	1	hsa-miR-769-5p	0.0216	0.1433	0.6249	-0.23	-0.24	N/A
RP11-422N16.3	ENST00000499579.1	Uncharacterized protein	5	1	0	1	0	0	hsa-miR-769-5p	0.0234	0.1507	0.5705	-0.23	-0.23	N/A
CYGB	ENST00000293230.5	cytoglobin	10	2	0	1	1	0	hsa-miR-769-5p	0.0095	0.0681	0.4138	-0.23	-0.23	N/A
LYPLAL1	ENST00000366928.5	lysophospholipase-like 1	28	2	1	1	0	0	hsa-miR-769-5p	0.0243	0.1377	0.4127	-0.23	-0.71	N/A
EIF3A	ENST00000369144.3	eukaryotic translation initiation factor 3, subunit A	638	1	0	0	1	0	hsa-miR-769-5p	0.0247	0.1684	0.836	-0.23	-0.23	N/A
FAM188B	ENST00000265299.6	family with sequence similarity 188, member B	30	1	1	0	0	1	hsa-miR-769-5p	0.0095	0.0676	0.4046	-0.23	-0.23	N/A
BNC1	ENST00000345382.2	basonuclin 1	6	1	1	0	0	0	hsa-miR-769-5p	0.0621	0.3383	0.9189	-0.23	-0.23	N/A
C19orf38	ENST00000397820.4	chromosome 19 open reading frame 38	18	1	0	1	0	0	hsa-miR-769-5p	0.0073	0.0516	0.2868	-0.23	-0.23	N/A
LCOR	ENST00000371103.3	ligand dependent nuclear receptor corepressor	94	2	0	1	1	0	hsa-miR-769-5p	0.0423	0.271	1.0923	-0.23	-0.23	N/A
UTP20	ENST00000261637.4	UTP20, small subunit (SSU) processome component, homolog (yeast)	17	1	1	0	0	1	hsa-miR-769-5p	0.0267	0.1824	0.8886	-0.23	-0.23	N/A
GRM6	ENST00000231188.5	glutamate receptor, metabotropic 6	5	2	2	0	0	1	hsa-miR-769-5p	0.0516	0.3367	1.4226	-0.22	-0.22	N/A
METTL2A	ENST00000311506.5	methyltransferase like 2A	14	1	0	1	0	0	hsa-miR-769-5p	0.0311	0.1905	0.6506	-0.22	-0.27	N/A
EIF1AY	ENST00000361365.2	eukaryotic translation initiation factor 1A, Y-linked	5	1	0	0	1	0	hsa-miR-769-5p	0.0274	0.1724	0.6062	-0.22	-0.22	N/A
CPEB1	ENST00000450751.2	cytoplasmic polyadenylation element binding protein 1	5	1	1	0	0	0	hsa-miR-769-5p	0.0201	0.1327	0.5575	-0.22	-0.22	N/A
PHKA2	ENST00000379942.4	phosphorylase kinase, alpha 2 (liver)	588	1	0	0	1	1	hsa-miR-769-5p	0.0155	0.1105	0.6498	-0.22	-0.23	N/A
SLC12A1	ENST00000396577.3	solute carrier family 12 (sodium/potassium/chloride transporter), member 1	5	1	1	0	0	0	hsa-miR-769-5p	0.045	0.2583	0.7201	-0.22	-0.22	N/A
OTOS	ENST00000391989.2	otospiralin	5	1	0	0	1	0	hsa-miR-769-5p	0.0024	0.0177	0.1172	-0.22	-0.22	N/A
OPTC	ENST00000367222.2	opticin	5	1	0	1	0	0	hsa-miR-769-5p	0.0134	0.0914	0.4265	-0.22	-0.22	N/A
PIK3C2B	ENST00000367187.3	phosphatidylinositol-4-phosphate 3-kinase, catalytic subunit type 2 beta	15	1	0	1	0	2	hsa-miR-769-5p	0.0423	0.2837	1.3055	-0.22	-0.22	N/A
SLC39A6	ENST00000269187.5	solute carrier family 39 (zinc transporter), member 6	208	1	0	1	0	0	hsa-miR-769-5p	0.0252	0.1604	0.5853	-0.22	-0.22	N/A
ACTR3	ENST00000263238.2	ARP3 actin-related protein 3 homolog (yeast)	816	1	0	1	0	0	hsa-miR-769-5p	0.0336	0.2096	0.7616	-0.22	-0.23	N/A
HMGCL	ENST00000374490.3	3-hydroxymethyl-3-methylglutaryl-CoA lyase	1129	1	0	1	0	0	hsa-miR-769-5p	0.0189	0.1246	0.5126	-0.22	-0.22	N/A
RNF222	ENST00000344001.3	ring finger protein 222	5	2	0	2	0	0	hsa-miR-769-5p	0.0342	0.2252	0.942	-0.22	-0.22	N/A
NKX2-4	ENST00000351817.4	NK2 homeobox 4	132	1	0	0	1	1	hsa-miR-769-5p	0.0151	0.105	0.551	-0.22	-0.22	N/A
TMEM129	ENST00000303277.2	transmembrane protein 129	57	1	1	0	0	1	hsa-miR-769-5p	0.0258	0.1681	0.6867	-0.22	-0.22	N/A
WWOX	ENST00000539474.2	WW domain containing oxidoreductase	48	1	0	1	0	0	hsa-miR-769-5p	0.03	0.1948	0.7921	-0.22	-0.22	N/A
TES	ENST00000358204.4	testis derived transcript (3 LIM domains)	34	2	0	0	2	0	hsa-miR-769-5p	0.0156	0.1085	0.5657	-0.22	-0.22	N/A
SLC9A1	ENST00000263980.3	solute carrier family 9, subfamily A (NHE1, cation proton antiporter 1), member 1	147	1	1	0	0	0	hsa-miR-769-5p	0.0289	0.1801	0.6188	-0.22	-0.22	N/A
E2F4	ENST00000379378.3	E2F transcription factor 4, p107/p130-binding	1433	1	0	1	0	0	hsa-miR-769-5p	0.0462	0.2724	0.8575	-0.22	-0.22	N/A
MCFD2	ENST00000444761.2	multiple coagulation factor deficiency 2	1648	1	1	0	0	1	hsa-miR-769-5p	0.0178	0.1237	0.6576	-0.22	-0.25	N/A
SNAI3	ENST00000332281.5	snail family zinc finger 3	5	2	0	1	1	1	hsa-miR-769-5p	0.0184	0.1284	0.6776	-0.22	-0.22	N/A
FAM215A	ENST00000588043.2	family with sequence similarity 215, member A (non-protein coding)	5	1	0	1	0	0	hsa-miR-769-5p	0.0074	0.0521	0.29	-0.22	-0.22	N/A
DTX4	ENST00000227451.3	deltex homolog 4 (Drosophila)	5	1	0	1	0	0	hsa-miR-769-5p	0.0444	0.2556	0.7219	-0.22	-0.22	N/A
SERF1B	ENST00000380750.3	small EDRK-rich factor 1B (centromeric)	5	1	0	1	0	1	hsa-miR-769-5p	0.019	0.1281	0.5934	-0.22	-0.22	N/A
SERF1A	ENST00000354833.3	small EDRK-rich factor 1A (telomeric)	5	1	0	1	0	1	hsa-miR-769-5p	0.019	0.1284	0.595	-0.22	-0.22	N/A
ZNF689	ENST00000287461.3	zinc finger protein 689	526	1	0	0	1	1	hsa-miR-769-5p	0.0224	0.1481	0.6308	-0.22	-0.22	N/A
PLAC9	ENST00000372263.3	placenta-specific 9	7	1	0	0	1	1	hsa-miR-769-5p	0.0069	0.0494	0.2879	-0.22	-0.27	N/A
RNF44	ENST00000274811.4	ring finger protein 44	1623	1	1	0	0	1	hsa-miR-769-5p	0.0764	0.3837	0.8741	-0.22	-0.22	N/A
ENTPD3	ENST00000301825.3	ectonucleoside triphosphate diphosphohydrolase 3	5	1	0	1	0	0	hsa-miR-769-5p	0.0174	0.1182	0.555	-0.22	-0.22	N/A
MRPS35	ENST00000538315.1	mitochondrial ribosomal protein S35	3092	1	0	1	0	0	hsa-miR-769-5p	0.011	0.0759	0.3764	-0.22	-0.22	N/A
PLAU	ENST00000372764.3	plasminogen activator, urokinase	4515	1	0	1	0	0	hsa-miR-769-5p	0.0332	0.2113	0.8221	-0.22	-0.22	N/A
RNF11	ENST00000242719.3	ring finger protein 11	5881	2	0	0	2	1	hsa-miR-769-5p	0.0174	0.1203	0.6181	-0.22	-0.27	N/A
SEPT11	ENST00000264893.6	septin 11	515	1	1	0	0	1	hsa-miR-769-5p	0.0398	0.268	1.2428	-0.22	-0.23	N/A
WSCD1	ENST00000574946.1	WSC domain containing 1	403	1	1	0	0	0	hsa-miR-769-5p	0.0432	0.2523	0.8234	-0.22	-0.28	N/A
C9orf163	ENST00000354376.1	chromosome 9 open reading frame 163	17	1	0	1	0	0	hsa-miR-769-5p	0.0132	0.0905	0.4439	-0.21	-0.21	N/A
STOML3	ENST00000379631.4	stomatin (EPB72)-like 3	5	1	0	1	0	1	hsa-miR-769-5p	0.0096	0.0685	0.397	-0.21	-0.21	N/A
C1orf64	ENST00000329454.2	chromosome 1 open reading frame 64	5	1	1	0	0	0	hsa-miR-769-5p	0.0538	0.3201	1.0806	-0.21	-0.21	N/A
TK2	ENST00000299697.7	thymidine kinase 2, mitochondrial	439	1	0	0	1	0	hsa-miR-769-5p	0.0339	0.2151	0.8229	-0.21	-0.22	N/A
LIX1L	ENST00000369308.3	Lix1 homolog (mouse)-like	695	1	1	0	0	2	hsa-miR-769-5p	0.0282	0.1924	0.9327	-0.21	-0.26	N/A
KCNA7	ENST00000221444.1	potassium voltage-gated channel, shaker-related subfamily, member 7	11	1	1	0	0	0	hsa-miR-769-5p	0.0488	0.3091	1.2744	-0.21	-0.21	N/A
ZNF510	ENST00000375231.1	zinc finger protein 510	40	1	0	1	0	0	hsa-miR-769-5p	0.0487	0.2845	0.8836	-0.21	-0.21	N/A
NNAT	ENST00000062104.2	neuronatin	5	1	0	0	1	0	hsa-miR-769-5p	0.0081	0.0572	0.3095	-0.21	-0.21	N/A
CHCHD5	ENST00000409719.1	coiled-coil-helix-coiled-coil-helix domain containing 5	1577	1	0	0	1	3	hsa-miR-769-5p	0.0168	0.1197	0.6991	-0.21	-0.21	N/A
LONRF3	ENST00000304778.7	LON peptidase N-terminal domain and ring finger 3	36	2	1	1	0	0	hsa-miR-769-5p	0.0653	0.3621	1.0783	-0.21	-0.4	N/A
CEACAM8	ENST00000244336.5	carcinoembryonic antigen-related cell adhesion molecule 8	5	1	0	0	1	1	hsa-miR-769-5p	0.0253	0.1725	0.8132	-0.21	-0.21	N/A
FGD4	ENST00000427716.2	FYVE, RhoGEF and PH domain containing 4	38	2	1	1	0	1	hsa-miR-769-5p	0.036	0.2256	0.8594	-0.21	-0.26	N/A
C9orf152	ENST00000400613.4	chromosome 9 open reading frame 152	5	1	0	1	0	0	hsa-miR-769-5p	0.015	0.1053	0.5715	-0.21	-0.21	N/A
IL17RD	ENST00000296318.7	interleukin 17 receptor D	108	1	1	0	0	1	hsa-miR-769-5p	0.079	0.4344	1.3419	-0.21	-0.21	N/A
RWDD4	ENST00000326397.5	RWD domain containing 4	5	1	0	1	0	0	hsa-miR-769-5p	0.0236	0.1515	0.5688	-0.21	-0.21	N/A
ZNF415	ENST00000597503.1	zinc finger protein 415	38	1	1	0	0	0	hsa-miR-769-5p	0.0167	0.1018	0.3478	-0.21	-0.56	N/A
ZNF880	ENST00000600321.1	zinc finger protein 880	184	1	0	0	1	1	hsa-miR-769-5p	0.0095	0.0671	0.3677	-0.21	-0.22	N/A
CLEC7A	ENST00000298523.5	C-type lectin domain family 7, member A	5	1	0	0	1	1	hsa-miR-769-5p	0.0111	0.0787	0.4428	-0.21	-0.21	N/A
SLC44A4	ENST00000229729.6	solute carrier family 44, member 4	5	1	0	1	0	0	hsa-miR-769-5p	0.0097	0.0678	0.3572	-0.21	-0.21	N/A
TMPRSS5	ENST00000536856.1	transmembrane protease, serine 5	8	1	0	1	0	0	hsa-miR-769-5p	0.0128	0.0905	0.5035	-0.21	-0.21	N/A
CARNS1	ENST00000307823.3	carnosine synthase 1	14	1	1	0	0	0	hsa-miR-769-5p	0.0159	0.1084	0.5124	-0.21	-0.21	N/A
C4orf40	ENST00000344526.5	chromosome 4 open reading frame 40	5	2	0	0	2	0	hsa-miR-769-5p	0.0137	0.0976	0.5735	-0.21	-0.21	N/A
KCNK9	ENST00000303015.1	potassium channel, subfamily K, member 9	5	1	0	0	1	0	hsa-miR-769-5p	0.0055	0.039	0.2305	-0.21	-0.21	N/A
ID1	ENST00000376105.3	inhibitor of DNA binding 1, dominant negative helix-loop-helix protein	7992	1	0	0	1	1	hsa-miR-769-5p	0.0092	0.0646	0.3589	-0.21	-0.21	N/A
PPP1R3E	ENST00000452015.4	protein phosphatase 1, regulatory subunit 3E	77	2	0	2	0	0	hsa-miR-769-5p	0.0357	0.221	0.7736	-0.21	-0.32	N/A
YWHAE	ENST00000264335.8	tyrosine 3-monooxygenase/tryptophan 5-monooxygenase activation protein, epsilon polypeptide	144	1	0	0	1	0	hsa-miR-769-5p	0.0131	0.0898	0.4294	-0.21	-0.21	N/A
FCHSD1	ENST00000435817.2	FCH and double SH3 domains 1	364	1	0	1	0	1	hsa-miR-769-5p	0.0138	0.0939	0.4336	-0.21	-0.24	N/A
EVA1A	ENST00000393913.3	eva-1 homolog A (C. elegans)	45	1	0	1	0	0	hsa-miR-769-5p	0.0057	0.041	0.2481	-0.21	-0.21	N/A
NUSAP1	ENST00000260359.6	nucleolar and spindle associated protein 1	686	2	0	0	2	0	hsa-miR-769-5p	0.0096	0.0685	0.4058	-0.21	-0.26	N/A
SLC35B4	ENST00000378509.4	solute carrier family 35 (UDP-xylose/UDP-N-acetylglucosamine transporter), member B4	899	3	0	1	2	0	hsa-miR-769-5p	0.0271	0.1878	0.9722	-0.21	-0.22	N/A
PRR13	ENST00000549068.1	proline rich 13	387	3	0	0	3	3	hsa-miR-769-5p	0.0073	0.0525	0.3309	-0.21	-0.39	N/A
CX3CR1	ENST00000399220.2	chemokine (C-X3-C motif) receptor 1	17	1	1	0	0	0	hsa-miR-769-5p	0.0145	0.0981	0.4455	-0.21	-0.21	N/A
PGPEP1	ENST00000597431.2	pyroglutamyl-peptidase I	82	2*	0	1	0	1	hsa-miR-769-5p	0.0111	0.08	0.5086	-0.21	-0.22	N/A
HIF1AN	ENST00000299163.6	hypoxia inducible factor 1, alpha subunit inhibitor	1545	4	2	1	1	1	hsa-miR-769-5p	0.0382	0.247	0.9978	-0.21	-0.39	N/A
AL450307.1	ENST00000341866.3	Uncharacterized protein; cDNA FLJ46300 fis, clone TESTI4035989	5	2	1	0	1	0	hsa-miR-769-5p	0.0396	0.2395	0.7953	-0.21	-0.21	N/A
TMC5	ENST00000381414.4	transmembrane channel-like 5	6	1	1	0	0	0	hsa-miR-769-5p	0.0578	0.3051	0.7637	-0.21	-0.24	N/A
ZNF365	ENST00000395254.3	zinc finger protein 365	173	1	0	1	0	0	hsa-miR-769-5p	0.0167	0.1113	0.4805	-0.21	-0.21	N/A
IL10	ENST00000423557.1	interleukin 10	5	1	0	1	0	0	hsa-miR-769-5p	0.0124	0.0868	0.4741	-0.21	-0.21	N/A
OSM	ENST00000215781.2	oncostatin M	5	2	0	1	1	0	hsa-miR-769-5p	0.0118	0.0824	0.4451	-0.21	-0.21	N/A
NPB	ENST00000333383.7	neuropeptide B	13	1	0	1	0	0	hsa-miR-769-5p	0.0026	0.0189	0.1249	-0.21	-0.21	N/A
IL17REL	ENST00000389983.2	interleukin 17 receptor E-like	5	3	0	0	3	1	hsa-miR-769-5p	0.0236	0.1694	1.0324	-0.21	-0.21	N/A
HMGCR	ENST00000287936.4	3-hydroxy-3-methylglutaryl-CoA reductase	1385	1	1	0	0	0	hsa-miR-769-5p	0.0428	0.2484	0.7189	-0.21	-0.21	N/A
MRPS18B	ENST00000506373.2	mitochondrial ribosomal protein S18B	1667	1	0	0	1	1	hsa-miR-769-5p	0.0101	0.073	0.4616	-0.21	-0.21	N/A
BMP2K	ENST00000335016.5	BMP2 inducible kinase	164	1	0	1	0	1	hsa-miR-769-5p	0.0372	0.2297	0.8162	-0.21	-0.21	N/A
ZC4H2	ENST00000545618.1	zinc finger, C4H2 domain containing	432	1	1	0	0	0	hsa-miR-769-5p	0.0078	0.0546	0.2992	-0.21	-0.21	N/A
NDUFA10	ENST00000252711.2	NADH dehydrogenase (ubiquinone) 1 alpha subcomplex, 10, 42kDa	2249	1	0	0	1	0	hsa-miR-769-5p	0.0061	0.0435	0.252	-0.21	-0.21	N/A
C12orf77	ENST00000549828.1	chromosome 12 open reading frame 77	5	1	0	1	0	0	hsa-miR-769-5p	0.0076	0.0537	0.2954	-0.21	-0.21	N/A
PPM1K	ENST00000608933.1	protein phosphatase, Mg2+/Mn2+ dependent, 1K	46	1	0	1	0	3	hsa-miR-769-5p	0.025	0.1698	0.8292	-0.21	-0.21	N/A
RBM33	ENST00000341148.3	RNA binding motif protein 33	444	2	1	1	0	0	hsa-miR-769-5p	0.0242	0.1483	0.617	-0.21	-0.49	N/A
LILRA6	ENST00000391735.3	leukocyte immunoglobulin-like receptor, subfamily A (with TM domain), member 6	5	1	0	0	1	1	hsa-miR-769-5p	0.0193	0.1287	0.5593	-0.2	-0.2	N/A
GRIK1-AS2	ENST00000333765.4	GRIK1 antisense RNA 2	5	1	0	0	1	0	hsa-miR-769-5p	0.0064	0.0456	0.2663	-0.2	-0.2	N/A
CLEC16A	ENST00000409790.1	C-type lectin domain family 16, member A	108	2	1	1	0	1	hsa-miR-769-5p	0.0455	0.3035	1.3375	-0.2	-0.24	N/A
MKRN1	ENST00000255977.2	makorin ring finger protein 1	5	1	0	1	0	1	hsa-miR-769-5p	0.0246	0.1648	0.7575	-0.2	-0.2	N/A
PATE3	ENST00000445202.1	prostate and testis expressed 3	5	1	0	1	0	0	hsa-miR-769-5p	0.0191	0.126	0.5158	-0.2	-0.2	N/A
CASP7	ENST00000369331.4	caspase 7, apoptosis-related cysteine peptidase	277	1	0	0	1	1	hsa-miR-769-5p	0.0099	0.0707	0.4336	-0.2	-0.2	N/A
GPX8	ENST00000296734.6	glutathione peroxidase 8 (putative)	2107	1	0	0	1	0	hsa-miR-769-5p	0.01	0.071	0.4028	-0.2	-0.2	N/A
GPSM3	ENST00000487761.1	G-protein signaling modulator 3	125	1	0	0	1	0	hsa-miR-769-5p	0.0104	0.0719	0.364	-0.2	-0.2	N/A
KRTAP10-2	ENST00000391621.1	keratin associated protein 10-2	5	2	0	0	2	0	hsa-miR-769-5p	0.004	0.0288	0.1912	-0.2	-0.2	N/A
MINPP1	ENST00000371994.4	multiple inositol-polyphosphate phosphatase 1	1079	1	0	0	1	0	hsa-miR-769-5p	0.0166	0.1168	0.6507	-0.2	-0.2	N/A
RARRES1	ENST00000237696.5	retinoic acid receptor responder (tazarotene induced) 1	73	1	0	0	1	0	hsa-miR-769-5p	0.0249	0.1594	0.5914	-0.2	-0.2	N/A
FKBP11	ENST00000552878.1	FK506 binding protein 11, 19 kDa	37	1	0	0	1	0	hsa-miR-769-5p	0.0048	0.0348	0.2183	-0.2	-0.2	N/A
CYP4F11	ENST00000326742.8	cytochrome P450, family 4, subfamily F, polypeptide 11	8	1	1	0	0	0	hsa-miR-769-5p	0.0325	0.2087	0.848	-0.2	-0.2	N/A
CTRC	ENST00000375943.2	chymotrypsin C (caldecrin)	5	2	0	0	2	2	hsa-miR-769-5p	0.0217	0.1548	0.9166	-0.2	-0.2	N/A
GPR63	ENST00000229955.3	G protein-coupled receptor 63	5	2	1	0	1	1	hsa-miR-769-5p	0.0322	0.2196	1.0932	-0.2	-0.2	N/A
FAM185A	ENST00000409231.3	family with sequence similarity 185, member A	67	1	0	1	0	0	hsa-miR-769-5p	0.0175	0.1158	0.4816	-0.2	-0.21	N/A
RASSF1	ENST00000327761.3	Ras association (RalGDS/AF-6) domain family member 1	236	1	0	0	1	1	hsa-miR-769-5p	0.0147	0.1028	0.566	-0.2	-0.2	N/A
VSIG10	ENST00000359236.5	V-set and immunoglobulin domain containing 10	355	2	0	0	2	0	hsa-miR-769-5p	0.0113	0.08	0.4456	-0.2	-0.3	N/A
PLCE1	ENST00000371380.3	phospholipase C, epsilon 1	7	1	0	1	0	1	hsa-miR-769-5p	0.0629	0.394	1.5186	-0.2	-0.2	N/A
CCDC22	ENST00000376227.3	coiled-coil domain containing 22	609	1	0	1	0	0	hsa-miR-769-5p	0.0142	0.0965	0.4473	-0.2	-0.2	N/A
QRSL1	ENST00000369046.4	glutaminyl-tRNA synthase (glutamine-hydrolyzing)-like 1	53	1	1	0	0	0	hsa-miR-769-5p	0.0359	0.2125	0.768	-0.2	-0.38	N/A
PRUNE2	ENST00000376718.3	prune homolog 2 (Drosophila)	121	1	1	0	0	0	hsa-miR-769-5p	0.0512	0.3204	1.2594	-0.2	-0.2	N/A
TMEM182	ENST00000412401.2	transmembrane protein 182	69	1	0	1	0	0	hsa-miR-769-5p	0.016	0.111	0.5794	-0.2	-0.2	N/A
ZNF233	ENST00000592581.1	zinc finger protein 233	6	1	0	1	0	0	hsa-miR-769-5p	0.0118	0.0809	0.3941	-0.2	-0.2	N/A
GLS2	ENST00000311966.4	glutaminase 2 (liver, mitochondrial)	10	1	0	1	0	0	hsa-miR-769-5p	0.0088	0.0618	0.332	-0.2	-0.2	N/A
PPM1M	ENST00000296487.4	protein phosphatase, Mg2+/Mn2+ dependent, 1M	5	1	0	1	0	0	hsa-miR-769-5p	0.0154	0.1093	0.636	-0.2	-0.2	N/A
CTNNAL1	ENST00000374595.4	catenin (cadherin-associated protein), alpha-like 1	5702	1	0	0	1	0	hsa-miR-769-5p	0.0162	0.1084	0.4734	-0.2	-0.2	N/A
FETUB	ENST00000539949.1	fetuin B	13	1	0	0	1	0	hsa-miR-769-5p	0.0095	0.0679	0.4119	-0.2	-0.2	N/A
RIPK1	ENST00000380409.2	receptor (TNFRSF)-interacting serine-threonine kinase 1	20	2	0	0	2	0	hsa-miR-769-5p	0.0118	0.0855	0.5468	-0.2	-0.2	N/A
PCSK2	ENST00000377899.1	proprotein convertase subtilisin/kexin type 2	9	1	0	0	1	1	hsa-miR-769-5p	0.0213	0.1494	0.8084	-0.2	-0.2	N/A
PRKAB2	ENST00000254101.3	protein kinase, AMP-activated, beta 2 non-catalytic subunit	363	2	0	1	1	0	hsa-miR-769-5p	0.0379	0.2379	0.8758	-0.2	-0.22	N/A
PLS1	ENST00000457734.2	plastin 1	467	1	0	1	0	0	hsa-miR-769-5p	0.0247	0.1567	0.567	-0.2	-0.21	N/A
CRMP1	ENST00000324989.7	collapsin response mediator protein 1	252	1	0	1	0	1	hsa-miR-769-5p	0.0205	0.1387	0.6443	-0.2	-0.2	N/A
RSPH4A	ENST00000368581.4	radial spoke head 4 homolog A (Chlamydomonas)	5	1	0	0	1	0	hsa-miR-769-5p	0.0301	0.1905	0.7098	-0.2	-0.2	N/A
UBTD2	ENST00000393792.2	ubiquitin domain containing 2	297	1	0	1	0	0	hsa-miR-769-5p	0.0163	0.1079	0.4648	-0.2	-0.26	N/A
NCEH1	ENST00000475381.1	neutral cholesterol ester hydrolase 1	1779	1	0	1	0	0	hsa-miR-769-5p	0.0296	0.1905	0.7596	-0.2	-0.2	N/A
TRAPPC3	ENST00000373166.3	trafficking protein particle complex 3	470	1	1	0	0	0	hsa-miR-769-5p	0.0134	0.0847	0.301	-0.2	-0.43	N/A
COL5A1	ENST00000371817.3	collagen, type V, alpha 1	3111	2	1	1	0	0	hsa-miR-769-5p	0.0812	0.4572	1.4532	-0.2	-0.24	N/A
SLC8A2	ENST00000236877.6	solute carrier family 8 (sodium/calcium exchanger), member 2	5	2	0	2	0	1	hsa-miR-769-5p	0.0349	0.2341	1.0696	-0.2	-0.2	N/A
C5orf45	ENST00000518219.1	chromosome 5 open reading frame 45	313	3	0	1	2	1	hsa-miR-769-5p	0.0334	0.2347	1.302	-0.2	-0.2	N/A
BX255923.1	ENST00000354995.3	HDCMB45P; Uncharacterized protein	5	1	0	0	1	0	hsa-miR-769-5p	0.0065	0.046	0.2628	-0.2	-0.2	N/A
BEST2	ENST00000553030.1	bestrophin 2	5	1	0	1	0	0	hsa-miR-769-5p	0.0213	0.1388	0.5435	-0.2	-0.2	N/A
RPL3	ENST00000401609.1	ribosomal protein L3	11	1	0	0	1	1	hsa-miR-769-5p	0.005	0.036	0.2215	-0.2	-0.25	N/A
C5orf22	ENST00000325366.9	chromosome 5 open reading frame 22	598	2	0	0	2	1	hsa-miR-769-5p	0.0134	0.0966	0.6172	-0.2	-0.21	N/A
BTD	ENST00000303498.5	biotinidase	183	4	1	0	3	3	hsa-miR-769-5p	0.0914	0.5544	2.2234	-0.2	-0.23	N/A
PPM1F	ENST00000263212.5	protein phosphatase, Mg2+/Mn2+ dependent, 1F	786	2	0	1	1	1	hsa-miR-769-5p	0.0272	0.1849	0.8829	-0.2	-0.29	N/A
CSNK1G1	ENST00000303052.7	casein kinase 1, gamma 1	149	1	1	0	0	0	hsa-miR-769-5p	0.0648	0.3924	1.4811	-0.2	-0.2	N/A
LOH12CR1	ENST00000314565.4	loss of heterozygosity, 12, chromosomal region 1	135	2	1	1	0	0	hsa-miR-769-5p	0.0198	0.1309	0.5758	-0.2	-0.39	N/A
FGF9	ENST00000382353.5	fibroblast growth factor 9	136	1	0	0	1	1	hsa-miR-769-5p	0.0192	0.1331	0.6725	-0.2	-0.21	N/A
VPS37C	ENST00000301765.5	vacuolar protein sorting 37 homolog C (S. cerevisiae)	3267	1	1	0	0	1	hsa-miR-769-5p	0.0134	0.0918	0.4399	-0.2	-0.2	N/A
CRTC3	ENST00000420329.2	CREB regulated transcription coactivator 3	612	1	1	0	0	0	hsa-miR-769-5p	0.0525	0.2987	0.876	-0.2	-0.2	N/A
CD2	ENST00000369478.3	CD2 molecule	5	1	0	0	1	1	hsa-miR-769-5p	0.009	0.0653	0.4162	-0.2	-0.2	N/A
ZNF770	ENST00000356321.4	zinc finger protein 770	52	1	0	0	1	2	hsa-miR-769-5p	0.0178	0.1278	0.7802	-0.2	-0.28	N/A
PMAIP1	ENST00000316660.6	phorbol-12-myristate-13-acetate-induced protein 1	12503	1	0	0	1	0	hsa-miR-769-5p	0.0153	0.1031	0.4582	-0.2	-0.2	N/A
CLRN3	ENST00000368671.3	clarin 3	17	1	0	0	1	0	hsa-miR-769-5p	0.003	0.022	0.1428	-0.2	-0.2	N/A
PSMB2	ENST00000373237.3	proteasome (prosome, macropain) subunit, beta type, 2	19765	3	1	0	2	3	hsa-miR-769-5p	0.009	0.0639	0.3649	-0.19	-0.62	N/A
SLC7A8	ENST00000469263.1	solute carrier family 7 (amino acid transporter light chain, L system), member 8	15	1	1	0	0	0	hsa-miR-769-5p	0.0208	0.1355	0.5367	-0.19	-0.19	N/A
SLC22A7	ENST00000372589.3	solute carrier family 22 (organic anion transporter), member 7	20	1	0	0	1	0	hsa-miR-769-5p	0.0138	0.0946	0.4518	-0.19	-0.19	N/A
DAGLB	ENST00000297056.6	diacylglycerol lipase, beta	96	1	0	0	1	0	hsa-miR-769-5p	0.0175	0.1172	0.5131	-0.19	-0.19	N/A
MAPK11	ENST00000330651.6	mitogen-activated protein kinase 11	9	1	1	0	0	0	hsa-miR-769-5p	0.031	0.1933	0.6735	-0.19	-0.19	N/A
MYOC	ENST00000037502.6	myocilin, trabecular meshwork inducible glucocorticoid response	5	1	0	0	1	0	hsa-miR-769-5p	0.0056	0.0402	0.2362	-0.19	-0.19	N/A
ZNF586	ENST00000396150.4	zinc finger protein 586	137	1	0	1	0	0	hsa-miR-769-5p	0.0124	0.0866	0.4718	-0.19	-0.19	N/A
GPR31	ENST00000366834.1	G protein-coupled receptor 31	5	1	0	0	1	0	hsa-miR-769-5p	0.0065	0.046	0.2634	-0.19	-0.19	N/A
ZNF212	ENST00000335870.2	zinc finger protein 212	7	1	0	1	0	0	hsa-miR-769-5p	0.0252	0.1733	0.8738	-0.19	-0.19	N/A
MARK4	ENST00000300843.4	MAP/microtubule affinity-regulating kinase 4	192	1	0	1	0	0	hsa-miR-769-5p	0.0345	0.2094	0.6799	-0.19	-0.2	N/A
CYCS	ENST00000305786.2	cytochrome c, somatic	320	2	0	0	2	0	hsa-miR-769-5p	0.0363	0.2531	1.354	-0.19	-0.21	N/A
KIAA1919	ENST00000368847.4	KIAA1919	73	1	0	0	1	1	hsa-miR-769-5p	0.0394	0.2467	0.9652	-0.19	-0.25	N/A
CEP164	ENST00000278935.3	centrosomal protein 164kDa	79	1	1	0	0	0	hsa-miR-769-5p	0.0291	0.1859	0.7317	-0.19	-0.21	N/A
NPLOC4	ENST00000572760.1	nuclear protein localization 4 homolog (S. cerevisiae)	1360	1	1	0	0	0	hsa-miR-769-5p	0.0119	0.0823	0.4237	-0.19	-0.23	N/A
PLEKHA1	ENST00000538022.1	pleckstrin homology domain containing, family A (phosphoinositide binding specific) member 1	1172	1	0	0	1	1	hsa-miR-769-5p	0.0144	0.0997	0.5161	-0.19	-0.19	N/A
NGB	ENST00000298352.4	neuroglobin	5	3	0	0	3	0	hsa-miR-769-5p	0.0141	0.0991	0.5405	-0.19	-0.19	N/A
C15orf38-AP3S2	ENST00000398333.3	C15orf38-AP3S2 readthrough	985	2	1	0	1	1	hsa-miR-769-5p	0.0392	0.2272	0.8005	-0.19	-0.36	N/A
BTBD19	ENST00000453418.1	BTB (POZ) domain containing 19	61	2	0	2	0	2	hsa-miR-769-5p	0.031	0.2134	1.0743	-0.19	-0.25	N/A
WNT8B	ENST00000343737.5	wingless-type MMTV integration site family, member 8B	25	1	0	1	0	0	hsa-miR-769-5p	0.0125	0.0873	0.4773	-0.19	-0.24	N/A
MOB3B	ENST00000262244.5	MOB kinase activator 3B	52	1	0	1	0	1	hsa-miR-769-5p	0.0147	0.101	0.5007	-0.19	-0.19	N/A
CDCP1	ENST00000296129.1	CUB domain containing protein 1	137	2	1	0	1	1	hsa-miR-769-5p	0.0641	0.3287	0.8754	-0.19	-0.26	N/A
MCCC1	ENST00000265594.4	methylcrotonoyl-CoA carboxylase 1 (alpha)	1313	1	0	0	1	0	hsa-miR-769-5p	0.0045	0.0326	0.2122	-0.19	-0.19	N/A
SERPINE1	ENST00000223095.4	serpin peptidase inhibitor, clade E (nexin, plasminogen activator inhibitor type 1), member 1	1508	1	0	1	0	0	hsa-miR-769-5p	0.0144	0.0969	0.4464	-0.19	-0.23	N/A
HS3ST2	ENST00000261374.3	heparan sulfate (glucosamine) 3-O-sulfotransferase 2	5	1	0	0	1	0	hsa-miR-769-5p	0.0228	0.147	0.5601	-0.19	-0.19	N/A
GALE	ENST00000374497.3	UDP-galactose-4-epimerase	27	1	0	1	0	0	hsa-miR-769-5p	0.0089	0.0622	0.329	-0.19	-0.19	N/A
IER3	ENST00000376377.2	immediate early response 3	768	1	0	1	0	0	hsa-miR-769-5p	0.0064	0.0455	0.2563	-0.19	-0.2	N/A
KIAA1671	ENST00000401395.1	KIAA1671	549	1	0	0	1	2	hsa-miR-769-5p	0.0218	0.155	0.9187	-0.19	-0.19	N/A
MBP	ENST00000397863.1	myelin basic protein	96	2	0	1	1	1	hsa-miR-769-5p	0.0383	0.257	1.2128	-0.19	-0.19	N/A
RAB35	ENST00000534951.1	RAB35, member RAS oncogene family	1051	1	0	0	1	1	hsa-miR-769-5p	0.0133	0.0941	0.5382	-0.19	-0.2	N/A
NFKBID	ENST00000396901.1	nuclear factor of kappa light polypeptide gene enhancer in B-cells inhibitor, delta	40	1	1	0	0	0	hsa-miR-769-5p	0.0241	0.1388	0.3952	-0.19	-0.38	N/A
ZFAND2B	ENST00000409594.1	zinc finger, AN1-type domain 2B	132	1	0	0	1	0	hsa-miR-769-5p	0.0102	0.0708	0.3601	-0.19	-0.19	N/A
DCAF11	ENST00000446197.3	DDB1 and CUL4 associated factor 11	1599	1	0	1	0	1	hsa-miR-769-5p	0.0243	0.1599	0.6763	-0.19	-0.19	N/A
GGT7	ENST00000336431.5	gamma-glutamyltransferase 7	16	2	0	0	2	1	hsa-miR-769-5p	0.0137	0.0971	0.5548	-0.19	-0.19	N/A
LPIN2	ENST00000261596.4	lipin 2	376	1	1	0	0	2	hsa-miR-769-5p	0.0419	0.2525	0.8449	-0.19	-0.19	N/A
CYP21A2	ENST00000418967.2	cytochrome P450, family 21, subfamily A, polypeptide 2	5	1	0	0	1	0	hsa-miR-769-5p	0.0079	0.0565	0.3341	-0.19	-0.19	N/A
TMIGD1	ENST00000538566.2	transmembrane and immunoglobulin domain containing 1	5	1	0	0	1	0	hsa-miR-769-5p	0.0046	0.0332	0.2025	-0.19	-0.19	N/A
TAB3	ENST00000378933.1	TGF-beta activated kinase 1/MAP3K7 binding protein 3	201	2	0	1	1	1	hsa-miR-769-5p	0.0228	0.1563	0.7871	-0.19	-0.26	N/A
TMEM50A	ENST00000374358.4	transmembrane protein 50A	228	1	0	0	1	2	hsa-miR-769-5p	0.0152	0.1076	0.6134	-0.19	-0.27	N/A
SPTBN5	ENST00000320955.6	spectrin, beta, non-erythrocytic 5	7	1	0	0	1	0	hsa-miR-769-5p	0.0293	0.1871	0.7268	-0.19	-0.19	N/A
MAP2K2	ENST00000262948.5	mitogen-activated protein kinase kinase 2	159	1	0	0	1	1	hsa-miR-769-5p	0.0073	0.0519	0.3141	-0.19	-0.19	N/A
JAK1	ENST00000342505.4	Janus kinase 1	139	1	0	1	0	0	hsa-miR-769-5p	0.0209	0.1387	0.6032	-0.19	-0.19	N/A
ABHD2	ENST00000352732.5	abhydrolase domain containing 2	210	2	0	1	1	2	hsa-miR-769-5p	0.0294	0.2096	1.242	-0.19	-0.2	N/A
PABPC1L2A	ENST00000373519.1	poly(A) binding protein, cytoplasmic 1-like 2A	5	1	0	1	0	1	hsa-miR-769-5p	0.0083	0.0601	0.3793	-0.19	-0.19	N/A
IKBKG	ENST00000393549.2	inhibitor of kappa light polypeptide gene enhancer in B-cells, kinase gamma	5	3	0	2	1	1	hsa-miR-769-5p	0.0423	0.2869	1.3846	-0.19	-0.19	N/A
KRT80	ENST00000313234.5	keratin 80	617	1	1	0	0	0	hsa-miR-769-5p	0.0237	0.1522	0.5778	-0.19	-0.19	N/A
KRTAP10-9	ENST00000397911.3	keratin associated protein 10-9	5	2	0	0	2	0	hsa-miR-769-5p	0.0024	0.0178	0.1243	-0.19	-0.19	N/A
GSTO2	ENST00000369707.2	glutathione S-transferase omega 2	97	3	0	1	2	2	hsa-miR-769-5p	0.0272	0.1854	0.9343	-0.19	-0.36	N/A
EPB41L3	ENST00000341928.2	erythrocyte membrane protein band 4.1-like 3	179	1	0	0	1	0	hsa-miR-769-5p	0.0164	0.1158	0.6395	-0.19	-0.19	N/A
IFNAR1	ENST00000270139.3	interferon (alpha, beta and omega) receptor 1	372	1	0	1	0	1	hsa-miR-769-5p	0.0395	0.2515	1.012	-0.19	-0.2	N/A
ZNF491	ENST00000323169.5	zinc finger protein 491	8	2	0	0	2	0	hsa-miR-769-5p	0.0146	0.1049	0.6363	-0.18	-0.18	N/A
SLC45A3	ENST00000367145.3	solute carrier family 45, member 3	17	1	1	0	0	0	hsa-miR-769-5p	0.0199	0.1319	0.5613	-0.18	-0.18	N/A
NUDT16	ENST00000359850.3	nudix (nucleoside diphosphate linked moiety X)-type motif 16	622	3	0	3	0	0	hsa-miR-769-5p	0.0251	0.1623	0.6777	-0.18	-0.52	N/A
FTSJ3	ENST00000427159.2	FtsJ homolog 3 (E. coli)	989	1	0	1	0	0	hsa-miR-769-5p	0.0139	0.0942	0.4344	-0.18	-0.18	N/A
CCNG1	ENST00000340828.2	cyclin G1	1547	1	0	0	1	0	hsa-miR-769-5p	0.0134	0.0915	0.4338	-0.18	-0.18	N/A
CTC-260F20.3	ENST00000555938.1	Uncharacterized protein	5	1	0	1	0	0	hsa-miR-769-5p	0.0032	0.0231	0.1489	-0.18	-0.18	N/A
SPOCK1	ENST00000394945.1	sparc/osteonectin, cwcv and kazal-like domains proteoglycan (testican) 1	935	1	0	1	0	0	hsa-miR-769-5p	0.0183	0.1261	0.6448	-0.18	-0.18	N/A
CRKL	ENST00000354336.3	v-crk avian sarcoma virus CT10 oncogene homolog-like	2142	3	0	1	2	0	hsa-miR-769-5p	0.0274	0.1896	0.9874	-0.18	-0.18	N/A
YKT6	ENST00000223369.2	YKT6 v-SNARE homolog (S. cerevisiae)	2409	1	0	0	1	2	hsa-miR-769-5p	0.0153	0.109	0.6529	-0.18	-0.19	N/A
ALPI	ENST00000295463.3	alkaline phosphatase, intestinal	5	1	0	1	0	0	hsa-miR-769-5p	0.0092	0.0641	0.3359	-0.18	-0.18	N/A
NUP160	ENST00000378460.2	nucleoporin 160kDa	997	1	0	0	1	0	hsa-miR-769-5p	0.0185	0.1279	0.656	-0.18	-0.18	N/A
DSTN	ENST00000246069.7	destrin (actin depolymerizing factor)	10116	2	0	0	2	0	hsa-miR-769-5p	0.0089	0.0622	0.3346	-0.18	-0.2	N/A
SUV39H1	ENST00000453214.2	suppressor of variegation 3-9 homolog 1 (Drosophila)	499	1	0	0	1	1	hsa-miR-769-5p	0.0186	0.1315	0.735	-0.18	-0.18	N/A
ZFYVE28	ENST00000508471.1	zinc finger, FYVE domain containing 28	18	1	1	0	0	2	hsa-miR-769-5p	0.0171	0.1173	0.5827	-0.18	-0.18	N/A
WASF2	ENST00000536657.1	WAS protein family, member 2	311	3	0	1	2	0	hsa-miR-769-5p	0.0368	0.2474	1.164	-0.18	-0.19	N/A
NDN	ENST00000331837.4	necdin, melanoma antigen (MAGE) family member	5	1	0	0	1	0	hsa-miR-769-5p	0.0118	0.0808	0.3938	-0.18	-0.18	N/A
MBLAC2	ENST00000316610.6	metallo-beta-lactamase domain containing 2	498	1	0	1	0	0	hsa-miR-769-5p	0.022	0.1403	0.5274	-0.18	-0.23	N/A
TPP1	ENST00000299427.6	tripeptidyl peptidase I	713	1	0	1	0	0	hsa-miR-769-5p	0.0111	0.0774	0.4163	-0.18	-0.18	N/A
FUT5	ENST00000588525.1	fucosyltransferase 5 (alpha (1,3) fucosyltransferase)	5	2	0	0	2	0	hsa-miR-769-5p	0.0152	0.1055	0.5406	-0.18	-0.18	N/A
C1orf180	ENST00000370624.1	chromosome 1 open reading frame 180	5	2	0	0	2	0	hsa-miR-769-5p	0.0164	0.1148	0.6215	-0.18	-0.18	N/A
IDI2	ENST00000277517.1	isopentenyl-diphosphate delta isomerase 2	5	1	0	0	1	0	hsa-miR-769-5p	0.014	0.0947	0.436	-0.18	-0.18	N/A
C6orf223	ENST00000439969.2	chromosome 6 open reading frame 223	17	2	0	1	1	0	hsa-miR-769-5p	0.0199	0.1368	0.6736	-0.18	-0.2	N/A
KCNJ13	ENST00000409779.1	potassium inwardly-rectifying channel, subfamily J, member 13	5	1	0	0	1	0	hsa-miR-769-5p	0.0021	0.0152	0.1043	-0.18	-0.18	N/A
DGKG	ENST00000265022.3	diacylglycerol kinase, gamma 90kDa	5	2	1	0	1	0	hsa-miR-769-5p	0.0538	0.321	1.1242	-0.18	-0.18	N/A
SIRT6	ENST00000601488.1	sirtuin 6	10	1	0	0	1	1	hsa-miR-769-5p	0.0058	0.0421	0.2713	-0.18	-0.18	N/A
ARHGEF16	ENST00000378378.4	Rho guanine nucleotide exchange factor (GEF) 16	72	2	0	1	1	0	hsa-miR-769-5p	0.0106	0.0754	0.4474	-0.18	-0.18	N/A
RANBP6	ENST00000259569.5	RAN binding protein 6	117	1	0	1	0	0	hsa-miR-769-5p	0.0214	0.1397	0.556	-0.18	-0.18	N/A
MARVELD1	ENST00000285605.6	MARVEL domain containing 1	2470	1	0	1	0	2	hsa-miR-769-5p	0.0289	0.1858	0.7318	-0.18	-0.18	N/A
ORAOV1	ENST00000279147.4	oral cancer overexpressed 1	78	1	0	1	0	0	hsa-miR-769-5p	0.0113	0.0789	0.4278	-0.18	-0.18	N/A
ZNF792	ENST00000404801.1	zinc finger protein 792	95	1	0	0	1	1	hsa-miR-769-5p	0.0096	0.0673	0.3557	-0.18	-0.2	N/A
DTNB	ENST00000496972.2	dystrobrevin, beta	11	1	0	0	1	0	hsa-miR-769-5p	0.0166	0.1117	0.4966	-0.18	-0.18	N/A
KRTAP9-7	ENST00000391354.1	keratin associated protein 9-7	5	1	0	0	1	0	hsa-miR-769-5p	0.0087	0.061	0.3243	-0.18	-0.18	N/A
WEE2	ENST00000397541.2	WEE1 homolog 2 (S. pombe)	5	1	0	0	1	1	hsa-miR-769-5p	0.0103	0.0741	0.4627	-0.18	-0.18	N/A
KRTAP9-8	ENST00000254072.6	keratin associated protein 9-8	5	1	0	0	1	0	hsa-miR-769-5p	0.0086	0.0599	0.3202	-0.18	-0.18	N/A
MMACHC	ENST00000401061.4	methylmalonic aciduria (cobalamin deficiency) cblC type, with homocystinuria	128	1	1	0	0	0	hsa-miR-769-5p	0.0131	0.0835	0.3271	-0.18	-0.48	N/A
SPATA3	ENST00000452881.1	spermatogenesis associated 3	5	1	0	0	1	0	hsa-miR-769-5p	0.0177	0.1176	0.4962	-0.18	-0.18	N/A
SCAMP5	ENST00000425597.3	secretory carrier membrane protein 5	127	1	0	1	0	0	hsa-miR-769-5p	0.0185	0.1251	0.5819	-0.18	-0.18	N/A
EDARADD	ENST00000359362.5	EDAR-associated death domain	76	1	0	1	0	0	hsa-miR-769-5p	0.0259	0.1653	0.6212	-0.18	-0.18	N/A
ZNF497	ENST00000311044.3	zinc finger protein 497	5	1	0	0	1	3	hsa-miR-769-5p	0.013	0.0946	0.6315	-0.18	-0.18	N/A
MKLN1	ENST00000352689.6	muskelin 1, intracellular mediator containing kelch motifs	477	1	1	0	0	1	hsa-miR-769-5p	0.0848	0.4062	1.0452	-0.18	-0.24	N/A
SMIM8	ENST00000392863.1	small integral membrane protein 8	449	1	0	1	0	0	hsa-miR-769-5p	0.0124	0.0816	0.3335	-0.18	-0.28	N/A
GATA6	ENST00000269216.3	GATA binding protein 6	691	1	0	1	0	2	hsa-miR-769-5p	0.0246	0.1586	0.6139	-0.18	-0.2	N/A
ETV3L	ENST00000454449.2	ets variant 3-like	5	1	0	1	0	0	hsa-miR-769-5p	0.0131	0.0896	0.4222	-0.17	-0.17	N/A
LAMTOR1	ENST00000538404.1	late endosomal/lysosomal adaptor, MAPK and MTOR activator 1	1317	1	0	1	0	0	hsa-miR-769-5p	0.007	0.0494	0.2775	-0.17	-0.17	N/A
CCL16	ENST00000293275.3	chemokine (C-C motif) ligand 16	5	1	0	0	1	0	hsa-miR-769-5p	0.01	0.0718	0.4293	-0.17	-0.17	N/A
KRTAP9-2	ENST00000377721.3	keratin associated protein 9-2	5	1	0	0	1	0	hsa-miR-769-5p	0.0086	0.0599	0.3202	-0.17	-0.17	N/A
RSPO3	ENST00000356698.4	R-spondin 3	118	1	0	1	0	0	hsa-miR-769-5p	0.0102	0.0705	0.3593	-0.17	-0.17	N/A
TMEM200B	ENST00000521452.1	transmembrane protein 200B	152	1	0	1	0	0	hsa-miR-769-5p	0.0092	0.0644	0.3552	-0.17	-0.17	N/A
FAM3A	ENST00000434658.2	family with sequence similarity 3, member A	260	1	0	0	1	0	hsa-miR-769-5p	0.0051	0.0365	0.2186	-0.17	-0.17	N/A
ITGB3	ENST00000559488.1	integrin, beta 3 (platelet glycoprotein IIIa, antigen CD61)	176	2	0	2	0	1	hsa-miR-769-5p	0.0592	0.3827	1.6158	-0.17	-0.18	N/A
RAB3B	ENST00000371655.3	RAB3B, member RAS oncogene family	611	2	0	1	1	1	hsa-miR-769-5p	0.024	0.1547	0.6181	-0.17	-0.29	N/A
TRIM71	ENST00000383763.5	tripartite motif containing 71, E3 ubiquitin protein ligase	67	2	1	1	0	0	hsa-miR-769-5p	0.0537	0.3447	1.4134	-0.17	-0.26	N/A
GNAZ	ENST00000248996.4	guanine nucleotide binding protein (G protein), alpha z polypeptide	50	1	0	1	0	0	hsa-miR-769-5p	0.009	0.0629	0.3316	-0.17	-0.17	N/A
SFRP1	ENST00000220772.3	secreted frizzled-related protein 1	148	1	0	1	0	1	hsa-miR-769-5p	0.0226	0.1511	0.6846	-0.17	-0.17	N/A
KRTAP9-9	ENST00000394008.1	keratin associated protein 9-9	5	1	0	0	1	0	hsa-miR-769-5p	0.0078	0.0551	0.3009	-0.17	-0.17	N/A
LTBP3	ENST00000322147.4	latent transforming growth factor beta binding protein 3	272	1	0	1	0	0	hsa-miR-769-5p	0.0227	0.147	0.5747	-0.17	-0.17	N/A
SCAMP4	ENST00000316097.8	secretory carrier membrane protein 4	223	2	0	1	1	1	hsa-miR-769-5p	0.0224	0.1572	0.8496	-0.17	-0.17	N/A
LINC00923	ENST00000503874.3	long intergenic non-protein coding RNA 923	5	1	0	0	1	2	hsa-miR-769-5p	0.0057	0.0415	0.2821	-0.17	-0.17	N/A
CCDC36	ENST00000438782.1	coiled-coil domain containing 36	5	1	0	0	1	0	hsa-miR-769-5p	0.0094	0.0658	0.3559	-0.17	-0.17	N/A
HEXIM2	ENST00000307275.3	hexamethylene bis-acetamide inducible 2	306	2	0	1	1	0	hsa-miR-769-5p	0.0049	0.0352	0.2137	-0.17	-0.28	N/A
RCC2	ENST00000375436.4	regulator of chromosome condensation 2	180	2	0	2	0	2	hsa-miR-769-5p	0.0352	0.2441	1.2669	-0.17	-0.17	N/A
ITFG3	ENST00000600536.1	Protein ITFG3; Uncharacterized protein; cDNA FLJ60496	5	1	0	0	1	0	hsa-miR-769-5p	0.0059	0.0426	0.2743	-0.17	-0.17	N/A
PCYT1B	ENST00000379145.1	phosphate cytidylyltransferase 1, choline, beta	5	2	0	0	2	1	hsa-miR-769-5p	0.0179	0.1266	0.7248	-0.17	-0.17	N/A
ANKRD40	ENST00000285243.6	ankyrin repeat domain 40	409	2	0	0	2	2	hsa-miR-769-5p	0.0123	0.0879	0.5253	-0.17	-0.2	N/A
ZBTB8A	ENST00000316459.4	zinc finger and BTB domain containing 8A	287	2	0	1	1	2	hsa-miR-769-5p	0.0515	0.3424	1.5443	-0.17	-0.21	N/A
AC009365.3	ENST00000332558.4		5	1	0	1	0	0	hsa-miR-769-5p	0.0113	0.0777	0.3838	-0.17	-0.17	N/A
CCDC144NL	ENST00000327925.5	coiled-coil domain containing 144 family, N-terminal like	5	1	0	1	0	0	hsa-miR-769-5p	0.0168	0.1124	0.4852	-0.17	-0.17	N/A
ARRDC5	ENST00000381781.2	arrestin domain containing 5	5	2	0	1	1	0	hsa-miR-769-5p	0.0083	0.0597	0.3618	-0.17	-0.17	N/A
SFRP5	ENST00000266066.3	secreted frizzled-related protein 5	28	2	0	0	2	0	hsa-miR-769-5p	0.0137	0.0978	0.5887	-0.17	-0.17	N/A
PGLYRP4	ENST00000359650.5	peptidoglycan recognition protein 4	5	1	0	1	0	0	hsa-miR-769-5p	0.0058	0.0415	0.2575	-0.17	-0.17	N/A
SYT3	ENST00000338916.4	synaptotagmin III	5	1	0	0	1	0	hsa-miR-769-5p	0.0068	0.0483	0.2746	-0.17	-0.17	N/A
SRGAP2	ENST00000414007.1	SLIT-ROBO Rho GTPase activating protein 2	98	3	0	1	2	1	hsa-miR-769-5p	0.0303	0.2126	1.1665	-0.17	-0.19	N/A
ZNF286B	ENST00000285274.5	zinc finger protein 286B	5	1	1	0	0	0	hsa-miR-769-5p	0.0218	0.1503	0.7767	-0.17	-0.17	N/A
C4orf36	ENST00000473559.1	chromosome 4 open reading frame 36	5	1	0	1	0	0	hsa-miR-769-5p	0.0106	0.0734	0.3692	-0.17	-0.17	N/A
PTPRH	ENST00000376350.3	protein tyrosine phosphatase, receptor type, H	21	1	0	1	0	0	hsa-miR-769-5p	0.0159	0.111	0.5974	-0.17	-0.17	N/A
ZNF619	ENST00000447116.2	zinc finger protein 619	17	2	0	0	2	1	hsa-miR-769-5p	0.0105	0.0763	0.4904	-0.17	-0.17	N/A
BARD1	ENST00000260947.4	BRCA1 associated RING domain 1	162	1	0	1	0	0	hsa-miR-769-5p	0.0305	0.1966	0.7956	-0.17	-0.17	N/A
DNASE1L3	ENST00000486455.1	deoxyribonuclease I-like 3	5	2	0	1	1	0	hsa-miR-769-5p	0.0113	0.0803	0.4556	-0.17	-0.36	N/A
PLCL1	ENST00000428675.1	phospholipase C-like 1	31	1	1	0	0	0	hsa-miR-769-5p	0.0417	0.2477	0.7758	-0.17	-0.17	N/A
FBXO21	ENST00000427718.2	F-box protein 21	1035	1	1	0	0	0	hsa-miR-769-5p	0.0311	0.199	0.782	-0.17	-0.17	N/A
RASD1	ENST00000579152.1	RAS, dexamethasone-induced 1	6	1	0	1	0	0	hsa-miR-769-5p	0.0089	0.0623	0.3341	-0.17	-0.17	N/A
DDX11	ENST00000251758.5	DEAD/H (Asp-Glu-Ala-Asp/His) box helicase 11	175	1	0	0	1	2	hsa-miR-769-5p	0.014	0.097	0.5071	-0.17	-0.17	N/A
PABPC1L2B	ENST00000373521.2	poly(A) binding protein, cytoplasmic 1-like 2B	5	1	0	1	0	1	hsa-miR-769-5p	0.007	0.0506	0.313	-0.17	-0.17	N/A
LHX3	ENST00000371746.3	LIM homeobox 3	5	1	0	1	0	1	hsa-miR-769-5p	0.0163	0.1152	0.6465	-0.17	-0.17	N/A
ABI1	ENST00000376170.4	abl-interactor 1	317	1	0	1	0	0	hsa-miR-769-5p	0.0093	0.0646	0.3348	-0.17	-0.17	N/A
POLR2F	ENST00000442738.2	polymerase (RNA) II (DNA directed) polypeptide F	134	1	1	0	0	1	hsa-miR-769-5p	0.0171	0.1124	0.4598	-0.17	-0.4	N/A
HCN4	ENST00000261917.3	hyperpolarization activated cyclic nucleotide-gated potassium channel 4	19	1	0	0	1	3	hsa-miR-769-5p	0.013	0.0935	0.5899	-0.17	-0.2	N/A
KRTAP9-4	ENST00000334109.2	keratin associated protein 9-4	5	1	0	0	1	0	hsa-miR-769-5p	0.0071	0.0502	0.2807	-0.17	-0.17	N/A
SLFN13	ENST00000285013.6	schlafen family member 13	11	2	1	1	0	0	hsa-miR-769-5p	0.0883	0.5252	1.8826	-0.17	-0.17	N/A
BLMH	ENST00000261714.6	bleomycin hydrolase	1511	1	0	0	1	0	hsa-miR-769-5p	0.0145	0.0989	0.465	-0.17	-0.17	N/A
TBX3	ENST00000349155.2	T-box 3	71	1	0	1	0	1	hsa-miR-769-5p	0.0118	0.082	0.4213	-0.17	-0.17	N/A
CD209	ENST00000301357.8	CD209 molecule	5	1	0	1	0	1	hsa-miR-769-5p	0.0377	0.2362	0.8726	-0.17	-0.17	N/A
NBPF9	ENST00000440491.2	neuroblastoma breakpoint family, member 9	5	1	0	0	1	0	hsa-miR-769-5p	0.015	0.1025	0.4951	-0.17	-0.17	N/A
USP44	ENST00000552440.1	ubiquitin specific peptidase 44	29	1	0	1	0	0	hsa-miR-769-5p	0.0247	0.1547	0.5483	-0.17	-0.2	N/A
ENC1	ENST00000302351.4	ectodermal-neural cortex 1 (with BTB domain)	57	2	0	1	1	0	hsa-miR-769-5p	0.0289	0.1976	0.9897	-0.17	-0.2	N/A
ZNF571	ENST00000590751.1	zinc finger protein 571	10	1	0	0	1	0	hsa-miR-769-5p	0.0055	0.0394	0.2324	-0.17	-0.17	N/A
MLANA	ENST00000381477.3	melan-A	5	2	0	1	1	0	hsa-miR-769-5p	0.01	0.072	0.4544	-0.17	-0.17	N/A
PHF6	ENST00000332070.3	PHD finger protein 6	630	1	1	0	0	0	hsa-miR-769-5p	0.0409	0.2507	0.8754	-0.17	-0.17	N/A
UBE2W	ENST00000517608.1	ubiquitin-conjugating enzyme E2W (putative)	102	1	1	0	0	0	hsa-miR-769-5p	0.0198	0.1323	0.6048	-0.17	-0.19	N/A
HENMT1	ENST00000402983.1	HEN1 methyltransferase homolog 1 (Arabidopsis)	618	1	0	0	1	0	hsa-miR-769-5p	0.0028	0.0202	0.1325	-0.17	-0.17	N/A
TMEM154	ENST00000304385.3	transmembrane protein 154	5	4	0	1	3	0	hsa-miR-769-5p	0.0513	0.3616	2.0528	-0.17	-0.17	N/A
PHF20	ENST00000439301.1	PHD finger protein 20	191	1	1	0	0	1	hsa-miR-769-5p	0.0098	0.0684	0.3714	-0.17	-0.17	N/A
LPIN1	ENST00000256720.2	lipin 1	357	2	0	2	0	0	hsa-miR-769-5p	0.0369	0.2484	1.1317	-0.17	-0.17	N/A
UCMA	ENST00000378681.3	upper zone of growth plate and cartilage matrix associated	5	1	0	0	1	0	hsa-miR-769-5p	0.0091	0.0633	0.3329	-0.16	-0.16	N/A
KIAA1257	ENST00000265068.5	KIAA1257	5	2	0	0	2	0	hsa-miR-769-5p	0.0264	0.1819	0.9395	-0.16	-0.16	N/A
TBC1D4	ENST00000377636.3	TBC1 domain family, member 4	96	1	0	1	0	0	hsa-miR-769-5p	0.0334	0.2181	0.9216	-0.16	-0.16	N/A
UBE2D3	ENST00000453744.2	ubiquitin-conjugating enzyme E2D 3	2312	4	0	1	3	0	hsa-miR-769-5p	0.0145	0.0978	0.4418	-0.16	-0.51	N/A
BCL2L13	ENST00000418951.2	BCL2-like 13 (apoptosis facilitator)	741	1	0	1	0	1	hsa-miR-769-5p	0.0164	0.1137	0.5907	-0.16	-0.17	N/A
DIRAS1	ENST00000323469.4	DIRAS family, GTP-binding RAS-like 1	49	1	1	0	0	1	hsa-miR-769-5p	0.0338	0.2005	0.6319	-0.16	-0.21	N/A
MSN	ENST00000360270.5	moesin	5947	1	0	1	0	0	hsa-miR-769-5p	0.027	0.1796	0.8076	-0.16	-0.16	N/A
DAND5	ENST00000585548.1	DAN domain family member 5, BMP antagonist	11	1	0	0	1	1	hsa-miR-769-5p	0.0158	0.1124	0.6498	-0.16	-0.16	N/A
KCNJ15	ENST00000328656.4	potassium inwardly-rectifying channel, subfamily J, member 15	5	1	0	1	0	2	hsa-miR-769-5p	0.0456	0.3016	1.3636	-0.16	-0.16	N/A
DERL2	ENST00000572834.1	derlin 2	261	2	0	0	2	0	hsa-miR-769-5p	0.0114	0.0816	0.4795	-0.16	-0.21	N/A
SYP	ENST00000263233.4	synaptophysin	15	1	0	1	0	0	hsa-miR-769-5p	0.0139	0.0945	0.442	-0.16	-0.16	N/A
NBPF16	ENST00000417839.1	neuroblastoma breakpoint family, member 16	5	1	0	0	1	0	hsa-miR-769-5p	0.015	0.1026	0.4947	-0.16	-0.16	N/A
TMEM178B	ENST00000565468.1	transmembrane protein 178B	129	2	1	1	0	2	hsa-miR-769-5p	0.0857	0.4826	1.596	-0.16	-0.16	N/A
MAFK	ENST00000343242.4	v-maf avian musculoaponeurotic fibrosarcoma oncogene homolog K	322	1	0	1	0	1	hsa-miR-769-5p	0.0133	0.0932	0.5046	-0.16	-0.16	N/A
RNASE9	ENST00000338904.3	ribonuclease, RNase A family, 9 (non-active)	5	1	0	0	1	0	hsa-miR-769-5p	0.0076	0.0538	0.3037	-0.16	-0.16	N/A
TTC31	ENST00000410003.1	tetratricopeptide repeat domain 31	132	1	0	1	0	0	hsa-miR-769-5p	0.0157	0.1109	0.6344	-0.16	-0.16	N/A
NOLC1	ENST00000405356.1	nucleolar and coiled-body phosphoprotein 1	375	1	0	1	0	0	hsa-miR-769-5p	0.0077	0.0545	0.3057	-0.16	-0.16	N/A
NBPF15	ENST00000442702.2	neuroblastoma breakpoint family, member 15	5	1	0	0	1	0	hsa-miR-769-5p	0.0151	0.1029	0.4962	-0.16	-0.16	N/A
FEM1C	ENST00000274457.3	fem-1 homolog c (C. elegans)	222	1	0	0	1	0	hsa-miR-769-5p	0.0136	0.094	0.4832	-0.16	-0.17	N/A
MXRA7	ENST00000355797.3	matrix-remodelling associated 7	421	1	1	0	0	1	hsa-miR-769-5p	0.025	0.1742	0.9543	-0.16	-0.18	N/A
SCARA3	ENST00000301904.3	scavenger receptor class A, member 3	5318	2	1	1	0	0	hsa-miR-769-5p	0.0341	0.2158	0.8173	-0.16	-0.16	N/A
S1PR3	ENST00000358157.2	sphingosine-1-phosphate receptor 3	70	1	0	1	0	1	hsa-miR-769-5p	0.0142	0.098	0.5044	-0.16	-0.21	N/A
FOXA2	ENST00000419308.2	forkhead box A2	1207	1	0	1	0	0	hsa-miR-769-5p	0.005	0.0355	0.2136	-0.16	-0.16	N/A
CHST13	ENST00000319340.2	carbohydrate (chondroitin 4) sulfotransferase 13	1271	1	0	0	1	1	hsa-miR-769-5p	0.0149	0.1018	0.4871	-0.16	-0.16	N/A
FSD1L	ENST00000374710.3	fibronectin type III and SPRY domain containing 1-like	16	1	0	1	0	1	hsa-miR-769-5p	0.0383	0.2416	0.9502	-0.16	-0.19	N/A
JAK3	ENST00000458235.1	Janus kinase 3	9	2	0	1	1	0	hsa-miR-769-5p	0.0241	0.1622	0.75	-0.16	-0.16	N/A
DUSP16	ENST00000298573.4	dual specificity phosphatase 16	444	1	0	1	0	0	hsa-miR-769-5p	0.015	0.1047	0.5567	-0.16	-0.16	N/A
KDELR1	ENST00000330720.2	KDEL (Lys-Asp-Glu-Leu) endoplasmic reticulum protein retention receptor 1	675	3	1	1	1	2	hsa-miR-769-5p	0.0065	0.0454	0.2576	-0.16	-0.34	N/A
CR769776.1	ENST00000414341.2	LOC441426 protein; Uncharacterized protein	5	1	0	0	1	0	hsa-miR-769-5p	0.0152	0.1071	0.5855	-0.16	-0.16	N/A
COL13A1	ENST00000398974.3	collagen, type XIII, alpha 1	628	1	1	0	0	0	hsa-miR-769-5p	0.0675	0.2927	0.5341	-0.16	-0.27	N/A
CHST11	ENST00000549260.1	carbohydrate (chondroitin 4) sulfotransferase 11	686	1	0	0	1	0	hsa-miR-769-5p	0.0347	0.217	0.821	-0.16	-0.19	N/A
VAT1	ENST00000355653.3	vesicle amine transport 1	2844	1	0	1	0	0	hsa-miR-769-5p	0.0278	0.1744	0.6096	-0.16	-0.16	N/A
POMT1	ENST00000423007.1	protein-O-mannosyltransferase 1	2617	1	0	0	1	0	hsa-miR-769-5p	0.0032	0.0232	0.1593	-0.16	-0.16	N/A
STK32A	ENST00000397936.3	serine/threonine kinase 32A	8	2	0	0	2	0	hsa-miR-769-5p	0.0262	0.1852	1.0537	-0.16	-0.16	N/A
RHBDL2	ENST00000372990.1	rhomboid, veinlet-like 2 (Drosophila)	5	1	0	0	1	0	hsa-miR-769-5p	0.0147	0.1049	0.6181	-0.16	-0.16	N/A
KTI12	ENST00000371614.1	KTI12 homolog, chromatin associated (S. cerevisiae)	40	1	0	1	0	0	hsa-miR-769-5p	0.0037	0.0266	0.1679	-0.16	-0.16	N/A
MSI1	ENST00000257552.2	musashi RNA-binding protein 1	287	1	0	1	0	0	hsa-miR-769-5p	0.0148	0.1019	0.5129	-0.16	-0.16	N/A
C20orf197	ENST00000313426.1	chromosome 20 open reading frame 197	5	1	0	0	1	0	hsa-miR-769-5p	0.0077	0.054	0.2968	-0.16	-0.16	N/A
ITK	ENST00000422843.3	IL2-inducible T-cell kinase	5	1	0	1	0	0	hsa-miR-769-5p	0.0156	0.1048	0.4639	-0.16	-0.16	N/A
ST6GAL1	ENST00000169298.3	ST6 beta-galactosamide alpha-2,6-sialyltranferase 1	549	1	0	1	0	1	hsa-miR-769-5p	0.0288	0.1945	0.8943	-0.16	-0.16	N/A
TMEM246	ENST00000374847.1	transmembrane protein 246	367	2	0	1	1	0	hsa-miR-769-5p	0.0156	0.1073	0.5293	-0.16	-0.23	N/A
ZNF134	ENST00000396161.5	zinc finger protein 134	184	1	0	0	1	0	hsa-miR-769-5p	0.007	0.0496	0.2822	-0.16	-0.16	N/A
GALNT4	ENST00000529983.2	UDP-N-acetyl-alpha-D-galactosamine:polypeptide N-acetylgalactosaminyltransferase 4 (GalNAc-T4)	275	1	0	0	1	1	hsa-miR-769-5p	0.0262	0.1806	0.9137	-0.16	-0.16	N/A
TSC22D3	ENST00000372390.4	TSC22 domain family, member 3	154	1	0	1	0	0	hsa-miR-769-5p	0.0068	0.0479	0.2709	-0.16	-0.16	N/A
SPIRE1	ENST00000409402.4	spire-type actin nucleation factor 1	103	2	0	0	2	0	hsa-miR-769-5p	0.0234	0.1611	0.816	-0.16	-0.24	N/A
CLASP1	ENST00000409078.3	cytoplasmic linker associated protein 1	210	2	0	1	1	0	hsa-miR-769-5p	0.0374	0.2502	1.1105	-0.16	-0.16	N/A
FAM135B	ENST00000395297.1	family with sequence similarity 135, member B	5	1	1	0	0	0	hsa-miR-769-5p	0.0292	0.1874	0.7436	-0.16	-0.16	N/A
NBPF11	ENST00000604938.1	neuroblastoma breakpoint family, member 11	5	1	0	0	1	0	hsa-miR-769-5p	0.0152	0.1042	0.5061	-0.16	-0.16	N/A
MTTP	ENST00000457717.1	microsomal triglyceride transfer protein	32	1	0	1	0	0	hsa-miR-769-5p	0.0145	0.1	0.4995	-0.16	-0.16	N/A
SLC22A6	ENST00000360421.4	solute carrier family 22 (organic anion transporter), member 6	5	1	0	1	0	0	hsa-miR-769-5p	0.0069	0.0492	0.2908	-0.16	-0.16	N/A
JOSD1	ENST00000216039.5	Josephin domain containing 1	24	2	0	1	1	0	hsa-miR-769-5p	0.0133	0.0887	0.401	-0.16	-0.29	N/A
DDX4	ENST00000505374.1	DEAD (Asp-Glu-Ala-Asp) box polypeptide 4	5	1	0	0	1	1	hsa-miR-769-5p	0.0117	0.0828	0.4685	-0.16	-0.16	N/A
SLC14A1	ENST00000321925.4	solute carrier family 14 (urea transporter), member 1	190	1	0	0	1	0	hsa-miR-769-5p	0.0081	0.0573	0.3269	-0.16	-0.16	N/A
AGBL4	ENST00000371839.1	ATP/GTP binding protein-like 4	5	1	0	1	0	0	hsa-miR-769-5p	0.0201	0.1374	0.6772	-0.16	-0.16	N/A
RAB43	ENST00000476465.1	RAB43, member RAS oncogene family	5	1	0	1	0	1	hsa-miR-769-5p	0.0093	0.0648	0.3383	-0.16	-0.16	N/A
SLC25A45	ENST00000527174.1	solute carrier family 25, member 45	67	2	1	0	1	0	hsa-miR-769-5p	0.0369	0.2456	1.095	-0.16	-0.19	N/A
TNFRSF11A	ENST00000586569.1	tumor necrosis factor receptor superfamily, member 11a, NFKB activator	93	2	0	1	1	1	hsa-miR-769-5p	0.0252	0.1724	0.8527	-0.16	-0.16	N/A
SH3RF1	ENST00000284637.9	SH3 domain containing ring finger 1	2747	1	0	1	0	0	hsa-miR-769-5p	0.0278	0.1886	0.8777	-0.16	-0.16	N/A
NBPF12	ENST00000446760.2	neuroblastoma breakpoint family, member 12	5	1	0	0	1	0	hsa-miR-769-5p	0.0145	0.0992	0.4855	-0.15	-0.15	N/A
ZC3HAV1L	ENST00000275766.1	zinc finger CCCH-type, antiviral 1-like	98	3	1	0	2	1	hsa-miR-769-5p	0.0395	0.2726	1.4027	-0.15	-0.17	N/A
C15orf52	ENST00000397536.2	chromosome 15 open reading frame 52	14	1	0	1	0	1	hsa-miR-769-5p	0.0379	0.2284	0.7401	-0.15	-0.15	N/A
GCNT2	ENST00000316170.3	glucosaminyl (N-acetyl) transferase 2, I-branching enzyme (I blood group)	651	1	0	0	1	0	hsa-miR-769-5p	0.0332	0.2125	0.8332	-0.15	-0.15	N/A
ZNF549	ENST00000376233.3	zinc finger protein 549	7	2	0	2	0	0	hsa-miR-769-5p	0.0248	0.1699	0.8289	-0.15	-0.15	N/A
CNKSR1	ENST00000361530.6	connector enhancer of kinase suppressor of Ras 1	19	1	0	0	1	0	hsa-miR-769-5p	0.0109	0.0764	0.4144	-0.15	-0.15	N/A
CDSN	ENST00000376288.2	corneodesmosin	5	1	0	1	0	1	hsa-miR-769-5p	0.0187	0.1254	0.5684	-0.15	-0.15	N/A
FAM163A	ENST00000341785.4	family with sequence similarity 163, member A	23	1	0	1	0	1	hsa-miR-769-5p	0.0195	0.1329	0.6434	-0.15	-0.15	N/A
CDC5L	ENST00000371477.3	cell division cycle 5-like	115	1	0	1	0	0	hsa-miR-769-5p	0.035	0.2173	0.781	-0.15	-0.17	N/A
TLL1	ENST00000061240.2	tolloid-like 1	247	1	0	1	0	1	hsa-miR-769-5p	0.0345	0.2236	0.907	-0.15	-0.21	N/A
BRF1	ENST00000392557.4	BRF1, RNA polymerase III transcription initiation factor 90 kDa subunit	199	1	1	0	0	1	hsa-miR-769-5p	0.0161	0.1084	0.4889	-0.15	-0.15	N/A
ASB8	ENST00000317697.3	ankyrin repeat and SOCS box containing 8	70	1	0	1	0	0	hsa-miR-769-5p	0.0213	0.1451	0.6946	-0.15	-0.15	N/A
TP53	ENST00000420246.2	tumor protein p53	836	2	0	0	2	1	hsa-miR-769-5p	0.0099	0.0718	0.4722	-0.15	-0.15	N/A
RNF207	ENST00000377948.2	ring finger protein 207	5	2	0	0	2	0	hsa-miR-769-5p	0.0221	0.1482	0.6665	-0.15	-0.15	N/A
ZMAT1	ENST00000372782.3	zinc finger, matrin-type 1	5	1	0	0	1	0	hsa-miR-769-5p	0.0311	0.197	0.7482	-0.15	-0.15	N/A
PRRG3	ENST00000370353.3	proline rich Gla (G-carboxyglutamic acid) 3 (transmembrane)	5	2	0	2	0	1	hsa-miR-769-5p	0.0181	0.1287	0.7564	-0.15	-0.15	N/A
SH2D3C	ENST00000373277.4	SH2 domain containing 3C	5	1	0	1	0	0	hsa-miR-769-5p	0.0068	0.049	0.3082	-0.15	-0.15	N/A
MS4A10	ENST00000308287.1	membrane-spanning 4-domains, subfamily A, member 10	5	2	0	0	2	0	hsa-miR-769-5p	0.0148	0.1033	0.5484	-0.15	-0.15	N/A
FST	ENST00000396947.3	follistatin	53	1	0	1	0	0	hsa-miR-769-5p	0.0143	0.095	0.417	-0.15	-0.22	N/A
PDCL	ENST00000259467.4	phosducin-like	154	2	0	1	1	2	hsa-miR-769-5p	0.0125	0.0847	0.3847	-0.15	-0.2	N/A
UBE2D4	ENST00000222402.3	ubiquitin-conjugating enzyme E2D 4 (putative)	20	1	1	0	0	1	hsa-miR-769-5p	0.0253	0.1466	0.5259	-0.15	-0.35	N/A
AQP9	ENST00000219919.4	aquaporin 9	5	1	0	1	0	0	hsa-miR-769-5p	0.0121	0.0833	0.4017	-0.15	-0.15	N/A
AMBN	ENST00000322937.6	ameloblastin (enamel matrix protein)	5	1	0	0	1	0	hsa-miR-769-5p	0.0123	0.0851	0.4216	-0.15	-0.15	N/A
FCRL4	ENST00000271532.1	Fc receptor-like 4	5	1	0	1	0	0	hsa-miR-769-5p	0.0231	0.1565	0.7375	-0.15	-0.15	N/A
SH3GL2	ENST00000380607.4	SH3-domain GRB2-like 2	125	1	0	1	0	0	hsa-miR-769-5p	0.0218	0.1414	0.5548	-0.15	-0.15	N/A
APOC4	ENST00000419266.2	apolipoprotein C-IV	2245	1	0	0	1	1	hsa-miR-769-5p	0.0151	0.107	0.6198	-0.15	-0.15	N/A
UBE2Z	ENST00000360943.5	ubiquitin-conjugating enzyme E2Z	3688	1	0	1	0	1	hsa-miR-769-5p	0.0186	0.1255	0.5785	-0.15	-0.15	N/A
KLHL6	ENST00000341319.3	kelch-like family member 6	5	1	0	0	1	1	hsa-miR-769-5p	0.0139	0.0988	0.5766	-0.15	-0.15	N/A
ATP6V0C	ENST00000568562.1	ATPase, H+ transporting, lysosomal 16kDa, V0 subunit c	7064	1	0	0	1	0	hsa-miR-769-5p	0.0125	0.0852	0.4077	-0.15	-0.15	N/A
FEM1A	ENST00000269856.3	fem-1 homolog a (C. elegans)	57	3	0	1	2	0	hsa-miR-769-5p	0.0364	0.2371	1.0157	-0.15	-0.16	N/A
SNRNP48	ENST00000342415.5	small nuclear ribonucleoprotein 48kDa (U11/U12)	423	2	0	0	2	0	hsa-miR-769-5p	0.0122	0.0842	0.4337	-0.15	-0.31	N/A
GRIK3	ENST00000373091.3	glutamate receptor, ionotropic, kainate 3	7	3	1	2	0	2	hsa-miR-769-5p	0.038	0.2668	1.4669	-0.15	-0.15	N/A
CTC-432M15.3	ENST00000514667.1	Folliculin-interacting protein 1	38	1	1	0	0	0	hsa-miR-769-5p	0.0441	0.258	0.7811	-0.15	-0.15	N/A
ACE2	ENST00000252519.3	angiotensin I converting enzyme 2	5	1	0	0	1	0	hsa-miR-769-5p	0.008	0.0571	0.3326	-0.15	-0.15	N/A
DPP7	ENST00000371579.2	dipeptidyl-peptidase 7	1976	1	0	0	1	0	hsa-miR-769-5p	0.0022	0.016	0.1075	-0.15	-0.15	N/A
ST8SIA6	ENST00000377602.4	ST8 alpha-N-acetyl-neuraminide alpha-2,8-sialyltransferase 6	12	1	0	1	0	0	hsa-miR-769-5p	0.0104	0.0743	0.436	-0.15	-0.15	N/A
ABCG1	ENST00000398457.2	ATP-binding cassette, sub-family G (WHITE), member 1	64	1	0	0	1	1	hsa-miR-769-5p	0.006	0.043	0.2635	-0.15	-0.17	N/A
TEX261	ENST00000272438.4	testis expressed 261	359	1	0	0	1	1	hsa-miR-769-5p	0.0099	0.0696	0.393	-0.15	-0.2	N/A
SETD7	ENST00000274031.3	SET domain containing (lysine methyltransferase) 7	76	1	0	1	0	1	hsa-miR-769-5p	0.0225	0.1509	0.6908	-0.15	-0.18	N/A
HIST1H2AH	ENST00000377459.1	histone cluster 1, H2ah	22	2	0	1	1	2	hsa-miR-769-5p	0.0158	0.1083	0.5386	-0.15	-0.37	N/A
IQCC	ENST00000537469.1	IQ motif containing C	48	1	0	0	1	0	hsa-miR-769-5p	0.0088	0.0624	0.3664	-0.15	-0.15	N/A
REEP6	ENST00000233596.3	receptor accessory protein 6	822	1	0	0	1	2	hsa-miR-769-5p	0.0044	0.032	0.218	-0.15	-0.15	N/A
TCEA2	ENST00000395053.3	transcription elongation factor A (SII), 2	181	1	0	0	1	0	hsa-miR-769-5p	0.0056	0.0402	0.2394	-0.15	-0.15	N/A
IMPDH1	ENST00000419067.2	IMP (inosine 5'-monophosphate) dehydrogenase 1	51	2	1	1	0	0	hsa-miR-769-5p	0.0094	0.0647	0.3306	-0.15	-0.5	N/A
TXLNG	ENST00000380122.5	taxilin gamma	96	1	0	1	0	0	hsa-miR-769-5p	0.0112	0.075	0.3285	-0.15	-0.22	N/A
JPH2	ENST00000372980.3	junctophilin 2	76	2	0	2	0	2	hsa-miR-769-5p	0.0363	0.2418	1.0999	-0.15	-0.15	N/A
RAPGEF3	ENST00000405493.2	Rap guanine nucleotide exchange factor (GEF) 3	19	1	0	1	0	1	hsa-miR-769-5p	0.0146	0.0997	0.4744	-0.15	-0.15	N/A
RPH3AL	ENST00000331302.7	rabphilin 3A-like (without C2 domains)	60	1	0	0	1	2	hsa-miR-769-5p	0.0076	0.054	0.3088	-0.15	-0.15	N/A
THEM6	ENST00000336138.3	thioesterase superfamily member 6	1500	1	0	1	0	0	hsa-miR-769-5p	0.0101	0.071	0.3859	-0.15	-0.15	N/A
SAMD9	ENST00000379958.2	sterile alpha motif domain containing 9	35	1	0	1	0	0	hsa-miR-769-5p	0.0152	0.1022	0.4604	-0.15	-0.16	N/A
CIT	ENST00000392521.2	citron (rho-interacting, serine/threonine kinase 21)	134	1	0	1	0	1	hsa-miR-769-5p	0.0197	0.1351	0.6823	-0.15	-0.16	N/A
SKAP2	ENST00000345317.2	src kinase associated phosphoprotein 2	1085	1	0	0	1	0	hsa-miR-769-5p	0.0254	0.1616	0.5862	-0.15	-0.15	N/A
UBE2G1	ENST00000396981.2	ubiquitin-conjugating enzyme E2G 1	5620	1	1	0	0	3	hsa-miR-769-5p	0.01	0.0724	0.4546	-0.15	-0.48	N/A
CD3E	ENST00000361763.4	CD3e molecule, epsilon (CD3-TCR complex)	5	1	0	1	0	0	hsa-miR-769-5p	0.0036	0.0263	0.1664	-0.15	-0.15	N/A
SFTPA1	ENST00000398636.3	surfactant protein A1	5	1	0	1	0	0	hsa-miR-769-5p	0.022	0.1483	0.6915	-0.15	-0.15	N/A
LYL1	ENST00000264824.4	lymphoblastic leukemia derived sequence 1	39	1	0	1	0	0	hsa-miR-769-5p	0.0084	0.059	0.3167	-0.15	-0.15	N/A
TBPL2	ENST00000247219.5	TATA box binding protein like 2	5	1	0	0	1	0	hsa-miR-769-5p	0.0125	0.0861	0.4312	-0.15	-0.15	N/A
LCN10	ENST00000497771.1	lipocalin 10	10	1	1	0	0	0	hsa-miR-769-5p	0.0153	0.0949	0.3304	-0.15	-0.33	N/A
MRPL46	ENST00000312475.4	mitochondrial ribosomal protein L46	95	1	0	0	1	0	hsa-miR-769-5p	0.0037	0.0265	0.1544	-0.15	-0.25	N/A
NBPF10	ENST00000369339.3	neuroblastoma breakpoint family, member 10	5	3	1	1	1	1	hsa-miR-769-5p	0.0079	0.0565	0.332	-0.15	-0.29	N/A
TMX4	ENST00000246024.2	thioredoxin-related transmembrane protein 4	466	1	0	0	1	0	hsa-miR-769-5p	0.0118	0.0808	0.393	-0.15	-0.15	N/A
PRAMEF18	ENST00000376126.2	PRAME family member 18	0	1	0	0	1	0	hsa-miR-769-5p	0.0057	0.0408	0.2468	-0.15	-0.15	N/A
CEP85	ENST00000252992.4	centrosomal protein 85kDa	471	1	1	0	0	1	hsa-miR-769-5p	0.0375	0.2304	0.8016	-0.15	-0.15	N/A
BRINP1	ENST00000265922.3	bone morphogenetic protein/retinoic acid inducible neural-specific 1	5	1	0	0	1	0	hsa-miR-769-5p	0.012	0.0824	0.4028	-0.15	-0.15	N/A
METTL7A	ENST00000332160.4	methyltransferase like 7A	695	2	0	0	2	0	hsa-miR-769-5p	0.0184	0.1313	0.7795	-0.15	-0.15	N/A
PRAMEF19	ENST00000540591.1	PRAME family member 19	5	1	0	0	1	0	hsa-miR-769-5p	0.0057	0.0408	0.2468	-0.15	-0.15	N/A
L1TD1	ENST00000498273.1	LINE-1 type transposase domain containing 1	5	1	0	0	1	0	hsa-miR-769-5p	0.008	0.0574	0.357	-0.15	-0.15	N/A
BTG2	ENST00000290551.4	BTG family, member 2	758	1	0	0	1	0	hsa-miR-769-5p	0.0225	0.1491	0.6525	-0.15	-0.15	N/A
VIL1	ENST00000248444.5	villin 1	390	2	0	0	2	0	hsa-miR-769-5p	0.0073	0.0514	0.291	-0.15	-0.2	N/A
TINAGL1	ENST00000457433.2	tubulointerstitial nephritis antigen-like 1	48	1	0	0	1	1	hsa-miR-769-5p	0.0059	0.0427	0.2858	-0.14	-0.14	N/A
KIAA0907	ENST00000368320.3	KIAA0907	48	1	0	0	1	1	hsa-miR-769-5p	0.0279	0.1911	0.9524	-0.14	-0.14	N/A
RASGRF1	ENST00000558480.2	Ras protein-specific guanine nucleotide-releasing factor 1	5	1	1	0	0	0	hsa-miR-769-5p	0.0331	0.2123	0.8359	-0.14	-0.14	N/A
VPRBP	ENST00000335891.5	Vpr (HIV-1) binding protein	102	1	0	1	0	0	hsa-miR-769-5p	0.0082	0.0578	0.3231	-0.14	-0.14	N/A
LPAR5	ENST00000329858.4	lysophosphatidic acid receptor 5	5	1	0	0	1	0	hsa-miR-769-5p	0.0113	0.0776	0.3834	-0.14	-0.14	N/A
C7orf65	ENST00000408988.2	chromosome 7 open reading frame 65	5	1	0	1	0	1	hsa-miR-769-5p	0.0211	0.1501	0.8733	-0.14	-0.14	N/A
CSF3	ENST00000394149.3	colony stimulating factor 3 (granulocyte)	5	1	0	1	0	0	hsa-miR-769-5p	0.0052	0.0373	0.2226	-0.14	-0.14	N/A
PGM2L1	ENST00000298198.4	phosphoglucomutase 2-like 1	183	2	1	1	0	0	hsa-miR-769-5p	0.0216	0.1433	0.6285	-0.14	-0.27	N/A
RMI1	ENST00000325875.3	RecQ mediated genome instability 1	409	1	0	0	1	0	hsa-miR-769-5p	0.0159	0.1069	0.4694	-0.14	-0.14	N/A
CCDC74A	ENST00000467992.2	coiled-coil domain containing 74A	5	1	0	1	0	0	hsa-miR-769-5p	0.0116	0.081	0.43	-0.14	-0.14	N/A
TGFBR1	ENST00000374994.4	transforming growth factor, beta receptor 1	249	1	1	0	0	1	hsa-miR-769-5p	0.04	0.2369	0.7435	-0.14	-0.15	N/A
KITLG	ENST00000228280.5	KIT ligand	100	2	0	0	2	1	hsa-miR-769-5p	0.0168	0.1183	0.662	-0.14	-0.2	N/A
GINS1	ENST00000429262.2	GINS complex subunit 1 (Psf1 homolog)	56	1	0	0	1	0	hsa-miR-769-5p	0.0105	0.076	0.4866	-0.14	-0.14	N/A
ZNF844	ENST00000439326.3	zinc finger protein 844	11	4	1	1	2	0	hsa-miR-769-5p	0.0623	0.4115	1.8679	-0.14	-0.14	N/A
USP37	ENST00000258399.3	ubiquitin specific peptidase 37	14	1	0	0	1	0	hsa-miR-769-5p	0.0155	0.1072	0.5571	-0.14	-0.14	N/A
SLC6A20	ENST00000353278.4	solute carrier family 6 (proline IMINO transporter), member 20	5	2	0	1	1	0	hsa-miR-769-5p	0.0285	0.194	0.9559	-0.14	-0.14	N/A
BICD2	ENST00000356884.6	bicaudal D homolog 2 (Drosophila)	38	2	0	1	1	0	hsa-miR-769-5p	0.0337	0.2254	1.0276	-0.14	-0.14	N/A
CES4A	ENST00000540947.2	carboxylesterase 4A	30	2	0	0	2	2	hsa-miR-769-5p	0.0267	0.1896	1.1136	-0.14	-0.18	N/A
SMAD3	ENST00000327367.4	SMAD family member 3	1140	3*	0	1	1	1	hsa-miR-769-5p	0.0216	0.1493	0.7724	-0.14	-0.18	N/A
NPBWR1	ENST00000331251.3	neuropeptides B/W receptor 1	25	1	1	0	0	0	hsa-miR-769-5p	0.0132	0.0874	0.3674	-0.14	-0.2	N/A
RP11-162A12.2	ENST00000585258.1	Uncharacterized protein	5	1	0	0	1	0	hsa-miR-769-5p	0.0027	0.0194	0.1278	-0.14	-0.14	N/A
TOMM40L	ENST00000367987.1	translocase of outer mitochondrial membrane 40 homolog (yeast)-like	13	1	0	0	1	0	hsa-miR-769-5p	0.0129	0.0885	0.4374	-0.14	-0.14	N/A
FIBCD1	ENST00000448616.1	fibrinogen C domain containing 1	44	1	0	1	0	2	hsa-miR-769-5p	0.0208	0.144	0.7467	-0.14	-0.14	N/A
WNT4	ENST00000290167.6	wingless-type MMTV integration site family, member 4	5	1	1	0	0	0	hsa-miR-769-5p	0.0452	0.2606	0.7479	-0.14	-0.14	N/A
RPRM	ENST00000325926.3	reprimo, TP53 dependent G2 arrest mediator candidate	91	1	0	0	1	0	hsa-miR-769-5p	0.003	0.0217	0.1409	-0.14	-0.14	N/A
PDLIM5	ENST00000437932.1	PDZ and LIM domain 5	1002	1	0	1	0	0	hsa-miR-769-5p	0.0361	0.2293	0.8785	-0.14	-0.14	N/A
PAIP2B	ENST00000244221.8	poly(A) binding protein interacting protein 2B	42	1	0	0	1	2	hsa-miR-769-5p	0.0049	0.0357	0.231	-0.14	-0.17	N/A
POLR3D	ENST00000397802.4	polymerase (RNA) III (DNA directed) polypeptide D, 44kDa	678	3	1	1	1	0	hsa-miR-769-5p	0.0541	0.2813	0.8614	-0.14	-0.28	N/A
ELOVL2	ENST00000354666.3	ELOVL fatty acid elongase 2	99	1	1	0	0	0	hsa-miR-769-5p	0.0252	0.159	0.5713	-0.14	-0.15	N/A
KIAA0226	ENST00000273582.5	KIAA0226	89	1	0	1	0	0	hsa-miR-769-5p	0.0469	0.2981	1.13	-0.14	-0.14	N/A
ANLN	ENST00000265748.2	anillin, actin binding protein	2637	1	0	0	1	0	hsa-miR-769-5p	0.0121	0.084	0.4311	-0.14	-0.15	N/A
FOXJ2	ENST00000162391.3	forkhead box J2	9	1	0	0	1	0	hsa-miR-769-5p	0.0239	0.163	0.7924	-0.14	-0.14	N/A
ATN1	ENST00000356654.4	atrophin 1	187	1	0	1	0	0	hsa-miR-769-5p	0.0079	0.0568	0.3537	-0.14	-0.14	N/A
LCA5	ENST00000369846.4	Leber congenital amaurosis 5	8	1	0	1	0	0	hsa-miR-769-5p	0.0109	0.0752	0.3754	-0.14	-0.14	N/A
EZH1	ENST00000428826.2	enhancer of zeste homolog 1 (Drosophila)	70	2	0	1	1	1	hsa-miR-769-5p	0.0378	0.2623	1.3655	-0.14	-0.14	N/A
ZNF76	ENST00000373953.3	zinc finger protein 76	6	1	0	1	0	0	hsa-miR-769-5p	0.0174	0.1156	0.4912	-0.14	-0.14	N/A
ZNF114	ENST00000595607.1	zinc finger protein 114	5	1	0	0	1	0	hsa-miR-769-5p	0.0069	0.0495	0.3109	-0.14	-0.14	N/A
CTNNA1	ENST00000518825.1	catenin (cadherin-associated protein), alpha 1, 102kDa	2009	1	0	1	0	0	hsa-miR-769-5p	0.0234	0.1501	0.5666	-0.14	-0.15	N/A
KLK10	ENST00000309958.3	kallikrein-related peptidase 10	5	1	0	1	0	0	hsa-miR-769-5p	0.0115	0.0822	0.4958	-0.14	-0.14	N/A
TSPYL5	ENST00000322128.3	TSPY-like 5	20	1	0	0	1	0	hsa-miR-769-5p	0.0132	0.0927	0.5151	-0.14	-0.14	N/A
GRIN3A	ENST00000361820.3	glutamate receptor, ionotropic, N-methyl-D-aspartate 3A	5	1	0	1	0	0	hsa-miR-769-5p	0.0203	0.1375	0.6596	-0.14	-0.14	N/A
ZNF594	ENST00000399604.4	zinc finger protein 594	29	1	1	0	0	0	hsa-miR-769-5p	0.0463	0.2716	0.8438	-0.14	-0.14	N/A
HAPLN1	ENST00000274341.4	hyaluronan and proteoglycan link protein 1	5	1	0	0	1	0	hsa-miR-769-5p	0.0139	0.0986	0.564	-0.14	-0.14	N/A
GRWD1	ENST00000253237.5	glutamate-rich WD repeat containing 1	2673	4	0	3	1	5	hsa-miR-769-5p	0.0058	0.0416	0.2513	-0.14	-0.41	N/A
INPPL1	ENST00000298229.2	inositol polyphosphate phosphatase-like 1	1138	1	1	0	0	0	hsa-miR-769-5p	0.0161	0.1072	0.4629	-0.14	-0.15	N/A
ZNF544	ENST00000599227.1	zinc finger protein 544	173	1	0	1	0	0	hsa-miR-769-5p	0.0101	0.0699	0.3556	-0.14	-0.14	N/A
TBC1D28	ENST00000345096.4	TBC1 domain family, member 28	5	1	0	0	1	0	hsa-miR-769-5p	0.0043	0.0312	0.2022	-0.14	-0.14	N/A
SLC30A8	ENST00000427715.2	solute carrier family 30 (zinc transporter), member 8	5	1	0	1	0	0	hsa-miR-769-5p	0.0223	0.1496	0.6893	-0.14	-0.14	N/A
C15orf39	ENST00000567617.1	chromosome 15 open reading frame 39	1023	1	0	1	0	1	hsa-miR-769-5p	0.0223	0.1431	0.5656	-0.14	-0.2	N/A
GPC6	ENST00000377047.4	glypican 6	410	1	0	1	0	0	hsa-miR-769-5p	0.0321	0.212	0.9456	-0.14	-0.15	N/A
BTNL9	ENST00000327705.9	butyrophilin-like 9	8	2	0	0	2	0	hsa-miR-769-5p	0.0097	0.0697	0.4332	-0.14	-0.14	N/A
RSG1	ENST00000375599.3	REM2 and RAB-like small GTPase 1	29	1	0	1	0	0	hsa-miR-769-5p	0.0111	0.0767	0.3803	-0.14	-0.14	N/A
NEUROD4	ENST00000242994.3	neuronal differentiation 4	5	1	0	0	1	0	hsa-miR-769-5p	0.008	0.0573	0.3379	-0.14	-0.14	N/A
CAND2	ENST00000456430.2	cullin-associated and neddylation-dissociated 2 (putative)	92	1	0	1	0	0	hsa-miR-769-5p	0.0076	0.0536	0.2952	-0.14	-0.14	N/A
BCAS4	ENST00000371608.2	breast carcinoma amplified sequence 4	492	2	0	0	2	2	hsa-miR-769-5p	0.0037	0.0265	0.1687	-0.14	-0.16	N/A
SLC24A4	ENST00000393265.2	solute carrier family 24 (sodium/potassium/calcium exchanger), member 4	5	2	0	1	1	4	hsa-miR-769-5p	0.0158	0.1101	0.5835	-0.14	-0.15	N/A
ZNF678	ENST00000343776.5	zinc finger protein 678	89	1	0	1	0	0	hsa-miR-769-5p	0.0362	0.2076	0.5803	-0.14	-0.17	N/A
CALD1	ENST00000361388.2	caldesmon 1	1013	1	0	1	0	0	hsa-miR-769-5p	0.0189	0.1274	0.6004	-0.14	-0.17	N/A
FTO	ENST00000471389.1	fat mass and obesity associated	240	3	0	1	2	3	hsa-miR-769-5p	0.0268	0.1905	1.1174	-0.14	-0.17	N/A
SHE	ENST00000304760.2	Src homology 2 domain containing E	9	2	0	0	2	2	hsa-miR-769-5p	0.0252	0.1784	1.0185	-0.14	-0.14	N/A
ZNF627	ENST00000588174.1	zinc finger protein 627	105	1	0	1	0	0	hsa-miR-769-5p	0.0074	0.0519	0.288	-0.14	-0.14	N/A
ALPK2	ENST00000361673.3	alpha-kinase 2	395	1	0	0	1	0	hsa-miR-769-5p	0.0148	0.1022	0.5267	-0.14	-0.14	N/A
CLDN6	ENST00000396925.1	claudin 6	17	1	0	1	0	0	hsa-miR-769-5p	0.0113	0.0767	0.3582	-0.14	-0.22	N/A
AL161915.1	ENST00000391366.1	Uncharacterized protein	18	1	0	0	1	1	hsa-miR-769-5p	0.0272	0.1807	0.8203	-0.14	-0.17	N/A
SLC7A5	ENST00000565644.1	solute carrier family 7 (amino acid transporter light chain, L system), member 5	155	1	0	1	0	1	hsa-miR-769-5p	0.0133	0.0947	0.5537	-0.14	-0.14	N/A
BMP8A	ENST00000331593.5	bone morphogenetic protein 8a	13	1	1	0	0	2	hsa-miR-769-5p	0.0236	0.1572	0.7233	-0.14	-0.23	N/A
TTC28	ENST00000397906.2	tetratricopeptide repeat domain 28	227	1	0	0	1	1	hsa-miR-769-5p	0.0167	0.1153	0.601	-0.14	-0.14	N/A
ACOXL	ENST00000439055.1	acyl-CoA oxidase-like	5	1	0	1	0	0	hsa-miR-769-5p	0.0112	0.0773	0.3823	-0.14	-0.14	N/A
ST8SIA2	ENST00000268164.3	ST8 alpha-N-acetyl-neuraminide alpha-2,8-sialyltransferase 2	9	1	1	0	0	0	hsa-miR-769-5p	0.0391	0.2529	1.0249	-0.14	-0.14	N/A
KIFC2	ENST00000301331.5	kinesin family member C2	101	2	0	1	1	0	hsa-miR-769-5p	0.005	0.0357	0.2206	-0.14	-0.14	N/A
YPEL4	ENST00000524669.1	yippee-like 4 (Drosophila)	5	1	0	0	1	0	hsa-miR-769-5p	0.0063	0.0449	0.2579	-0.14	-0.14	N/A
ENPP6	ENST00000296741.2	ectonucleotide pyrophosphatase/phosphodiesterase 6	5	4	0	2	2	0	hsa-miR-769-5p	0.0096	0.0684	0.4154	-0.14	-0.34	N/A
PTPN9	ENST00000306726.2	protein tyrosine phosphatase, non-receptor type 9	644	1	0	1	0	1	hsa-miR-769-5p	0.0168	0.1119	0.4781	-0.14	-0.18	N/A
DGCR6L	ENST00000248879.3	DiGeorge syndrome critical region gene 6-like	18	1	0	0	1	1	hsa-miR-769-5p	0.0155	0.1095	0.6109	-0.14	-0.15	N/A
MSC	ENST00000325509.4	musculin	27	1	0	1	0	0	hsa-miR-769-5p	0.0056	0.0403	0.2553	-0.14	-0.14	N/A
WDR81	ENST00000437219.2	WD repeat domain 81	1387	1	0	0	1	2	hsa-miR-769-5p	0.0087	0.0621	0.3729	-0.14	-0.14	N/A
PSMD13	ENST00000431206.2	proteasome (prosome, macropain) 26S subunit, non-ATPase, 13	1254	1	0	0	1	1	hsa-miR-769-5p	0.0024	0.0173	0.1209	-0.14	-0.14	N/A
USF2	ENST00000594064.1	upstream transcription factor 2, c-fos interacting	1981	1	0	0	1	0	hsa-miR-769-5p	0.0048	0.0347	0.2094	-0.13	-0.14	N/A
COQ7	ENST00000321998.5	coenzyme Q7 homolog, ubiquinone (yeast)	315	1	0	0	1	1	hsa-miR-769-5p	0.0099	0.0691	0.3761	-0.13	-0.21	N/A
ETS1	ENST00000531611.1	v-ets avian erythroblastosis virus E26 oncogene homolog 1	1423	1	0	0	1	0	hsa-miR-769-5p	0.0085	0.0613	0.3791	-0.13	-0.14	N/A
RNF224	ENST00000445101.2	ring finger protein 224	5	1	0	1	0	0	hsa-miR-769-5p	0.0033	0.0237	0.1532	-0.13	-0.13	N/A
HAVCR2	ENST00000307851.4	hepatitis A virus cellular receptor 2	5	1	0	0	1	1	hsa-miR-769-5p	0.0069	0.0495	0.309	-0.13	-0.13	N/A
TMEM185B	ENST00000426077.2	transmembrane protein 185B	1146	2	0	1	1	0	hsa-miR-769-5p	0.0181	0.1218	0.5762	-0.13	-0.2	N/A
LYST	ENST00000389794.3	lysosomal trafficking regulator	9	1	0	1	0	0	hsa-miR-769-5p	0.0156	0.1097	0.6191	-0.13	-0.13	N/A
BMPR2	ENST00000374574.2	bone morphogenetic protein receptor, type II (serine/threonine kinase)	287	1	0	0	1	0	hsa-miR-769-5p	0.0174	0.1211	0.6389	-0.13	-0.13	N/A
HACE1	ENST00000262903.4	HECT domain and ankyrin repeat containing E3 ubiquitin protein ligase 1	191	1	0	0	1	0	hsa-miR-769-5p	0.0192	0.127	0.5399	-0.13	-0.13	N/A
LACC1	ENST00000325686.6	laccase (multicopper oxidoreductase) domain containing 1	15	1	0	0	1	0	hsa-miR-769-5p	0.0198	0.1301	0.525	-0.13	-0.13	N/A
ZNF740	ENST00000416904.3	zinc finger protein 740	2137	1	1	0	0	0	hsa-miR-769-5p	0.017	0.115	0.5358	-0.13	-0.14	N/A
DIO2	ENST00000438257.4	deiodinase, iodothyronine, type II	98	1	1	0	0	2	hsa-miR-769-5p	0.0329	0.1971	0.7032	-0.13	-0.23	N/A
FCRL1	ENST00000368176.3	Fc receptor-like 1	5	2	0	0	2	0	hsa-miR-769-5p	0.0079	0.0567	0.3528	-0.13	-0.13	N/A
BX088651.1	ENST00000540551.1	LOC100126582 protein; Uncharacterized protein	5	1	0	0	1	0	hsa-miR-769-5p	0.0099	0.0695	0.3857	-0.13	-0.13	N/A
GPRIN1	ENST00000303991.4	G protein regulated inducer of neurite outgrowth 1	15	2	0	1	1	1	hsa-miR-769-5p	0.0257	0.1781	0.9292	-0.13	-0.13	N/A
COG6	ENST00000455146.3	component of oligomeric golgi complex 6	122	1	0	0	1	0	hsa-miR-769-5p	0.0081	0.0569	0.3083	-0.13	-0.13	N/A
C1orf109	ENST00000358011.4	chromosome 1 open reading frame 109	6	1	0	0	1	0	hsa-miR-769-5p	0.0138	0.0942	0.4487	-0.13	-0.13	N/A
DCT	ENST00000377028.5	dopachrome tautomerase	5	1	0	1	0	0	hsa-miR-769-5p	0.0339	0.2163	0.8397	-0.13	-0.13	N/A
CXCR3	ENST00000373691.4	chemokine (C-X-C motif) receptor 3	5	1	0	1	0	0	hsa-miR-769-5p	0.0041	0.0295	0.1832	-0.13	-0.13	N/A
ZNF300	ENST00000427179.1	zinc finger protein 300	107	1	0	1	0	0	hsa-miR-769-5p	0.0081	0.0576	0.3318	-0.13	-0.13	N/A
ACTN4	ENST00000252699.2	actinin, alpha 4	5688	1	0	1	0	1	hsa-miR-769-5p	0.0126	0.0891	0.5187	-0.13	-0.13	N/A
NRIP2	ENST00000337508.4	nuclear receptor interacting protein 2	5	1	0	0	1	0	hsa-miR-769-5p	0.0066	0.047	0.2803	-0.13	-0.13	N/A
ZNF551	ENST00000282296.5	zinc finger protein 551	49	2	0	0	2	2	hsa-miR-769-5p	0.0234	0.1652	0.9393	-0.13	-0.14	N/A
MAPK1	ENST00000215832.6	mitogen-activated protein kinase 1	630	4	1	1	2	0	hsa-miR-769-5p	0.0315	0.1612	0.3679	-0.13	-0.35	N/A
KLF8	ENST00000468660.1	Kruppel-like factor 8	8	2	1	0	1	1	hsa-miR-769-5p	0.0304	0.1625	0.4801	-0.13	-0.31	N/A
SEC14L2	ENST00000312932.9	SEC14-like 2 (S. cerevisiae)	187	1	1	0	0	1	hsa-miR-769-5p	0.0098	0.0691	0.387	-0.13	-0.16	N/A
KCTD20	ENST00000373731.2	potassium channel tetramerization domain containing 20	88	1	0	0	1	0	hsa-miR-769-5p	0.0291	0.1892	0.8211	-0.13	-0.18	N/A
TJAP1	ENST00000372444.2	tight junction associated protein 1 (peripheral)	15	1	0	0	1	0	hsa-miR-769-5p	0.0102	0.0708	0.3602	-0.13	-0.13	N/A
RAPGEF6	ENST00000509018.1	Rap guanine nucleotide exchange factor (GEF) 6	38	1	1	0	0	0	hsa-miR-769-5p	0.0441	0.2582	0.7829	-0.13	-0.13	N/A
RNASEH1	ENST00000315212.3	ribonuclease H1	212	2	1	0	1	0	hsa-miR-769-5p	0.0225	0.1478	0.6449	-0.13	-0.19	N/A
HIC1	ENST00000399849.3	hypermethylated in cancer 1	76	1	0	1	0	1	hsa-miR-769-5p	0.0068	0.0489	0.31	-0.13	-0.13	N/A
CISH	ENST00000443053.2	cytokine inducible SH2-containing protein	19	1	0	0	1	0	hsa-miR-769-5p	0.0083	0.0596	0.3588	-0.13	-0.13	N/A
EMB	ENST00000303221.5	embigin	17	1	0	0	1	1	hsa-miR-769-5p	0.0122	0.0865	0.4937	-0.13	-0.13	N/A
VWC2L	ENST00000427124.1	von Willebrand factor C domain containing protein 2-like	5	1	0	0	1	0	hsa-miR-769-5p	0.0091	0.0644	0.3621	-0.13	-0.13	N/A
PCDHB4	ENST00000194152.1	protocadherin beta 4	5	1	0	1	0	0	hsa-miR-769-5p	0.0177	0.1206	0.5816	-0.13	-0.13	N/A
LCMT2	ENST00000567039.1	leucine carboxyl methyltransferase 2	274	1	0	1	0	0	hsa-miR-769-5p	0.0059	0.0418	0.2438	-0.13	-0.13	N/A
KIAA1161	ENST00000297625.7	KIAA1161	18	2	0	1	1	0	hsa-miR-769-5p	0.0271	0.1882	0.998	-0.13	-0.13	N/A
COL9A1	ENST00000357250.6	collagen, type IX, alpha 1	9	1	0	1	0	0	hsa-miR-769-5p	0.0196	0.124	0.4782	-0.13	-0.25	N/A
TMEM194A	ENST00000379391.3	transmembrane protein 194A	43	2	0	1	1	0	hsa-miR-769-5p	0.0219	0.1532	0.8153	-0.13	-0.14	N/A
METTL21A	ENST00000448823.2	methyltransferase like 21A	224	2	0	1	1	0	hsa-miR-769-5p	0.0193	0.1223	0.4774	-0.13	-0.39	N/A
CCL1	ENST00000225842.3	chemokine (C-C motif) ligand 1	6	1	1	0	0	1	hsa-miR-769-5p	0.0076	0.0475	0.1989	-0.13	-0.46	N/A
RPL13A	ENST00000391857.4	ribosomal protein L13a	121	1	0	1	0	0	hsa-miR-769-5p	0.0083	0.0582	0.3172	-0.13	-0.27	N/A
NFATC2	ENST00000371564.3	nuclear factor of activated T-cells, cytoplasmic, calcineurin-dependent 2	105	1	0	1	0	1	hsa-miR-769-5p	0.0164	0.1125	0.5666	-0.13	-0.13	N/A
MYB	ENST00000367814.4	v-myb avian myeloblastosis viral oncogene homolog	39	1	0	0	1	0	hsa-miR-769-5p	0.0198	0.1301	0.5249	-0.13	-0.13	N/A
C10orf76	ENST00000370033.4	chromosome 10 open reading frame 76	273	1	0	0	1	0	hsa-miR-769-5p	0.0165	0.1111	0.4974	-0.13	-0.13	N/A
KRT77	ENST00000341809.3	keratin 77	5	1	0	0	1	1	hsa-miR-769-5p	0.0161	0.1116	0.5827	-0.13	-0.13	N/A
FGF10	ENST00000264664.4	fibroblast growth factor 10	5	1	0	0	1	0	hsa-miR-769-5p	0.0109	0.0758	0.3974	-0.13	-0.13	N/A
CHRNA2	ENST00000407991.1	cholinergic receptor, nicotinic, alpha 2 (neuronal)	5	1	0	1	0	1	hsa-miR-769-5p	0.0197	0.1337	0.6387	-0.13	-0.13	N/A
BAIAP3	ENST00000397488.2	BAI1-associated protein 3	10	1	0	1	0	1	hsa-miR-769-5p	0.0256	0.1667	0.6809	-0.13	-0.13	N/A
GTF3C5	ENST00000342018.8	general transcription factor IIIC, polypeptide 5, 63kDa	593	1	0	0	1	0	hsa-miR-769-5p	0.009	0.0628	0.3312	-0.13	-0.13	N/A
NUMBL	ENST00000252891.4	numb homolog (Drosophila)-like	323	1	1	0	0	0	hsa-miR-769-5p	0.0215	0.147	0.7235	-0.13	-0.13	N/A
FARP2	ENST00000264042.3	FERM, RhoGEF and pleckstrin domain protein 2	19	1	0	0	1	0	hsa-miR-769-5p	0.0074	0.0521	0.2918	-0.13	-0.13	N/A
KMO	ENST00000366559.4	kynurenine 3-monooxygenase (kynurenine 3-hydroxylase)	5	1	1	0	0	1	hsa-miR-769-5p	0.0197	0.1351	0.6742	-0.13	-0.13	N/A
CDH1	ENST00000261769.5	cadherin 1, type 1, E-cadherin (epithelial)	128	3	0	0	3	1	hsa-miR-769-5p	0.0243	0.1725	1.0118	-0.13	-0.14	N/A
CCND2	ENST00000261254.3	cyclin D2	66	1	0	0	1	2	hsa-miR-769-5p	0.0191	0.1378	0.8659	-0.13	-0.14	N/A
IGF2R	ENST00000356956.1	insulin-like growth factor 2 receptor	46	1	1	0	0	1	hsa-miR-769-5p	0.0642	0.3902	1.4189	-0.13	-0.14	N/A
RAI14	ENST00000265109.3	retinoic acid induced 14	2228	1	0	1	0	0	hsa-miR-769-5p	0.0323	0.2204	1.0603	-0.13	-0.14	N/A
AFMID	ENST00000588800.1	arylformamidase	538	1	0	0	1	0	hsa-miR-769-5p	0.003	0.0217	0.1409	-0.13	-0.13	N/A
RASAL1	ENST00000546530.1	RAS protein activator like 1 (GAP1 like)	12	3	0	0	3	1	hsa-miR-769-5p	0.0065	0.0473	0.3055	-0.13	-0.27	N/A
ZNF747	ENST00000395094.3	zinc finger protein 747	101	3	0	2	1	2	hsa-miR-769-5p	0.0105	0.0737	0.4247	-0.13	-0.32	N/A
ZDHHC9	ENST00000357166.6	zinc finger, DHHC-type containing 9	1203	1	0	0	1	1	hsa-miR-769-5p	0.02	0.1409	0.7866	-0.13	-0.13	N/A
HRH2	ENST00000377291.2	histamine receptor H2	5	1	0	0	1	0	hsa-miR-769-5p	0.0035	0.025	0.1613	-0.13	-0.13	N/A
HTR3E	ENST00000415389.2	5-hydroxytryptamine (serotonin) receptor 3E, ionotropic	5	1	0	1	0	0	hsa-miR-769-5p	0.0022	0.016	0.1091	-0.13	-0.13	N/A
FGF23	ENST00000237837.1	fibroblast growth factor 23	5	1	0	0	1	2	hsa-miR-769-5p	0.0116	0.0832	0.4985	-0.13	-0.13	N/A
RPS6KA5	ENST00000261991.3	ribosomal protein S6 kinase, 90kDa, polypeptide 5	64	1	0	0	1	0	hsa-miR-769-5p	0.0112	0.0774	0.3828	-0.13	-0.13	N/A
PSG5	ENST00000366175.3	pregnancy specific beta-1-glycoprotein 5	5	1	0	0	1	0	hsa-miR-769-5p	0.0058	0.0411	0.2403	-0.13	-0.13	N/A
NCAN	ENST00000252575.6	neurocan	5	1	0	1	0	1	hsa-miR-769-5p	0.0176	0.1216	0.6272	-0.13	-0.13	N/A
CLNK	ENST00000226951.6	cytokine-dependent hematopoietic cell linker	5	1	0	1	0	0	hsa-miR-769-5p	0.0172	0.1179	0.5759	-0.13	-0.13	N/A
NRP2	ENST00000360409.3	neuropilin 2	146	1	0	1	0	0	hsa-miR-769-5p	0.02	0.1308	0.5266	-0.13	-0.13	N/A
DRAXIN	ENST00000294485.5	dorsal inhibitory axon guidance protein	5	3	0	1	2	1	hsa-miR-769-5p	0.0263	0.1878	1.1292	-0.13	-0.13	N/A
MAST4	ENST00000406374.1	microtubule associated serine/threonine kinase family member 4	72	1	0	0	1	1	hsa-miR-769-5p	0.0083	0.0595	0.3577	-0.13	-0.16	N/A
PAPD5	ENST00000357464.3	PAP associated domain containing 5	152	2	0	1	1	0	hsa-miR-769-5p	0.0095	0.0659	0.3448	-0.13	-0.2	N/A
CTAG1B	ENST00000359887.4	cancer/testis antigen 1B	5	1	0	0	1	0	hsa-miR-769-5p	0.0048	0.0341	0.2071	-0.13	-0.13	N/A
P2RX1	ENST00000225538.3	purinergic receptor P2X, ligand-gated ion channel, 1	7	1	0	0	1	0	hsa-miR-769-5p	0.0121	0.0857	0.4858	-0.13	-0.13	N/A
VAMP1	ENST00000361716.3	vesicle-associated membrane protein 1 (synaptobrevin 1)	8	1	0	1	0	0	hsa-miR-769-5p	0.0165	0.1103	0.478	-0.13	-0.13	N/A
CTAG1A	ENST00000443287.2	cancer/testis antigen 1A	5	1	0	0	1	0	hsa-miR-769-5p	0.0048	0.0341	0.2071	-0.13	-0.13	N/A
ZBTB37	ENST00000367701.5	zinc finger and BTB domain containing 37	213	5	0	2	3	0	hsa-miR-769-5p	0.0376	0.2654	1.5035	-0.13	-0.13	N/A
HIST1H2BD	ENST00000289316.2	histone cluster 1, H2bd	236	1	0	1	0	2	hsa-miR-769-5p	0.0261	0.1743	0.8139	-0.13	-0.28	N/A
OAF	ENST00000328965.4	OAF homolog (Drosophila)	1447	1	0	0	1	0	hsa-miR-769-5p	0.0028	0.0201	0.1323	-0.13	-0.13	N/A
ADAMTS13	ENST00000371916.1	ADAM metallopeptidase with thrombospondin type 1 motif, 13	41	1	0	0	1	0	hsa-miR-769-5p	0.0072	0.0518	0.328	-0.13	-0.13	N/A
MACROD2	ENST00000217246.4	MACRO domain containing 2	5	1	0	0	1	1	hsa-miR-769-5p	0.0192	0.1314	0.6594	-0.13	-0.13	N/A
KIF17	ENST00000375044.1	kinesin family member 17	5	1	0	1	0	0	hsa-miR-769-5p	0.0079	0.0568	0.3445	-0.13	-0.13	N/A
UQCRFS1	ENST00000304863.4	ubiquinol-cytochrome c reductase, Rieske iron-sulfur polypeptide 1	59	2	0	1	1	1	hsa-miR-769-5p	0.008	0.0558	0.2889	-0.13	-0.29	N/A
OSGEPL1	ENST00000519810.1	O-sialoglycoprotein endopeptidase-like 1	71	1	0	0	1	0	hsa-miR-769-5p	0.0097	0.0673	0.3477	-0.13	-0.13	N/A
CCL22	ENST00000219235.4	chemokine (C-C motif) ligand 22	5	2	0	0	2	1	hsa-miR-769-5p	0.0094	0.0682	0.4359	-0.13	-0.13	N/A
C11orf44	ENST00000317019.2	chromosome 11 open reading frame 44	5	1	0	1	0	0	hsa-miR-769-5p	0.0098	0.0681	0.3508	-0.13	-0.13	N/A
C11orf48	ENST00000354588.3	chromosome 11 open reading frame 48	29	2	0	0	2	3	hsa-miR-769-5p	0.0093	0.0663	0.3886	-0.13	-0.2	N/A
TDG	ENST00000392872.3	thymine-DNA glycosylase	201	1	0	1	0	1	hsa-miR-769-5p	0.0126	0.089	0.4952	-0.13	-0.19	N/A
UBN1	ENST00000262376.6	ubinuclein 1	586	1	0	1	0	0	hsa-miR-769-5p	0.0091	0.0638	0.3505	-0.13	-0.13	N/A
HEYL	ENST00000372852.3	hairy/enhancer-of-split related with YRPW motif-like	37	2	0	1	1	1	hsa-miR-769-5p	0.0237	0.1607	0.7758	-0.13	-0.14	N/A
GPR37L1	ENST00000367282.5	G protein-coupled receptor 37 like 1	5	3	0	0	3	1	hsa-miR-769-5p	0.0276	0.1981	1.221	-0.13	-0.13	N/A
CECR1	ENST00000399839.1	cat eye syndrome chromosome region, candidate 1	46	1	0	0	1	4	hsa-miR-769-5p	0.0211	0.1523	0.9653	-0.13	-0.13	N/A
AC025278.1	ENST00000377296.3	Uncharacterized protein	5	1	0	0	1	1	hsa-miR-769-5p	0.006	0.0431	0.2736	-0.13	-0.13	N/A
TNFAIP2	ENST00000560869.1	tumor necrosis factor, alpha-induced protein 2	442	1	0	0	1	1	hsa-miR-769-5p	0.0117	0.0837	0.5112	-0.13	-0.13	N/A
CTD-2162K18.4	ENST00000590750.1	Uncharacterized protein	51	1	0	0	1	0	hsa-miR-769-5p	0.0099	0.0704	0.4093	-0.13	-0.17	N/A
HIST1H3G	ENST00000305910.3	histone cluster 1, H3g	32	1	0	0	1	1	hsa-miR-769-5p	0.0119	0.0839	0.4625	-0.13	-0.23	N/A
PRAMEF1	ENST00000332296.7	PRAME family member 1	5	1	0	0	1	0	hsa-miR-769-5p	0.0044	0.0317	0.1947	-0.12	-0.12	N/A
TMEM86A	ENST00000280734.2	transmembrane protein 86A	5	1	0	0	1	1	hsa-miR-769-5p	0.0222	0.1597	0.9846	-0.12	-0.12	N/A
PEX10	ENST00000288774.3	peroxisomal biogenesis factor 10	347	1	0	1	0	0	hsa-miR-769-5p	0.024	0.1584	0.6829	-0.12	-0.14	N/A
SAMD5	ENST00000367474.1	sterile alpha motif domain containing 5	28	1	0	1	0	0	hsa-miR-769-5p	0.0309	0.2096	0.9842	-0.12	-0.12	N/A
SLC12A4	ENST00000422611.2	solute carrier family 12 (potassium/chloride transporter), member 4	1618	1	0	1	0	0	hsa-miR-769-5p	0.0083	0.0588	0.3252	-0.12	-0.12	N/A
ZNF707	ENST00000358656.4	zinc finger protein 707	106	1	0	0	1	0	hsa-miR-769-5p	0.0103	0.0716	0.3682	-0.12	-0.12	N/A
PHYHIP	ENST00000321613.3	phytanoyl-CoA 2-hydroxylase interacting protein	14	1	0	1	0	1	hsa-miR-769-5p	0.0096	0.0679	0.3906	-0.12	-0.12	N/A
C16orf54	ENST00000329410.3	chromosome 16 open reading frame 54	5	2	0	0	2	0	hsa-miR-769-5p	0.0197	0.1409	0.8343	-0.12	-0.12	N/A
TFEC	ENST00000265440.7	transcription factor EC	5	1	0	1	0	0	hsa-miR-769-5p	0.0188	0.1244	0.5206	-0.12	-0.12	N/A
TMEM241	ENST00000383233.3	transmembrane protein 241	115	3	0	0	3	1	hsa-miR-769-5p	0.0187	0.1347	0.8372	-0.12	-0.14	N/A
TBC1D13	ENST00000372648.5	TBC1 domain family, member 13	2204	2	0	1	1	1	hsa-miR-769-5p	0.0099	0.0719	0.4693	-0.12	-0.12	N/A
PAPSS2	ENST00000361175.4	3'-phosphoadenosine 5'-phosphosulfate synthase 2	874	1	0	1	0	0	hsa-miR-769-5p	0.0162	0.1086	0.4911	-0.12	-0.18	N/A
RNF135	ENST00000535306.2	ring finger protein 135	65	1	0	0	1	1	hsa-miR-769-5p	0.0068	0.0487	0.2937	-0.12	-0.22	N/A
ARMC6	ENST00000392335.2	armadillo repeat containing 6	1295	1	0	0	1	0	hsa-miR-769-5p	0.0106	0.0738	0.3836	-0.12	-0.12	N/A
PRAMEF22	ENST00000376187.1	PRAME family member 22	0	1	0	0	1	0	hsa-miR-769-5p	0.0044	0.0317	0.202	-0.12	-0.12	N/A
SFTPA2	ENST00000372325.2	surfactant protein A2	5	1	0	1	0	0	hsa-miR-769-5p	0.0175	0.1172	0.5176	-0.12	-0.12	N/A
ZNF776	ENST00000317178.5	zinc finger protein 776	1447	1	0	1	0	0	hsa-miR-769-5p	0.0262	0.1686	0.6627	-0.12	-0.12	N/A
RORB	ENST00000376896.3	RAR-related orphan receptor B	5	3	0	0	3	1	hsa-miR-769-5p	0.041	0.2879	1.5737	-0.12	-0.12	N/A
ZNF532	ENST00000336078.4	zinc finger protein 532	5	1	0	0	1	1	hsa-miR-769-5p	0.016	0.1124	0.6261	-0.12	-0.12	N/A
SMARCD1	ENST00000394963.4	SWI/SNF related, matrix associated, actin dependent regulator of chromatin, subfamily d, member 1	952	1	0	0	1	2	hsa-miR-769-5p	0.0122	0.0843	0.4271	-0.12	-0.12	N/A
PRAMEF3	ENST00000353410.5	PRAME family member 3	5	1	0	0	1	0	hsa-miR-769-5p	0.0044	0.0317	0.202	-0.12	-0.12	N/A
RHNO1	ENST00000489288.2	RAD9-HUS1-RAD1 interacting nuclear orphan 1	786	1	0	0	1	0	hsa-miR-769-5p	0.0035	0.0256	0.1623	-0.12	-0.12	N/A
VPS13B	ENST00000395996.1	vacuolar protein sorting 13 homolog B (yeast)	262	4	1	0	3	1	hsa-miR-769-5p	0.0867	0.5592	2.5136	-0.12	-0.12	N/A
OGDHL	ENST00000374103.4	oxoglutarate dehydrogenase-like	7	1	0	1	0	0	hsa-miR-769-5p	0.0095	0.0667	0.3591	-0.12	-0.12	N/A
SMARCE1	ENST00000377808.4	SWI/SNF related, matrix associated, actin dependent regulator of chromatin, subfamily e, member 1	252	1	1	0	0	2	hsa-miR-769-5p	0.033	0.1488	0.3453	-0.12	-0.51	N/A
BAK1	ENST00000442998.2	BCL2-antagonist/killer 1	15	1	0	1	0	0	hsa-miR-769-5p	0.0091	0.0638	0.3475	-0.12	-0.12	N/A
ZFYVE16	ENST00000338008.5	zinc finger, FYVE domain containing 16	388	1	1	0	0	0	hsa-miR-769-5p	0.0388	0.2352	0.8109	-0.12	-0.14	N/A
CCDC85C	ENST00000380243.4	coiled-coil domain containing 85C	86	3	1	2	0	0	hsa-miR-769-5p	0.0355	0.2402	1.1129	-0.12	-0.13	N/A
NGDN	ENST00000397154.3	neuroguidin, EIF4E binding protein	679	1	0	0	1	0	hsa-miR-769-5p	0.0054	0.0391	0.2553	-0.12	-0.12	N/A
GPR97	ENST00000333493.4	G protein-coupled receptor 97	8	1	0	0	1	1	hsa-miR-769-5p	0.0073	0.0522	0.3242	-0.12	-0.12	N/A
UGT3A2	ENST00000282507.3	UDP glycosyltransferase 3 family, polypeptide A2	5	1	0	1	0	0	hsa-miR-769-5p	0.0077	0.0548	0.3106	-0.12	-0.12	N/A
CXorf67	ENST00000342995.2	chromosome X open reading frame 67	5	1	0	1	0	0	hsa-miR-769-5p	0.0068	0.049	0.3123	-0.12	-0.12	N/A
NT5M	ENST00000389022.4	5',3'-nucleotidase, mitochondrial	534	1	0	0	1	0	hsa-miR-769-5p	0.0047	0.0338	0.2103	-0.12	-0.12	N/A
SERPIND1	ENST00000215727.5	serpin peptidase inhibitor, clade D (heparin cofactor), member 1	278	1	0	0	1	0	hsa-miR-769-5p	0.0073	0.0521	0.2998	-0.12	-0.12	N/A
SUDS3	ENST00000397564.2	suppressor of defective silencing 3 homolog (S. cerevisiae)	224	1	0	0	1	0	hsa-miR-769-5p	0.0104	0.0714	0.3525	-0.12	-0.13	N/A
TBC1D22B	ENST00000373491.3	TBC1 domain family, member 22B	127	1	0	0	1	1	hsa-miR-769-5p	0.0127	0.0918	0.5795	-0.12	-0.12	N/A
SIGLEC14	ENST00000360844.6	sialic acid binding Ig-like lectin 14	5	1	0	1	0	2	hsa-miR-769-5p	0.0089	0.0644	0.4128	-0.12	-0.13	N/A
SCRN1	ENST00000242059.5	secernin 1	29	1	0	1	0	0	hsa-miR-769-5p	0.0197	0.1358	0.6765	-0.12	-0.12	N/A
TMEM38A	ENST00000187762.2	transmembrane protein 38A	158	1	0	1	0	0	hsa-miR-769-5p	0.0126	0.09	0.5374	-0.12	-0.12	N/A
RCAN2	ENST00000330430.6	regulator of calcineurin 2	32	1	0	0	1	0	hsa-miR-769-5p	0.0087	0.0622	0.3707	-0.12	-0.12	N/A
TNR	ENST00000367674.2	tenascin R	5	1	0	0	1	1	hsa-miR-769-5p	0.0174	0.127	0.8598	-0.12	-0.12	N/A
GDPD5	ENST00000443276.2	glycerophosphodiester phosphodiesterase domain containing 5	8	1	0	1	0	1	hsa-miR-769-5p	0.0228	0.1602	0.888	-0.12	-0.12	N/A
ZNF284	ENST00000421176.3	zinc finger protein 284	42	2	0	0	2	1	hsa-miR-769-5p	0.0159	0.1117	0.6149	-0.12	-0.12	N/A
ZNRF3	ENST00000544604.2	zinc and ring finger 3	179	1	1	0	0	0	hsa-miR-769-5p	0.0324	0.198	0.6859	-0.12	-0.15	N/A
ESCO1	ENST00000269214.5	establishment of sister chromatid cohesion N-acetyltransferase 1	94	2	0	0	2	0	hsa-miR-769-5p	0.0173	0.1154	0.5002	-0.12	-0.13	N/A
NUDT4	ENST00000337179.5	nudix (nucleoside diphosphate linked moiety X)-type motif 4	41	3	0	0	3	0	hsa-miR-769-5p	0.0307	0.2161	1.2111	-0.12	-0.2	N/A
BCL2L14	ENST00000266434.4	BCL2-like 14 (apoptosis facilitator)	26	1	0	1	0	0	hsa-miR-769-5p	0.0238	0.1567	0.6674	-0.12	-0.12	N/A
CREB3	ENST00000353704.2	cAMP responsive element binding protein 3	782	1	0	0	1	0	hsa-miR-769-5p	0.0011	0.0079	0.0558	-0.12	-0.12	N/A
EHF	ENST00000257831.3	ets homologous factor	5	1	0	0	1	1	hsa-miR-769-5p	0.0215	0.1528	0.8737	-0.12	-0.12	N/A
PPFIBP1	ENST00000318304.8	PTPRF interacting protein, binding protein 1 (liprin beta 1)	341	3	1	0	2	1	hsa-miR-769-5p	0.0386	0.2383	0.9579	-0.12	-0.2	N/A
CREG2	ENST00000324768.5	cellular repressor of E1A-stimulated genes 2	38	1	1	0	0	1	hsa-miR-769-5p	0.0338	0.2106	0.7757	-0.12	-0.17	N/A
APCDD1L	ENST00000371149.3	adenomatosis polyposis coli down-regulated 1-like	21	1	0	0	1	0	hsa-miR-769-5p	0.019	0.1261	0.5403	-0.12	-0.12	N/A
GLI2	ENST00000452319.1	GLI family zinc finger 2	73	1	0	1	0	0	hsa-miR-769-5p	0.0199	0.1302	0.5252	-0.12	-0.12	N/A
PLXDC2	ENST00000377252.4	plexin domain containing 2	506	1	1	0	0	0	hsa-miR-769-5p	0.0441	0.2856	1.2421	-0.12	-0.14	N/A
LRRN4CL	ENST00000317449.4	LRRN4 C-terminal like	17	1	0	0	1	1	hsa-miR-769-5p	0.0065	0.0474	0.309	-0.12	-0.12	N/A
MPEG1	ENST00000361050.3	macrophage expressed 1	5	1	0	1	0	0	hsa-miR-769-5p	0.0159	0.1069	0.4693	-0.12	-0.12	N/A
CLASP2	ENST00000539981.1	cytoplasmic linker associated protein 2	554	1	0	1	0	1	hsa-miR-769-5p	0.012	0.0855	0.5091	-0.12	-0.14	N/A
CXorf56	ENST00000320339.4	chromosome X open reading frame 56	279	1	0	0	1	3	hsa-miR-769-5p	0.0137	0.0959	0.5309	-0.12	-0.21	N/A
TTYH2	ENST00000269346.4	tweety family member 2	16	1	0	0	1	0	hsa-miR-769-5p	0.0176	0.117	0.5068	-0.12	-0.14	N/A
PLA2G4E	ENST00000399518.3	phospholipase A2, group IVE	5	2	0	1	1	0	hsa-miR-769-5p	0.0156	0.1117	0.6826	-0.12	-0.12	N/A
RP11-366L20.2	ENST00000356215.2	Uncharacterized protein	5	1	0	0	1	0	hsa-miR-769-5p	0.0042	0.0305	0.2072	-0.12	-0.12	N/A
RGAG4	ENST00000545866.1	retrotransposon gag domain containing 4	34	2	0	2	0	0	hsa-miR-769-5p	0.0214	0.1454	0.6923	-0.12	-0.12	N/A
TP53AIP1	ENST00000602346.1	tumor protein p53 regulated apoptosis inducing protein 1	5	1	0	1	0	0	hsa-miR-769-5p	0.0064	0.0455	0.2712	-0.12	-0.12	N/A
OLFML2B	ENST00000294794.3	olfactomedin-like 2B	5	1	0	0	1	0	hsa-miR-769-5p	0.0106	0.0766	0.4819	-0.12	-0.12	N/A
HEY1	ENST00000354724.3	hairy/enhancer-of-split related with YRPW motif 1	33	1	1	0	0	0	hsa-miR-769-5p	0.0166	0.0933	0.2485	-0.12	-0.39	N/A
MUC3A	ENST00000319509.7	mucin 3A, cell surface associated	20	1	0	1	0	1	hsa-miR-769-5p	0.0082	0.0594	0.3776	-0.12	-0.15	N/A
CDC42SE1	ENST00000439374.2	CDC42 small effector 1	231	1	0	0	1	0	hsa-miR-769-5p	0.0077	0.0545	0.3141	-0.12	-0.15	N/A
DDX17	ENST00000396821.3	DEAD (Asp-Glu-Ala-Asp) box helicase 17	2204	1	0	1	0	1	hsa-miR-769-5p	0.0297	0.189	0.7245	-0.12	-0.12	N/A
SIX5	ENST00000560168.1	SIX homeobox 5	47	1	0	1	0	0	hsa-miR-769-5p	0.0049	0.0352	0.2078	-0.12	-0.13	N/A
CALHM1	ENST00000329905.5	calcium homeostasis modulator 1	5	1	0	1	0	0	hsa-miR-769-5p	0.008	0.0571	0.3369	-0.12	-0.12	N/A
SLC43A3	ENST00000395123.2	solute carrier family 43, member 3	642	1	0	0	1	0	hsa-miR-769-5p	0.0066	0.047	0.2827	-0.12	-0.12	N/A
MFSD7	ENST00000503156.1	major facilitator superfamily domain containing 7	5	1	0	0	1	0	hsa-miR-769-5p	0.0026	0.0191	0.1259	-0.12	-0.12	N/A
ZCCHC6	ENST00000277141.6	zinc finger, CCHC domain containing 6	20	1	0	1	0	0	hsa-miR-769-5p	0.0156	0.1071	0.5251	-0.12	-0.12	N/A
PTPRT	ENST00000373187.1	protein tyrosine phosphatase, receptor type, T	5	1	0	1	0	3	hsa-miR-769-5p	0.0665	0.4101	1.6414	-0.12	-0.12	N/A
RASD2	ENST00000216127.4	RASD family, member 2	10	1	0	1	0	0	hsa-miR-769-5p	0.0132	0.0904	0.4453	-0.12	-0.12	N/A
ACSM5	ENST00000331849.4	acyl-CoA synthetase medium-chain family member 5	5	1	0	0	1	0	hsa-miR-769-5p	0.0076	0.0541	0.3195	-0.12	-0.12	N/A
SS18	ENST00000415083.2	synovial sarcoma translocation, chromosome 18	205	1	0	0	1	2	hsa-miR-769-5p	0.0069	0.0488	0.2695	-0.12	-0.17	N/A
UGCG	ENST00000374279.3	UDP-glucose ceramide glucosyltransferase	1200	1	0	0	1	0	hsa-miR-769-5p	0.0059	0.0422	0.2438	-0.12	-0.12	N/A
COX6B2	ENST00000590900.1	cytochrome c oxidase subunit VIb polypeptide 2 (testis)	5	1	0	0	1	3	hsa-miR-769-5p	0.0089	0.0644	0.416	-0.12	-0.22	N/A
IL7R	ENST00000343305.4	interleukin 7 receptor	293	1	0	1	0	0	hsa-miR-769-5p	0.0124	0.0872	0.4768	-0.12	-0.12	N/A
GXYLT2	ENST00000389617.4	glucoside xylosyltransferase 2	207	2	0	1	1	0	hsa-miR-769-5p	0.0271	0.1572	0.4747	-0.12	-0.23	N/A
RNF152	ENST00000312828.3	ring finger protein 152	57	1	0	0	1	2	hsa-miR-769-5p	0.0144	0.1001	0.5184	-0.12	-0.12	N/A
AC007390.5	ENST00000402297.1	HCG1988162; Uncharacterized protein	223	1	0	0	1	0	hsa-miR-769-5p	0.0068	0.0489	0.3127	-0.12	-0.12	N/A
CXCR2	ENST00000318507.2	chemokine (C-X-C motif) receptor 2	5	1	0	0	1	0	hsa-miR-769-5p	0.0104	0.0743	0.4563	-0.12	-0.12	N/A
ZNF286A	ENST00000395894.2	Zinc finger protein 286A	19	1	1	0	0	0	hsa-miR-769-5p	0.0223	0.1542	0.8049	-0.12	-0.12	N/A
PCSK9	ENST00000302118.5	proprotein convertase subtilisin/kexin type 9	2345	1	0	1	0	0	hsa-miR-769-5p	0.0129	0.0906	0.495	-0.12	-0.12	N/A
RASGRP4	ENST00000586305.1	RAS guanyl releasing protein 4	5	1	0	0	1	0	hsa-miR-769-5p	0.0184	0.1286	0.6812	-0.12	-0.12	N/A
KRI1	ENST00000312962.6	KRI1 homolog (S. cerevisiae)	25	1	0	1	0	0	hsa-miR-769-5p	0.0127	0.0867	0.416	-0.12	-0.12	N/A
MRPL49	ENST00000279242.2	mitochondrial ribosomal protein L49	142	1	0	0	1	1	hsa-miR-769-5p	0.0067	0.0487	0.3165	-0.12	-0.12	N/A
TCF7	ENST00000518915.1	transcription factor 7 (T-cell specific, HMG-box)	883	1	0	1	0	0	hsa-miR-769-5p	0.0061	0.0435	0.2563	-0.12	-0.12	N/A
HECTD4	ENST00000377560.5	HECT domain containing E3 ubiquitin protein ligase 4	222	1	1	0	0	1	hsa-miR-769-5p	0.0344	0.2368	1.1995	-0.12	-0.25	N/A
ACER2	ENST00000340967.2	alkaline ceramidase 2	44	2	0	0	2	1	hsa-miR-769-5p	0.0176	0.1254	0.7385	-0.12	-0.13	N/A
UBP1	ENST00000283629.3	upstream binding protein 1 (LBP-1a)	1418	2	0	0	2	0	hsa-miR-769-5p	0.0096	0.0668	0.3467	-0.12	-0.14	N/A
GLRX3	ENST00000368644.1	glutaredoxin 3	213	2	0	1	1	1	hsa-miR-769-5p	0.0132	0.0933	0.5225	-0.12	-0.16	N/A
TEAD3	ENST00000402886.3	TEA domain family member 3	137	1	0	1	0	0	hsa-miR-769-5p	0.0179	0.1202	0.534	-0.12	-0.12	N/A
SRR	ENST00000344595.5	serine racemase	95	1	0	0	1	0	hsa-miR-769-5p	0.012	0.0828	0.4143	-0.12	-0.12	N/A
HPCAL4	ENST00000372844.3	hippocalcin like 4	5	2	0	1	1	2	hsa-miR-769-5p	0.0137	0.0985	0.6071	-0.12	-0.12	N/A
MPP6	ENST00000222644.5	membrane protein, palmitoylated 6 (MAGUK p55 subfamily member 6)	389	1	0	0	1	1	hsa-miR-769-5p	0.0242	0.1514	0.5711	-0.12	-0.18	N/A
PLAA	ENST00000397292.3	phospholipase A2-activating protein	416	1	1	0	0	0	hsa-miR-769-5p	0.0175	0.1117	0.4484	-0.12	-0.25	N/A
C10orf10	ENST00000298295.3	chromosome 10 open reading frame 10	743	2	0	2	0	0	hsa-miR-769-5p	0.0066	0.0464	0.262	-0.12	-0.23	N/A
IKZF2	ENST00000457361.1	IKAROS family zinc finger 2 (Helios)	32	1	0	1	0	2	hsa-miR-769-5p	0.0294	0.1932	0.8505	-0.12	-0.13	N/A
LRRC20	ENST00000355790.4	leucine rich repeat containing 20	159	1	0	1	0	0	hsa-miR-769-5p	0.0105	0.0732	0.3835	-0.12	-0.12	N/A
RP11-276H1.3	ENST00000312019.2		5	1	0	0	1	0	hsa-miR-769-5p	0.0062	0.0452	0.2962	-0.12	-0.12	N/A
FEZF1	ENST00000442488.2	FEZ family zinc finger 1	47	1	0	0	1	0	hsa-miR-769-5p	0.0058	0.0415	0.2563	-0.12	-0.12	N/A
HK3	ENST00000292432.5	hexokinase 3 (white cell)	5	1	0	1	0	0	hsa-miR-769-5p	0.0045	0.0323	0.198	-0.12	-0.12	N/A
AHCTF1	ENST00000366508.1	AT hook containing transcription factor 1	5	1	0	0	1	0	hsa-miR-769-5p	0.0249	0.1667	0.7725	-0.12	-0.12	N/A
TNNI1	ENST00000361379.4	troponin I type 1 (skeletal, slow)	5	1	0	1	0	2	hsa-miR-769-5p	0.0173	0.1216	0.6741	-0.12	-0.12	N/A
C12orf66	ENST00000544871.1	chromosome 12 open reading frame 66	98	1	0	0	1	0	hsa-miR-769-5p	0.0257	0.1821	1.0535	-0.12	-0.18	N/A
ALAD	ENST00000409155.3	aminolevulinate dehydratase	1922	1	0	1	0	0	hsa-miR-769-5p	0.0186	0.1261	0.5888	-0.12	-0.12	N/A
SAMD4B	ENST00000314471.6	sterile alpha motif domain containing 4B	46	1	0	1	0	1	hsa-miR-769-5p	0.0097	0.0691	0.4051	-0.12	-0.17	N/A
ATP6V1D	ENST00000554236.1	ATPase, H+ transporting, lysosomal 34kDa, V1 subunit D	1271	1	0	0	1	0	hsa-miR-769-5p	0.0046	0.0331	0.1986	-0.12	-0.13	N/A
TMEM260	ENST00000261556.6	transmembrane protein 260	44	1	0	1	0	0	hsa-miR-769-5p	0.0187	0.125	0.5447	-0.12	-0.12	N/A
MTRF1L	ENST00000367231.5	mitochondrial translational release factor 1-like	7	1	0	0	1	1	hsa-miR-769-5p	0.0102	0.0731	0.4389	-0.12	-0.12	N/A
MPLKIP	ENST00000306984.6	M-phase specific PLK1 interacting protein	32	3	0	0	3	7	hsa-miR-769-5p	0.0338	0.2366	1.2959	-0.12	-0.26	N/A
HGS	ENST00000329138.4	hepatocyte growth factor-regulated tyrosine kinase substrate	83	1	0	1	0	0	hsa-miR-769-5p	0.005	0.0358	0.2187	-0.12	-0.12	N/A
CXCL14	ENST00000337225.5	chemokine (C-X-C motif) ligand 14	5	1	0	1	0	0	hsa-miR-769-5p	0.0051	0.0364	0.218	-0.12	-0.12	N/A
SOWAHD	ENST00000343905.3	sosondowah ankyrin repeat domain family member D	12	1	0	1	0	0	hsa-miR-769-5p	0.0058	0.0416	0.2429	-0.12	-0.12	N/A
TCL1A	ENST00000402399.1	T-cell leukemia/lymphoma 1A	5	1	0	0	1	0	hsa-miR-769-5p	0.0044	0.0317	0.1948	-0.11	-0.12	N/A
NUP214	ENST00000359428.5	nucleoporin 214kDa	452	1	0	0	1	0	hsa-miR-769-5p	0.0117	0.0836	0.4989	-0.11	-0.13	N/A
ANGPT2	ENST00000325203.5	angiopoietin 2	5	1	0	0	1	0	hsa-miR-769-5p	0.0323	0.2146	0.9357	-0.11	-0.11	N/A
ARHGEF37	ENST00000333677.6	Rho guanine nucleotide exchange factor (GEF) 37	5	1	1	0	0	0	hsa-miR-769-5p	0.021	0.1446	0.7332	-0.11	-0.11	N/A
KLC4	ENST00000347162.5	kinesin light chain 4	25	1	0	0	1	0	hsa-miR-769-5p	0.0092	0.0658	0.4096	-0.11	-0.11	N/A
CAPNS1	ENST00000587718.1	calpain, small subunit 1	2973	1	1	0	0	2	hsa-miR-769-5p	0.0025	0.0186	0.1285	-0.11	-0.36	N/A
GLP2R	ENST00000262441.5	glucagon-like peptide 2 receptor	247	3	0	2	1	0	hsa-miR-769-5p	0.0179	0.119	0.505	-0.11	-0.2	N/A
IL12RB2	ENST00000262345.1	interleukin 12 receptor, beta 2	5	2	1	0	1	0	hsa-miR-769-5p	0.0103	0.0722	0.3893	-0.11	-0.26	N/A
[truncated: 2,559 more rows]

## Sheet: miR-769-5p TargetS targets KEGG
	Category	Term	Count	%	P-Value	Benjamini
[truncated: 55 more rows]

## Sheet: miR-769-5p TargetS targets TE
Category	Term	Count	%	P-Value	Benjamini
UP_TISSUE	Brain	1581	44.8	6.5E-7	2.6E-4
[truncated: 24 more rows]
