# Supplementary material for: Renal Tissue miRNA Expression Profiles in ANCA-Associated Vasculitis—A Comparative Analysis
Source: Int J Mol Sci. 2021 Dec 22;23(1):105. doi: 10.3390/ijms23010105 (PMC8745125; doi:10.3390/ijms23010105)
Supplement: Supplementary file 1 [file ijms-23-00105-s001.zip › Supplementary table S2.xlsx]

## Sheet:  miR-508-3p miRDB targets 
Target Detail	Target Rank	Target Score	miRNA Name	Gene Symbol	Gene Description
Details	1	99	hsa-miR-508-3p	CLASP1	cytoplasmic linker associated protein 1
Details	2	99	hsa-miR-508-3p	COL4A3BP	collagen type IV alpha 3 binding protein
Details	3	97	hsa-miR-508-3p	RBM27	RNA binding motif protein 27
Details	4	96	hsa-miR-508-3p	CCNA2	cyclin A2
Details	5	96	hsa-miR-508-3p	ARL4C	ADP ribosylation factor like GTPase 4C
Details	6	96	hsa-miR-508-3p	UPRT	uracil phosphoribosyltransferase homolog
Details	7	95	hsa-miR-508-3p	ADAM28	ADAM metallopeptidase domain 28
Details	8	95	hsa-miR-508-3p	GXYLT1	glucoside xylosyltransferase 1
Details	9	94	hsa-miR-508-3p	KCNA4	potassium voltage-gated channel subfamily A member 4
Details	10	94	hsa-miR-508-3p	ANXA10	annexin A10
Details	11	93	hsa-miR-508-3p	MTMR6	myotubularin related protein 6
Details	12	93	hsa-miR-508-3p	CFL2	cofilin 2
Details	13	93	hsa-miR-508-3p	RBFOX2	RNA binding fox-1 homolog 2
Details	14	92	hsa-miR-508-3p	RECK	reversion inducing cysteine rich protein with kazal motifs
Details	15	92	hsa-miR-508-3p	PTPN9	protein tyrosine phosphatase, non-receptor type 9
Details	16	92	hsa-miR-508-3p	ARHGEF12	Rho guanine nucleotide exchange factor 12
Details	17	92	hsa-miR-508-3p	CDC14B	cell division cycle 14B
Details	18	92	hsa-miR-508-3p	RARS	arginyl-tRNA synthetase
Details	19	92	hsa-miR-508-3p	XPR1	xenotropic and polytropic retrovirus receptor 1
Details	20	92	hsa-miR-508-3p	UGCG	UDP-glucose ceramide glucosyltransferase
Details	21	92	hsa-miR-508-3p	NSD3	nuclear receptor binding SET domain protein 3
Details	22	92	hsa-miR-508-3p	MINDY2	MINDY lysine 48 deubiquitinase 2
Details	23	92	hsa-miR-508-3p	HOXA1	homeobox A1
Details	24	92	hsa-miR-508-3p	MSTN	myostatin
Details	25	91	hsa-miR-508-3p	CRLF3	cytokine receptor like factor 3
Details	26	91	hsa-miR-508-3p	ZBTB18	zinc finger and BTB domain containing 18
Details	27	91	hsa-miR-508-3p	SLAIN2	SLAIN motif family member 2
Details	28	91	hsa-miR-508-3p	GNRHR	gonadotropin releasing hormone receptor
Details	29	91	hsa-miR-508-3p	CPNE2	copine 2
Details	30	91	hsa-miR-508-3p	PHYHIPL	phytanoyl-CoA 2-hydroxylase interacting protein like
Details	31	90	hsa-miR-508-3p	MBNL1	muscleblind like splicing regulator 1
Details	32	90	hsa-miR-508-3p	SORCS1	sortilin related VPS10 domain containing receptor 1
Details	33	90	hsa-miR-508-3p	ZNF397	zinc finger protein 397
Details	34	90	hsa-miR-508-3p	SRPRA	SRP receptor subunit alpha
Details	35	90	hsa-miR-508-3p	DCLK1	doublecortin like kinase 1
Details	36	89	hsa-miR-508-3p	FCHSD2	FCH and double SH3 domains 2
Details	37	89	hsa-miR-508-3p	RNF103	ring finger protein 103
Details	38	89	hsa-miR-508-3p	RAB12	RAB12, member RAS oncogene family
Details	39	89	hsa-miR-508-3p	ACOX1	acyl-CoA oxidase 1
Details	40	89	hsa-miR-508-3p	HACD3	3-hydroxyacyl-CoA dehydratase 3
Details	41	89	hsa-miR-508-3p	CCL1	C-C motif chemokine ligand 1
Details	42	89	hsa-miR-508-3p	MITF	melanocyte inducing transcription factor
Details	43	89	hsa-miR-508-3p	KLF4	Kruppel like factor 4
Details	44	88	hsa-miR-508-3p	LAMTOR3	late endosomal/lysosomal adaptor, MAPK and MTOR activator 3
Details	45	88	hsa-miR-508-3p	ZDHHC3	zinc finger DHHC-type containing 3
Details	46	88	hsa-miR-508-3p	C2	complement C2
Details	47	88	hsa-miR-508-3p	ASH1L	ASH1 like histone lysine methyltransferase
Details	48	88	hsa-miR-508-3p	RAD23B	RAD23 homolog B, nucleotide excision repair protein
Details	49	88	hsa-miR-508-3p	NUMB	NUMB, endocytic adaptor protein
Details	50	88	hsa-miR-508-3p	TECTB	tectorin beta
Details	51	88	hsa-miR-508-3p	HTR2C	5-hydroxytryptamine receptor 2C
Details	52	88	hsa-miR-508-3p	TRHDE	thyrotropin releasing hormone degrading enzyme
Details	53	88	hsa-miR-508-3p	GLCE	glucuronic acid epimerase
Details	54	88	hsa-miR-508-3p	KIAA1549	KIAA1549
Details	55	88	hsa-miR-508-3p	NR2C2	nuclear receptor subfamily 2 group C member 2
Details	56	88	hsa-miR-508-3p	WEE1	WEE1 G2 checkpoint kinase
Details	57	88	hsa-miR-508-3p	ELOVL7	ELOVL fatty acid elongase 7
Details	58	87	hsa-miR-508-3p	RAP2A	RAP2A, member of RAS oncogene family
Details	59	87	hsa-miR-508-3p	PAK3	p21 (RAC1) activated kinase 3
Details	60	87	hsa-miR-508-3p	CTDSPL2	CTD small phosphatase like 2
Details	61	87	hsa-miR-508-3p	SCN2A	sodium voltage-gated channel alpha subunit 2
Details	62	87	hsa-miR-508-3p	2007-09-01	septin 7
Details	63	87	hsa-miR-508-3p	ADNP	activity dependent neuroprotector homeobox
Details	64	87	hsa-miR-508-3p	GRIA2	glutamate ionotropic receptor AMPA type subunit 2
Details	65	87	hsa-miR-508-3p	RASSF3	Ras association domain family member 3
Details	66	86	hsa-miR-508-3p	BICRAL	BRD4 interacting chromatin remodeling complex associated protein like
Details	67	86	hsa-miR-508-3p	LOX	lysyl oxidase
Details	68	86	hsa-miR-508-3p	ATL2	atlastin GTPase 2
Details	69	86	hsa-miR-508-3p	ROR1	receptor tyrosine kinase like orphan receptor 1
Details	70	86	hsa-miR-508-3p	MPHOSPH9	M-phase phosphoprotein 9
Details	71	86	hsa-miR-508-3p	SDK1	sidekick cell adhesion molecule 1
Details	72	86	hsa-miR-508-3p	HBP1	HMG-box transcription factor 1
Details	73	86	hsa-miR-508-3p	GAB1	GRB2 associated binding protein 1
Details	74	85	hsa-miR-508-3p	NFKB1	nuclear factor kappa B subunit 1
Details	75	85	hsa-miR-508-3p	CLOCK	clock circadian regulator
Details	76	85	hsa-miR-508-3p	SPZ1	spermatogenic leucine zipper 1
Details	77	84	hsa-miR-508-3p	DLG2	discs large MAGUK scaffold protein 2
Details	78	84	hsa-miR-508-3p	CECR2	CECR2, histone acetyl-lysine reader
Details	79	84	hsa-miR-508-3p	MINPP1	multiple inositol-polyphosphate phosphatase 1
Details	80	84	hsa-miR-508-3p	ZBTB44	zinc finger and BTB domain containing 44
Details	81	84	hsa-miR-508-3p	RBMS3	RNA binding motif single stranded interacting protein 3
Details	82	84	hsa-miR-508-3p	TAB3	TGF-beta activated kinase 1 (MAP3K7) binding protein 3
Details	83	84	hsa-miR-508-3p	NDUFAF6	NADH:ubiquinone oxidoreductase complex assembly factor 6
Details	84	84	hsa-miR-508-3p	PIKFYVE	phosphoinositide kinase, FYVE-type zinc finger containing
Details	85	83	hsa-miR-508-3p	SALL4	spalt like transcription factor 4
Details	86	83	hsa-miR-508-3p	RMND1	required for meiotic nuclear division 1 homolog
Details	87	83	hsa-miR-508-3p	CCNYL1	cyclin Y like 1
Details	88	83	hsa-miR-508-3p	IRX2	iroquois homeobox 2
Details	89	83	hsa-miR-508-3p	NFIB	nuclear factor I B
Details	90	83	hsa-miR-508-3p	ODAM	odontogenic, ameloblast associated
Details	91	83	hsa-miR-508-3p	CPNE3	copine 3
Details	92	83	hsa-miR-508-3p	STRBP	spermatid perinuclear RNA binding protein
Details	93	83	hsa-miR-508-3p	TMEM56-RWDD3	TMEM56-RWDD3 readthrough
Details	94	83	hsa-miR-508-3p	NETO1	neuropilin and tolloid like 1
Details	95	83	hsa-miR-508-3p	VAPA	VAMP associated protein A
Details	96	83	hsa-miR-508-3p	AMDHD1	amidohydrolase domain containing 1
Details	97	82	hsa-miR-508-3p	CAPRIN1	cell cycle associated protein 1
Details	98	82	hsa-miR-508-3p	APOBEC2	apolipoprotein B mRNA editing enzyme catalytic subunit 2
Details	99	82	hsa-miR-508-3p	NCOA1	nuclear receptor coactivator 1
Details	100	82	hsa-miR-508-3p	FAM20B	FAM20B, glycosaminoglycan xylosylkinase
Details	101	82	hsa-miR-508-3p	MAGT1	magnesium transporter 1
Details	102	81	hsa-miR-508-3p	TFAP2B	transcription factor AP-2 beta
Details	103	81	hsa-miR-508-3p	NR4A3	nuclear receptor subfamily 4 group A member 3
Details	104	81	hsa-miR-508-3p	UBASH3B	ubiquitin associated and SH3 domain containing B
Details	105	81	hsa-miR-508-3p	DNAJC6	DnaJ heat shock protein family (Hsp40) member C6
Details	106	81	hsa-miR-508-3p	PROKR2	prokineticin receptor 2
Details	107	80	hsa-miR-508-3p	HMGA2	high mobility group AT-hook 2
Details	108	80	hsa-miR-508-3p	C17orf78	chromosome 17 open reading frame 78
Details	109	80	hsa-miR-508-3p	ENTPD1	ectonucleoside triphosphate diphosphohydrolase 1
Details	110	80	hsa-miR-508-3p	SREK1	splicing regulatory glutamic acid and lysine rich protein 1
Details	111	80	hsa-miR-508-3p	ORC4	origin recognition complex subunit 4
Details	112	80	hsa-miR-508-3p	PGGT1B	protein geranylgeranyltransferase type I subunit beta
Details	113	80	hsa-miR-508-3p	NFIA	nuclear factor I A
Details	114	79	hsa-miR-508-3p	ZNF780A	zinc finger protein 780A
Details	115	79	hsa-miR-508-3p	SOCS3	suppressor of cytokine signaling 3
Details	116	79	hsa-miR-508-3p	TSC22D2	TSC22 domain family member 2
Details	117	79	hsa-miR-508-3p	STK39	serine/threonine kinase 39
Details	118	79	hsa-miR-508-3p	LGALSL	galectin like
Details	119	79	hsa-miR-508-3p	FBN1	fibrillin 1
Details	120	79	hsa-miR-508-3p	MYO5A	myosin VA
Details	121	79	hsa-miR-508-3p	ZEB2	zinc finger E-box binding homeobox 2
Details	122	79	hsa-miR-508-3p	CD164	CD164 molecule
Details	123	79	hsa-miR-508-3p	ARMC8	armadillo repeat containing 8
Details	124	79	hsa-miR-508-3p	SH3BGRL2	SH3 domain binding glutamate rich protein like 2
Details	125	78	hsa-miR-508-3p	RAPH1	Ras association (RalGDS/AF-6) and pleckstrin homology domains 1
Details	126	78	hsa-miR-508-3p	LCLAT1	lysocardiolipin acyltransferase 1
Details	127	78	hsa-miR-508-3p	DCUN1D1	defective in cullin neddylation 1 domain containing 1
Details	128	78	hsa-miR-508-3p	CGNL1	cingulin like 1
Details	129	78	hsa-miR-508-3p	PPARA	peroxisome proliferator activated receptor alpha
Details	130	78	hsa-miR-508-3p	SYT5	synaptotagmin 5
Details	131	78	hsa-miR-508-3p	UBA3	ubiquitin like modifier activating enzyme 3
Details	132	78	hsa-miR-508-3p	FAM49B	family with sequence similarity 49 member B
Details	133	78	hsa-miR-508-3p	ZNF585A	zinc finger protein 585A
Details	134	78	hsa-miR-508-3p	ERG	ETS transcription factor ERG
Details	135	78	hsa-miR-508-3p	MAPK1IP1L	mitogen-activated protein kinase 1 interacting protein 1 like
Details	136	78	hsa-miR-508-3p	MAGI2	membrane associated guanylate kinase, WW and PDZ domain containing 2
Details	137	78	hsa-miR-508-3p	GRM8	glutamate metabotropic receptor 8
Details	138	78	hsa-miR-508-3p	PSG5	pregnancy specific beta-1-glycoprotein 5
Details	139	78	hsa-miR-508-3p	FNBP4	formin binding protein 4
Details	140	77	hsa-miR-508-3p	FAM71F2	family with sequence similarity 71 member F2
Details	141	77	hsa-miR-508-3p	ZC3H12A	zinc finger CCCH-type containing 12A
Details	142	77	hsa-miR-508-3p	CA3	carbonic anhydrase 3
Details	143	77	hsa-miR-508-3p	COA4	cytochrome c oxidase assembly factor 4 homolog
Details	144	76	hsa-miR-508-3p	COMMD10	COMM domain containing 10
Details	145	76	hsa-miR-508-3p	ZNF14	zinc finger protein 14
Details	146	76	hsa-miR-508-3p	RBM24	RNA binding motif protein 24
Details	147	76	hsa-miR-508-3p	FAM135A	family with sequence similarity 135 member A
Details	148	76	hsa-miR-508-3p	LRP12	LDL receptor related protein 12
Details	149	76	hsa-miR-508-3p	ZBTB33	zinc finger and BTB domain containing 33
Details	150	76	hsa-miR-508-3p	GPATCH2	G-patch domain containing 2
Details	151	76	hsa-miR-508-3p	FAM160A2	family with sequence similarity 160 member A2
Details	152	76	hsa-miR-508-3p	FOXJ3	forkhead box J3
Details	153	76	hsa-miR-508-3p	WDR35	WD repeat domain 35
Details	154	76	hsa-miR-508-3p	TSHR	thyroid stimulating hormone receptor
Details	155	76	hsa-miR-508-3p	PRDM16	PR/SET domain 16
Details	156	75	hsa-miR-508-3p	ERF	ETS2 repressor factor
Details	157	75	hsa-miR-508-3p	EIF3J	eukaryotic translation initiation factor 3 subunit J
Details	158	75	hsa-miR-508-3p	DPP8	dipeptidyl peptidase 8
Details	159	75	hsa-miR-508-3p	C12orf50	chromosome 12 open reading frame 50
Details	160	75	hsa-miR-508-3p	NEK1	NIMA related kinase 1
Details	161	75	hsa-miR-508-3p	UBP1	upstream binding protein 1
Details	162	75	hsa-miR-508-3p	CAPN2	calpain 2
Details	163	75	hsa-miR-508-3p	STEAP2	STEAP2 metalloreductase
Details	164	75	hsa-miR-508-3p	GRPR	gastrin releasing peptide receptor
Details	165	74	hsa-miR-508-3p	PARD3	par-3 family cell polarity regulator
Details	166	74	hsa-miR-508-3p	DNAJB1	DnaJ heat shock protein family (Hsp40) member B1
Details	167	74	hsa-miR-508-3p	DMXL1	Dmx like 1
Details	168	74	hsa-miR-508-3p	SKIDA1	SKI/DACH domain containing 1
Details	169	74	hsa-miR-508-3p	PDE4D	phosphodiesterase 4D
Details	170	74	hsa-miR-508-3p	FBXO8	F-box protein 8
Details	171	74	hsa-miR-508-3p	RHOQ	ras homolog family member Q
Details	172	73	hsa-miR-508-3p	COMMD3-BMI1	COMMD3-BMI1 readthrough
Details	173	73	hsa-miR-508-3p	SULT1C4	sulfotransferase family 1C member 4
Details	174	73	hsa-miR-508-3p	PTGR2	prostaglandin reductase 2
Details	175	73	hsa-miR-508-3p	PLCXD3	phosphatidylinositol specific phospholipase C X domain containing 3
Details	176	73	hsa-miR-508-3p	RNASEH2C	ribonuclease H2 subunit C
Details	177	73	hsa-miR-508-3p	LPXN	leupaxin
Details	178	73	hsa-miR-508-3p	ZNF558	zinc finger protein 558
Details	179	73	hsa-miR-508-3p	DNAH12	dynein axonemal heavy chain 12
Details	180	73	hsa-miR-508-3p	HEATR5A	HEAT repeat containing 5A
Details	181	73	hsa-miR-508-3p	SMIM15	small integral membrane protein 15
Details	182	72	hsa-miR-508-3p	MECOM	MDS1 and EVI1 complex locus
Details	183	72	hsa-miR-508-3p	CNTN5	contactin 5
Details	184	72	hsa-miR-508-3p	SEMA4G	semaphorin 4G
Details	185	72	hsa-miR-508-3p	SLC31A1	solute carrier family 31 member 1
Details	186	72	hsa-miR-508-3p	RAB9B	RAB9B, member RAS oncogene family
Details	187	72	hsa-miR-508-3p	MFSD4B	major facilitator superfamily domain containing 4B
Details	188	72	hsa-miR-508-3p	HPSE2	heparanase 2 (inactive)
Details	189	71	hsa-miR-508-3p	SUB1	SUB1 homolog, transcriptional regulator
Details	190	71	hsa-miR-508-3p	EIF5AL1	eukaryotic translation initiation factor 5A-like 1
Details	191	71	hsa-miR-508-3p	SLC38A1	solute carrier family 38 member 1
Details	192	71	hsa-miR-508-3p	LHX8	LIM homeobox 8
Details	193	71	hsa-miR-508-3p	SMCHD1	structural maintenance of chromosomes flexible hinge domain containing 1
Details	194	71	hsa-miR-508-3p	ZEB1	zinc finger E-box binding homeobox 1
Details	195	71	hsa-miR-508-3p	ARSF	arylsulfatase F
Details	196	71	hsa-miR-508-3p	RIMS1	regulating synaptic membrane exocytosis 1
Details	197	71	hsa-miR-508-3p	KBTBD11	kelch repeat and BTB domain containing 11
Details	198	71	hsa-miR-508-3p	CENPP	centromere protein P
Details	199	71	hsa-miR-508-3p	NYAP2	neuronal tyrosine-phosphorylated phosphoinositide-3-kinase adaptor 2
Details	200	71	hsa-miR-508-3p	C3orf14	chromosome 3 open reading frame 14
Details	201	71	hsa-miR-508-3p	FGF7	fibroblast growth factor 7
Details	202	70	hsa-miR-508-3p	IFNE	interferon epsilon
Details	203	70	hsa-miR-508-3p	DDHD1	DDHD domain containing 1
Details	204	70	hsa-miR-508-3p	MBNL3	muscleblind like splicing regulator 3
Details	205	70	hsa-miR-508-3p	DHX8	DEAH-box helicase 8
Details	206	70	hsa-miR-508-3p	GATM	glycine amidinotransferase
Details	207	70	hsa-miR-508-3p	SLC25A46	solute carrier family 25 member 46
Details	208	70	hsa-miR-508-3p	PIGR	polymeric immunoglobulin receptor
Details	209	69	hsa-miR-508-3p	CNN3	calponin 3
Details	210	69	hsa-miR-508-3p	ZC3H6	zinc finger CCCH-type containing 6
Details	211	69	hsa-miR-508-3p	SRPK2	SRSF protein kinase 2
Details	212	69	hsa-miR-508-3p	NR1H2	nuclear receptor subfamily 1 group H member 2
Details	213	69	hsa-miR-508-3p	RUNX1	runt related transcription factor 1
Details	214	69	hsa-miR-508-3p	ERICH3	glutamate rich 3
Details	215	69	hsa-miR-508-3p	ITGA4	integrin subunit alpha 4
Details	216	69	hsa-miR-508-3p	CENPF	centromere protein F
Details	217	69	hsa-miR-508-3p	LMO3	LIM domain only 3
Details	218	69	hsa-miR-508-3p	SLC16A7	solute carrier family 16 member 7
Details	219	68	hsa-miR-508-3p	GBP2	guanylate binding protein 2
Details	220	68	hsa-miR-508-3p	TTF2	transcription termination factor 2
Details	221	68	hsa-miR-508-3p	NEUROD2	neuronal differentiation 2
Details	222	68	hsa-miR-508-3p	ANKRD52	ankyrin repeat domain 52
Details	223	68	hsa-miR-508-3p	VHL	von Hippel-Lindau tumor suppressor
Details	224	68	hsa-miR-508-3p	ZNF697	zinc finger protein 697
Details	225	68	hsa-miR-508-3p	SRGAP2C	SLIT-ROBO Rho GTPase activating protein 2C
Details	226	68	hsa-miR-508-3p	TFB1M	transcription factor B1, mitochondrial
Details	227	68	hsa-miR-508-3p	PRG4	proteoglycan 4
Details	228	68	hsa-miR-508-3p	FLOT2	flotillin 2
Details	229	68	hsa-miR-508-3p	RPE	ribulose-5-phosphate-3-epimerase
Details	230	68	hsa-miR-508-3p	RHBDD1	rhomboid domain containing 1
Details	231	67	hsa-miR-508-3p	SLC46A3	solute carrier family 46 member 3
Details	232	67	hsa-miR-508-3p	AGO2	argonaute RISC catalytic component 2
Details	233	67	hsa-miR-508-3p	DIAPH3	diaphanous related formin 3
Details	234	67	hsa-miR-508-3p	LHFPL2	LHFPL tetraspan subfamily member 2
Details	235	67	hsa-miR-508-3p	SATB1	SATB homeobox 1
Details	236	66	hsa-miR-508-3p	SYNJ1	synaptojanin 1
Details	237	66	hsa-miR-508-3p	EGFLAM	EGF like, fibronectin type III and laminin G domains
Details	238	66	hsa-miR-508-3p	MR1	major histocompatibility complex, class I-related
Details	239	66	hsa-miR-508-3p	TMEM123	transmembrane protein 123
Details	240	66	hsa-miR-508-3p	RNF183	ring finger protein 183
Details	241	66	hsa-miR-508-3p	CDH6	cadherin 6
Details	242	66	hsa-miR-508-3p	ALPK1	alpha kinase 1
Details	243	66	hsa-miR-508-3p	MSL3	MSL complex subunit 3
Details	244	66	hsa-miR-508-3p	PRSS53	serine protease 53
Details	245	66	hsa-miR-508-3p	AMELY	amelogenin Y-linked
Details	246	65	hsa-miR-508-3p	ADGRL3	adhesion G protein-coupled receptor L3
Details	247	65	hsa-miR-508-3p	GNL1	G protein nucleolar 1 (putative)
Details	248	65	hsa-miR-508-3p	NDN	necdin, MAGE family member
Details	249	65	hsa-miR-508-3p	ADCYAP1	adenylate cyclase activating polypeptide 1
Details	250	65	hsa-miR-508-3p	PHF8	PHD finger protein 8
Details	251	65	hsa-miR-508-3p	AKAP13	A-kinase anchoring protein 13
Details	252	65	hsa-miR-508-3p	ZC3H4	zinc finger CCCH-type containing 4
Details	253	65	hsa-miR-508-3p	TNFSF8	TNF superfamily member 8
Details	254	65	hsa-miR-508-3p	KCNH8	potassium voltage-gated channel subfamily H member 8
Details	255	65	hsa-miR-508-3p	CCDC148	coiled-coil domain containing 148
Details	256	65	hsa-miR-508-3p	SLC25A43	solute carrier family 25 member 43
Details	257	65	hsa-miR-508-3p	TRPC5OS	TRPC5 opposite strand
Details	258	65	hsa-miR-508-3p	THRB	thyroid hormone receptor beta
Details	259	65	hsa-miR-508-3p	PTGS2	prostaglandin-endoperoxide synthase 2
Details	260	65	hsa-miR-508-3p	FRS2	fibroblast growth factor receptor substrate 2
Details	261	65	hsa-miR-508-3p	EFCAB14	EF-hand calcium binding domain 14
Details	262	65	hsa-miR-508-3p	RAB35	RAB35, member RAS oncogene family
Details	263	65	hsa-miR-508-3p	PDIK1L	PDLIM1 interacting kinase 1 like
Details	264	65	hsa-miR-508-3p	AP3M1	adaptor related protein complex 3 subunit mu 1
Details	265	64	hsa-miR-508-3p	ABHD13	abhydrolase domain containing 13
Details	266	64	hsa-miR-508-3p	EYA1	EYA transcriptional coactivator and phosphatase 1
Details	267	64	hsa-miR-508-3p	KNSTRN	kinetochore localized astrin (SPAG5) binding protein
Details	268	64	hsa-miR-508-3p	PHACTR4	phosphatase and actin regulator 4
Details	269	64	hsa-miR-508-3p	LPP	LIM domain containing preferred translocation partner in lipoma
Details	270	64	hsa-miR-508-3p	SLC26A7	solute carrier family 26 member 7
Details	271	64	hsa-miR-508-3p	DLC1	DLC1 Rho GTPase activating protein
Details	272	64	hsa-miR-508-3p	DUSP16	dual specificity phosphatase 16
Details	273	63	hsa-miR-508-3p	SLK	STE20 like kinase
Details	274	63	hsa-miR-508-3p	SH3D19	SH3 domain containing 19
Details	275	63	hsa-miR-508-3p	CXXC4	CXXC finger protein 4
Details	276	63	hsa-miR-508-3p	FBXW2	F-box and WD repeat domain containing 2
Details	277	63	hsa-miR-508-3p	DDX4	DEAD-box helicase 4
Details	278	63	hsa-miR-508-3p	HEATR4	HEAT repeat containing 4
Details	279	63	hsa-miR-508-3p	DAZAP1	DAZ associated protein 1
Details	280	63	hsa-miR-508-3p	LYPLA1	lysophospholipase 1
Details	281	63	hsa-miR-508-3p	HMGN1	high mobility group nucleosome binding domain 1
Details	282	62	hsa-miR-508-3p	CAMK1D	calcium/calmodulin dependent protein kinase ID
Details	283	62	hsa-miR-508-3p	PHTF2	putative homeodomain transcription factor 2
Details	284	62	hsa-miR-508-3p	DNAL1	dynein axonemal light chain 1
Details	285	62	hsa-miR-508-3p	SLC10A7	solute carrier family 10 member 7
Details	286	62	hsa-miR-508-3p	GFPT2	glutamine-fructose-6-phosphate transaminase 2
Details	287	62	hsa-miR-508-3p	RARRES1	retinoic acid receptor responder 1
Details	288	62	hsa-miR-508-3p	RBMS1	RNA binding motif single stranded interacting protein 1
Details	289	62	hsa-miR-508-3p	SYNCRIP	synaptotagmin binding cytoplasmic RNA interacting protein
Details	290	62	hsa-miR-508-3p	SRSF1	serine and arginine rich splicing factor 1
Details	291	61	hsa-miR-508-3p	STARD13	StAR related lipid transfer domain containing 13
Details	292	61	hsa-miR-508-3p	GPR65	G protein-coupled receptor 65
Details	293	61	hsa-miR-508-3p	UPB1	beta-ureidopropionase 1
Details	294	61	hsa-miR-508-3p	CEP63	centrosomal protein 63
Details	295	61	hsa-miR-508-3p	UBR5	ubiquitin protein ligase E3 component n-recognin 5
Details	296	61	hsa-miR-508-3p	THAP6	THAP domain containing 6
Details	297	61	hsa-miR-508-3p	AKAP6	A-kinase anchoring protein 6
Details	298	61	hsa-miR-508-3p	MOB4	MOB family member 4, phocein
Details	299	60	hsa-miR-508-3p	MEF2D	myocyte enhancer factor 2D
Details	300	60	hsa-miR-508-3p	MYCT1	MYC target 1
Details	301	60	hsa-miR-508-3p	ZNF793	zinc finger protein 793
Details	302	60	hsa-miR-508-3p	SMAD4	SMAD family member 4
Details	303	60	hsa-miR-508-3p	LEF1	lymphoid enhancer binding factor 1
Details	304	60	hsa-miR-508-3p	GAS2L3	growth arrest specific 2 like 3
Details	305	60	hsa-miR-508-3p	MCM4	minichromosome maintenance complex component 4
Details	306	60	hsa-miR-508-3p	SPTY2D1	SPT2 chromatin protein domain containing 1
Details	307	60	hsa-miR-508-3p	B4GALT4	beta-1,4-galactosyltransferase 4
Details	308	60	hsa-miR-508-3p	ENAH	ENAH, actin regulator
Details	309	60	hsa-miR-508-3p	LIN54	lin-54 DREAM MuvB core complex component
Details	310	59	hsa-miR-508-3p	PYGO1	pygopus family PHD finger 1
Details	311	59	hsa-miR-508-3p	CHMP3	charged multivesicular body protein 3
Details	312	59	hsa-miR-508-3p	SRRM4	serine/arginine repetitive matrix 4
Details	313	59	hsa-miR-508-3p	SLC41A1	solute carrier family 41 member 1
Details	314	59	hsa-miR-508-3p	IPMK	inositol polyphosphate multikinase
Details	315	59	hsa-miR-508-3p	RNF103-CHMP3	RNF103-CHMP3 readthrough
Details	316	59	hsa-miR-508-3p	RBPJ	recombination signal binding protein for immunoglobulin kappa J region
Details	317	59	hsa-miR-508-3p	UBE2K	ubiquitin conjugating enzyme E2 K
Details	318	58	hsa-miR-508-3p	ZNF25	zinc finger protein 25
Details	319	58	hsa-miR-508-3p	C1orf185	chromosome 1 open reading frame 185
Details	320	58	hsa-miR-508-3p	TCF12	transcription factor 12
Details	321	58	hsa-miR-508-3p	ANXA7	annexin A7
Details	322	58	hsa-miR-508-3p	SOHLH2	spermatogenesis and oogenesis specific basic helix-loop-helix 2
Details	323	58	hsa-miR-508-3p	ISL1	ISL LIM homeobox 1
Details	324	58	hsa-miR-508-3p	SLC6A14	solute carrier family 6 member 14
Details	325	57	hsa-miR-508-3p	TENM2	teneurin transmembrane protein 2
Details	326	57	hsa-miR-508-3p	ADGRE2	adhesion G protein-coupled receptor E2
Details	327	57	hsa-miR-508-3p	NPAS2	neuronal PAS domain protein 2
Details	328	57	hsa-miR-508-3p	RBBP4	RB binding protein 4, chromatin remodeling factor
Details	329	57	hsa-miR-508-3p	HAS3	hyaluronan synthase 3
Details	330	57	hsa-miR-508-3p	TC2N	tandem C2 domains, nuclear
Details	331	57	hsa-miR-508-3p	LRRC4C	leucine rich repeat containing 4C
Details	332	57	hsa-miR-508-3p	PRDM1	PR/SET domain 1
Details	333	56	hsa-miR-508-3p	HEXB	hexosaminidase subunit beta
Details	334	56	hsa-miR-508-3p	INPP5J	inositol polyphosphate-5-phosphatase J
Details	335	56	hsa-miR-508-3p	MRTFA	myocardin related transcription factor A
Details	336	56	hsa-miR-508-3p	LMBR1	limb development membrane protein 1
Details	337	56	hsa-miR-508-3p	PLCH1	phospholipase C eta 1
Details	338	56	hsa-miR-508-3p	CXXC5	CXXC finger protein 5
Details	339	56	hsa-miR-508-3p	CDH1	cadherin 1
Details	340	56	hsa-miR-508-3p	FGF12	fibroblast growth factor 12
Details	341	55	hsa-miR-508-3p	PDE7B	phosphodiesterase 7B
Details	342	55	hsa-miR-508-3p	GIT2	GIT ArfGAP 2
Details	343	55	hsa-miR-508-3p	DCBLD2	discoidin, CUB and LCCL domain containing 2
Details	344	55	hsa-miR-508-3p	ICK	intestinal cell kinase
Details	345	55	hsa-miR-508-3p	INPP4A	inositol polyphosphate-4-phosphatase type I A
Details	346	55	hsa-miR-508-3p	CCDC28A	coiled-coil domain containing 28A
Details	347	55	hsa-miR-508-3p	PPM1A	protein phosphatase, Mg2+/Mn2+ dependent 1A
Details	348	55	hsa-miR-508-3p	ZNF704	zinc finger protein 704
Details	349	55	hsa-miR-508-3p	TMBIM4	transmembrane BAX inhibitor motif containing 4
Details	350	55	hsa-miR-508-3p	RGS5	regulator of G protein signaling 5
Details	351	55	hsa-miR-508-3p	C3orf35	chromosome 3 open reading frame 35
Details	352	54	hsa-miR-508-3p	DCC	DCC netrin 1 receptor
Details	353	54	hsa-miR-508-3p	PTPRK	protein tyrosine phosphatase, receptor type K
Details	354	54	hsa-miR-508-3p	FURIN	furin, paired basic amino acid cleaving enzyme
Details	355	54	hsa-miR-508-3p	LIMS1	LIM zinc finger domain containing 1
Details	356	54	hsa-miR-508-3p	PCMT1	protein-L-isoaspartate (D-aspartate) O-methyltransferase
Details	357	54	hsa-miR-508-3p	BORCS7	BLOC-1 related complex subunit 7
Details	358	54	hsa-miR-508-3p	ELMOD2	ELMO domain containing 2
Details	359	54	hsa-miR-508-3p	PRKX	protein kinase X-linked
Details	360	54	hsa-miR-508-3p	KCNMA1	potassium calcium-activated channel subfamily M alpha 1
Details	361	54	hsa-miR-508-3p	YWHAH	tyrosine 3-monooxygenase/tryptophan 5-monooxygenase activation protein eta
Details	362	54	hsa-miR-508-3p	ARHGEF38	Rho guanine nucleotide exchange factor 38
Details	363	54	hsa-miR-508-3p	SNTB2	syntrophin beta 2
Details	364	54	hsa-miR-508-3p	CEP19	centrosomal protein 19
Details	365	54	hsa-miR-508-3p	COL5A2	collagen type V alpha 2 chain
Details	366	54	hsa-miR-508-3p	SNX9	sorting nexin 9
Details	367	54	hsa-miR-508-3p	KCNN3	potassium calcium-activated channel subfamily N member 3
Details	368	54	hsa-miR-508-3p	GFRAL	GDNF family receptor alpha like
Details	369	54	hsa-miR-508-3p	MIER3	MIER family member 3
Details	370	53	hsa-miR-508-3p	ZMAT3	zinc finger matrin-type 3
Details	371	53	hsa-miR-508-3p	KSR2	kinase suppressor of ras 2
Details	372	53	hsa-miR-508-3p	SP3	Sp3 transcription factor
Details	373	53	hsa-miR-508-3p	LPGAT1	lysophosphatidylglycerol acyltransferase 1
Details	374	53	hsa-miR-508-3p	EYA2	EYA transcriptional coactivator and phosphatase 2
Details	375	53	hsa-miR-508-3p	DENR	density regulated re-initiation and release factor
Details	376	53	hsa-miR-508-3p	HGF	hepatocyte growth factor
Details	377	53	hsa-miR-508-3p	PAK1	p21 (RAC1) activated kinase 1
Details	378	53	hsa-miR-508-3p	NAV1	neuron navigator 1
Details	379	53	hsa-miR-508-3p	UBE2H	ubiquitin conjugating enzyme E2 H
Details	380	53	hsa-miR-508-3p	RPRD2	regulation of nuclear pre-mRNA domain containing 2
Details	381	53	hsa-miR-508-3p	HLA-DRA	major histocompatibility complex, class II, DR alpha
Details	382	52	hsa-miR-508-3p	TBXT	T-box transcription factor T
Details	383	52	hsa-miR-508-3p	RANBP9	RAN binding protein 9
Details	384	52	hsa-miR-508-3p	SPRED2	sprouty related EVH1 domain containing 2
Details	385	52	hsa-miR-508-3p	MFAP3L	microfibril associated protein 3 like
Details	386	52	hsa-miR-508-3p	CTCF	CCCTC-binding factor
Details	387	52	hsa-miR-508-3p	PNRC1	proline rich nuclear receptor coactivator 1
Details	388	52	hsa-miR-508-3p	EDIL3	EGF like repeats and discoidin domains 3
Details	389	52	hsa-miR-508-3p	GPI	glucose-6-phosphate isomerase
Details	390	52	hsa-miR-508-3p	ADGRL1	adhesion G protein-coupled receptor L1
Details	391	52	hsa-miR-508-3p	KLB	klotho beta
Details	392	52	hsa-miR-508-3p	KCNA6	potassium voltage-gated channel subfamily A member 6
Details	393	52	hsa-miR-508-3p	ANAPC10	anaphase promoting complex subunit 10
Details	394	51	hsa-miR-508-3p	POU2F3	POU class 2 homeobox 3
Details	395	51	hsa-miR-508-3p	TENT5A	terminal nucleotidyltransferase 5A
Details	396	51	hsa-miR-508-3p	CLDN12	claudin 12
Details	397	51	hsa-miR-508-3p	TTC30A	tetratricopeptide repeat domain 30A
Details	398	51	hsa-miR-508-3p	CASP3	caspase 3
Details	399	51	hsa-miR-508-3p	PPP2R2C	protein phosphatase 2 regulatory subunit Bgamma
Details	400	51	hsa-miR-508-3p	FOSB	FosB proto-oncogene, AP-1 transcription factor subunit
Details	401	51	hsa-miR-508-3p	NUFIP1	nuclear FMR1 interacting protein 1
Details	402	51	hsa-miR-508-3p	SIX3	SIX homeobox 3
Details	403	51	hsa-miR-508-3p	FOXC1	forkhead box C1
Details	404	51	hsa-miR-508-3p	SOS2	SOS Ras/Rho guanine nucleotide exchange factor 2
Details	405	51	hsa-miR-508-3p	TBCA	tubulin folding cofactor A
Details	406	51	hsa-miR-508-3p	AGFG1	ArfGAP with FG repeats 1
Details	407	50	hsa-miR-508-3p	ALG10	ALG10, alpha-1,2-glucosyltransferase
Details	408	50	hsa-miR-508-3p	DCAF10	DDB1 and CUL4 associated factor 10
Details	409	50	hsa-miR-508-3p	PDGFRA	platelet derived growth factor receptor alpha
Details	410	50	hsa-miR-508-3p	SDHA	succinate dehydrogenase complex flavoprotein subunit A
Details	411	50	hsa-miR-508-3p	GSTA2	glutathione S-transferase alpha 2
Details	412	50	hsa-miR-508-3p	TRIM9	tripartite motif containing 9
Details	413	50	hsa-miR-508-3p	KCNJ10	potassium voltage-gated channel subfamily J member 10
Details	414	50	hsa-miR-508-3p	HLF	HLF, PAR bZIP transcription factor
Details	415	50	hsa-miR-508-3p	SLC2A2	solute carrier family 2 member 2
Details	416	50	hsa-miR-508-3p	CGA	glycoprotein hormones, alpha polypeptide
Details	417	50	hsa-miR-508-3p	GSTA1	glutathione S-transferase alpha 1

## Sheet: miR-508-3p miRDB targets KEGG
Category	Term	Count	%	P-Value	Benjamini
KEGG_PATHWAY	Inositol phosphate metabolism	8	2.0	1.1E-3	2.4E-1
KEGG_PATHWAY	Regulation of actin cytoskeleton	12	2.9	8.4E-3	8.3E-1
KEGG_PATHWAY	Renal cell carcinoma	6	1.5	1.7E-2	8.3E-1
KEGG_PATHWAY	Pathways in cancer	17	4.1	1.7E-2	8.3E-1
KEGG_PATHWAY	Melanoma	6	1.5	2.3E-2	8.3E-1
KEGG_PATHWAY	Cell cycle	8	2.0	2.3E-2	8.3E-1
KEGG_PATHWAY	MAPK signaling pathway	11	2.7	6.3E-2	1.0E0
KEGG_PATHWAY	Axon guidance	7	1.7	7.0E-2	1.0E0
KEGG_PATHWAY	Phosphatidylinositol signaling system	6	6.5	7.3E-2	1.0E0
KEGG_PATHWAY	Ras signaling pathway	10	2.4	7.3E-2	1.0E0
KEGG_PATHWAY	Prolactin signaling pathway	5	1.2	7.8E-2	1.0E0
KEGG_PATHWAY	Chronic myeloid leukemia	5	1.2	8.2E-2	1.0E0
KEGG_PATHWAY	Ubiquitin mediated proteolysis	7	1.7	9.3E-2	1.0E0

## Sheet: miR-508-3p miRDB targets TE
Category	Term	Count	%	P-Value	Benjamini
UP_TISSUE	Peripheral blood	12	2.9	7.7E-5	1.4E-2
UP_TISSUE	Brain	206	50.2	4.5E-4	4.1E-2
UP_TISSUE	Foreskin	6	1.5	5.7E-3	3.4E-1
UP_TISSUE	Testis	111	27.1	2.8E-2	9.4E-1
UP_TISSUE	Pericardium	4	1.0	2.8E-2	9.4E-1
UP_TISSUE	Trachea	15	3.7	3.1E-2	9.4E-1
UP_TISSUE	Renal cell carcinoma	5	1.2	5.6E-2	1.0E0
UP_TISSUE	Thymus	14	3.4	8.4E-2	1.0E0
UP_TISSUE	Endometrium carcinoma cell line	3	0.7	8.8E-2	1.0E0
UP_TISSUE	Amygdala	19	4.6	9.5E-2	1.0E0

## Sheet: miR-769-5p miRDB targets
Target Detail	Target Rank	Target Score	miRNA Name	Gene Symbol	Gene Description
Details	1	94	hsa-miR-769-5p	LRRTM2	leucine rich repeat transmembrane neuronal 2
Details	2	93	hsa-miR-769-5p	BEAN1	brain expressed associated with NEDD4 1
Details	3	92	hsa-miR-769-5p	SYTL2	synaptotagmin like 2
Details	4	90	hsa-miR-769-5p	BPNT1	3'(2'), 5'-bisphosphate nucleotidase 1
Details	5	89	hsa-miR-769-5p	LRP12	LDL receptor related protein 12
Details	6	89	hsa-miR-769-5p	PARD6B	par-6 family cell polarity regulator beta
Details	7	88	hsa-miR-769-5p	FBXO21	F-box protein 21
Details	8	88	hsa-miR-769-5p	SET	SET nuclear proto-oncogene
Details	9	88	hsa-miR-769-5p	POU4F1	POU class 4 homeobox 1
Details	10	88	hsa-miR-769-5p	P2RY1	purinergic receptor P2Y1
Details	11	88	hsa-miR-769-5p	TFAP4	transcription factor AP-4
Details	12	88	hsa-miR-769-5p	ZNF415	zinc finger protein 415
Details	13	87	hsa-miR-769-5p	STK35	serine/threonine kinase 35
Details	14	87	hsa-miR-769-5p	PRR29	proline rich 29
Details	15	86	hsa-miR-769-5p	FAXDC2	fatty acid hydroxylase domain containing 2
Details	16	86	hsa-miR-769-5p	HS3ST4	heparan sulfate-glucosamine 3-sulfotransferase 4
Details	17	86	hsa-miR-769-5p	UPF3B	UPF3B, regulator of nonsense mediated mRNA decay
Details	18	85	hsa-miR-769-5p	MRPS16	mitochondrial ribosomal protein S16
Details	19	85	hsa-miR-769-5p	TDRD6	tudor domain containing 6
Details	20	85	hsa-miR-769-5p	AKT3	AKT serine/threonine kinase 3
Details	21	85	hsa-miR-769-5p	ACKR2	atypical chemokine receptor 2
Details	22	85	hsa-miR-769-5p	CERCAM	cerebral endothelial cell adhesion molecule
Details	23	84	hsa-miR-769-5p	TFAM	transcription factor A, mitochondrial
Details	24	84	hsa-miR-769-5p	PLEKHA1	pleckstrin homology domain containing A1
Details	25	84	hsa-miR-769-5p	C1QTNF1	C1q and TNF related 1
Details	26	84	hsa-miR-769-5p	SS18L1	SS18L1, nBAF chromatin remodeling complex subunit
Details	27	84	hsa-miR-769-5p	PDCD4	programmed cell death 4
Details	28	84	hsa-miR-769-5p	MAPK1	mitogen-activated protein kinase 1
Details	29	84	hsa-miR-769-5p	RGS7BP	regulator of G protein signaling 7 binding protein
Details	30	83	hsa-miR-769-5p	TBC1D20	TBC1 domain family member 20
Details	31	83	hsa-miR-769-5p	CPEB1	cytoplasmic polyadenylation element binding protein 1
Details	32	83	hsa-miR-769-5p	SYP	synaptophysin
Details	33	83	hsa-miR-769-5p	CUL5	cullin 5
Details	34	83	hsa-miR-769-5p	WDR37	WD repeat domain 37
Details	35	83	hsa-miR-769-5p	TET3	tet methylcytosine dioxygenase 3
Details	36	83	hsa-miR-769-5p	AKAP1	A-kinase anchoring protein 1
Details	37	83	hsa-miR-769-5p	NFKBID	NFKB inhibitor delta
Details	38	82	hsa-miR-769-5p	SMAD2	SMAD family member 2
Details	39	82	hsa-miR-769-5p	FBXL7	F-box and leucine rich repeat protein 7
Details	40	82	hsa-miR-769-5p	ITSN1	intersectin 1
Details	41	82	hsa-miR-769-5p	PRKAA1	protein kinase AMP-activated catalytic subunit alpha 1
Details	42	82	hsa-miR-769-5p	SPAST	spastin
Details	43	81	hsa-miR-769-5p	PSD2	pleckstrin and Sec7 domain containing 2
Details	44	81	hsa-miR-769-5p	SSNA1	SS nuclear autoantigen 1
Details	45	80	hsa-miR-769-5p	WFDC11	WAP four-disulfide core domain 11
Details	46	80	hsa-miR-769-5p	OPRM1	opioid receptor mu 1
Details	47	80	hsa-miR-769-5p	SAR1B	secretion associated Ras related GTPase 1B
Details	48	80	hsa-miR-769-5p	WDFY3	WD repeat and FYVE domain containing 3
Details	49	80	hsa-miR-769-5p	LYPLAL1	lysophospholipase like 1
Details	50	80	hsa-miR-769-5p	PAPSS2	3'-phosphoadenosine 5'-phosphosulfate synthase 2
Details	51	79	hsa-miR-769-5p	TYW5	tRNA-yW synthesizing protein 5
Details	52	79	hsa-miR-769-5p	MSI2	musashi RNA binding protein 2
Details	53	79	hsa-miR-769-5p	LONRF3	LON peptidase N-terminal domain and ring finger 3
Details	54	79	hsa-miR-769-5p	DCX	doublecortin
Details	55	79	hsa-miR-769-5p	OSER1	oxidative stress responsive serine rich 1
Details	56	79	hsa-miR-769-5p	BIN3	bridging integrator 3
Details	57	78	hsa-miR-769-5p	KMT5B	lysine methyltransferase 5B
Details	58	78	hsa-miR-769-5p	ASB6	ankyrin repeat and SOCS box containing 6
Details	59	78	hsa-miR-769-5p	ZNF697	zinc finger protein 697
Details	60	78	hsa-miR-769-5p	ZEB2	zinc finger E-box binding homeobox 2
Details	61	78	hsa-miR-769-5p	HAUS2	HAUS augmin like complex subunit 2
Details	62	78	hsa-miR-769-5p	STXBP5L	syntaxin binding protein 5 like
Details	63	78	hsa-miR-769-5p	ETV6	ETS variant 6
Details	64	78	hsa-miR-769-5p	TRIM71	tripartite motif containing 71
Details	65	77	hsa-miR-769-5p	UBE2Z	ubiquitin conjugating enzyme E2 Z
Details	66	77	hsa-miR-769-5p	CLEC18B	C-type lectin domain family 18 member B
Details	67	77	hsa-miR-769-5p	GGT7	gamma-glutamyltransferase 7
Details	68	76	hsa-miR-769-5p	SPTSSA	serine palmitoyltransferase small subunit A
Details	69	76	hsa-miR-769-5p	OLFML2B	olfactomedin like 2B
Details	70	76	hsa-miR-769-5p	KL	klotho
Details	71	76	hsa-miR-769-5p	CREB5	cAMP responsive element binding protein 5
Details	72	76	hsa-miR-769-5p	TCEAL7	transcription elongation factor A like 7
Details	73	76	hsa-miR-769-5p	PKD1L1	polycystin 1 like 1, transient receptor potential channel interacting
Details	74	75	hsa-miR-769-5p	ESRRG	estrogen related receptor gamma
Details	75	75	hsa-miR-769-5p	BNC1	basonuclin 1
Details	76	75	hsa-miR-769-5p	RHPN1	rhophilin Rho GTPase binding protein 1
Details	77	75	hsa-miR-769-5p	NEXMIF	neurite extension and migration factor
Details	78	74	hsa-miR-769-5p	NPAS2	neuronal PAS domain protein 2
Details	79	74	hsa-miR-769-5p	S100A2	S100 calcium binding protein A2
Details	80	74	hsa-miR-769-5p	MPEG1	macrophage expressed 1
Details	81	74	hsa-miR-769-5p	GRM6	glutamate metabotropic receptor 6
Details	82	73	hsa-miR-769-5p	TGFBR1	transforming growth factor beta receptor 1
Details	83	73	hsa-miR-769-5p	ATP6V1C1	ATPase H+ transporting V1 subunit C1
Details	84	73	hsa-miR-769-5p	UBE2D3	ubiquitin conjugating enzyme E2 D3
Details	85	72	hsa-miR-769-5p	F2RL1	F2R like trypsin receptor 1
Details	86	72	hsa-miR-769-5p	KCTD12	potassium channel tetramerization domain containing 12
Details	87	72	hsa-miR-769-5p	KCNMA1	potassium calcium-activated channel subfamily M alpha 1
Details	88	72	hsa-miR-769-5p	CCDC170	coiled-coil domain containing 170
Details	89	72	hsa-miR-769-5p	MFAP4	microfibril associated protein 4
Details	90	72	hsa-miR-769-5p	ABCG1	ATP binding cassette subfamily G member 1
Details	91	71	hsa-miR-769-5p	CASS4	Cas scaffold protein family member 4
Details	92	71	hsa-miR-769-5p	LSM14B	LSM family member 14B
Details	93	71	hsa-miR-769-5p	CLEC17A	C-type lectin domain containing 17A
Details	94	71	hsa-miR-769-5p	TRIM66	tripartite motif containing 66
Details	95	71	hsa-miR-769-5p	TENT5A	terminal nucleotidyltransferase 5A
Details	96	71	hsa-miR-769-5p	EREG	epiregulin
Details	97	71	hsa-miR-769-5p	NNAT	neuronatin
Details	98	71	hsa-miR-769-5p	KRT35	keratin 35
Details	99	70	hsa-miR-769-5p	KIAA1841	KIAA1841
Details	100	70	hsa-miR-769-5p	CRTC1	CREB regulated transcription coactivator 1
Details	101	70	hsa-miR-769-5p	RPL28	ribosomal protein L28
Details	102	70	hsa-miR-769-5p	TRAPPC3	trafficking protein particle complex 3
Details	103	70	hsa-miR-769-5p	IGF2R	insulin like growth factor 2 receptor
Details	104	70	hsa-miR-769-5p	NUDT16	nudix hydrolase 16
Details	105	70	hsa-miR-769-5p	RPL37	ribosomal protein L37
Details	106	70	hsa-miR-769-5p	ZNF629	zinc finger protein 629
Details	107	70	hsa-miR-769-5p	LARGE2	LARGE xylosyl- and glucuronyltransferase 2
Details	108	70	hsa-miR-769-5p	CUL9	cullin 9
Details	109	70	hsa-miR-769-5p	QRSL1	QRSL1, glutaminyl-tRNA amidotransferase subunit A
Details	110	69	hsa-miR-769-5p	TCAIM	T cell activation inhibitor, mitochondrial
Details	111	69	hsa-miR-769-5p	CYBC1	cytochrome b-245 chaperone 1
Details	112	69	hsa-miR-769-5p	SOD3	superoxide dismutase 3
Details	113	69	hsa-miR-769-5p	RAPGEF6	Rap guanine nucleotide exchange factor 6
Details	114	69	hsa-miR-769-5p	YWHAE	tyrosine 3-monooxygenase/tryptophan 5-monooxygenase activation protein epsilon
Details	115	68	hsa-miR-769-5p	ZADH2	zinc binding alcohol dehydrogenase domain containing 2
Details	116	68	hsa-miR-769-5p	FAM20C	FAM20C, golgi associated secretory pathway kinase
Details	117	67	hsa-miR-769-5p	COL5A1	collagen type V alpha 1 chain
Details	118	67	hsa-miR-769-5p	RCBTB2	RCC1 and BTB domain containing protein 2
Details	119	67	hsa-miR-769-5p	ZBTB43	zinc finger and BTB domain containing 43
Details	120	67	hsa-miR-769-5p	MKLN1	muskelin 1
Details	121	66	hsa-miR-769-5p	PTP4A2	protein tyrosine phosphatase type IVA, member 2
Details	122	66	hsa-miR-769-5p	KCNK9	potassium two pore domain channel subfamily K member 9
Details	123	66	hsa-miR-769-5p	IQCK	IQ motif containing K
Details	124	66	hsa-miR-769-5p	ARC	activity regulated cytoskeleton associated protein
Details	125	66	hsa-miR-769-5p	STK10	serine/threonine kinase 10
Details	126	66	hsa-miR-769-5p	FST	follistatin
Details	127	66	hsa-miR-769-5p	ADARB1	adenosine deaminase, RNA specific B1
Details	128	65	hsa-miR-769-5p	GPR65	G protein-coupled receptor 65
Details	129	65	hsa-miR-769-5p	LINC02210-CRHR1	LINC02210-CRHR1 readthrough
Details	130	65	hsa-miR-769-5p	GDAP1L1	ganglioside induced differentiation associated protein 1 like 1
Details	131	65	hsa-miR-769-5p	ZFYVE1	zinc finger FYVE-type containing 1
Details	132	65	hsa-miR-769-5p	TCEAL6	transcription elongation factor A like 6
Details	133	65	hsa-miR-769-5p	SYT3	synaptotagmin 3
Details	134	65	hsa-miR-769-5p	CROT	carnitine O-octanoyltransferase
Details	135	65	hsa-miR-769-5p	BTBD9	BTB domain containing 9
Details	136	65	hsa-miR-769-5p	SSH2	slingshot protein phosphatase 2
Details	137	65	hsa-miR-769-5p	GALP	galanin like peptide
Details	138	64	hsa-miR-769-5p	CCNL1	cyclin L1
Details	139	64	hsa-miR-769-5p	CNOT1	CCR4-NOT transcription complex subunit 1
Details	140	64	hsa-miR-769-5p	TNPO2	transportin 2
Details	141	64	hsa-miR-769-5p	CRHR1	corticotropin releasing hormone receptor 1
Details	142	64	hsa-miR-769-5p	BTN2A1	butyrophilin subfamily 2 member A1
Details	143	64	hsa-miR-769-5p	ELAVL4	ELAV like RNA binding protein 4
Details	144	63	hsa-miR-769-5p	SLITRK1	SLIT and NTRK like family member 1
Details	145	63	hsa-miR-769-5p	GPM6B	glycoprotein M6B
Details	146	63	hsa-miR-769-5p	DTX4	deltex E3 ubiquitin ligase 4
Details	147	63	hsa-miR-769-5p	TRPV6	transient receptor potential cation channel subfamily V member 6
Details	148	63	hsa-miR-769-5p	GPA33	glycoprotein A33
Details	149	63	hsa-miR-769-5p	TSEN34	tRNA splicing endonuclease subunit 34
Details	150	63	hsa-miR-769-5p	ARHGEF38	Rho guanine nucleotide exchange factor 38
Details	151	63	hsa-miR-769-5p	PARM1	prostate androgen-regulated mucin-like protein 1
Details	152	63	hsa-miR-769-5p	CLDN18	claudin 18
Details	153	63	hsa-miR-769-5p	TNFAIP8L1	TNF alpha induced protein 8 like 1
Details	154	62	hsa-miR-769-5p	NT5DC1	5'-nucleotidase domain containing 1
Details	155	62	hsa-miR-769-5p	VPS13B	vacuolar protein sorting 13 homolog B
Details	156	62	hsa-miR-769-5p	KCNMB4	potassium calcium-activated channel subfamily M regulatory beta subunit 4
Details	157	62	hsa-miR-769-5p	CDK1	cyclin dependent kinase 1
Details	158	62	hsa-miR-769-5p	GGCT	gamma-glutamylcyclotransferase
Details	159	62	hsa-miR-769-5p	RPUSD4	RNA pseudouridine synthase D4
Details	160	62	hsa-miR-769-5p	ETS1	ETS proto-oncogene 1, transcription factor
Details	161	62	hsa-miR-769-5p	NTRK2	neurotrophic receptor tyrosine kinase 2
Details	162	62	hsa-miR-769-5p	NAV1	neuron navigator 1
Details	163	62	hsa-miR-769-5p	MMACHC	metabolism of cobalamin associated C
Details	164	62	hsa-miR-769-5p	SHLD1	shieldin complex subunit 1
Details	165	61	hsa-miR-769-5p	BMPR2	bone morphogenetic protein receptor type 2
Details	166	61	hsa-miR-769-5p	PRUNE1	prune exopolyphosphatase 1
Details	167	61	hsa-miR-769-5p	ZNF561	zinc finger protein 561
Details	168	61	hsa-miR-769-5p	TBC1D16	TBC1 domain family member 16
Details	169	61	hsa-miR-769-5p	EPM2AIP1	EPM2A interacting protein 1
Details	170	61	hsa-miR-769-5p	LSM12	LSM12 homolog
Details	171	61	hsa-miR-769-5p	SEC62	SEC62 homolog, preprotein translocation factor
Details	172	61	hsa-miR-769-5p	BICD2	BICD cargo adaptor 2
Details	173	61	hsa-miR-769-5p	NUDT4	nudix hydrolase 4
Details	174	60	hsa-miR-769-5p	ANKRD6	ankyrin repeat domain 6
Details	175	60	hsa-miR-769-5p	NUMBL	NUMB like, endocytic adaptor protein
Details	176	60	hsa-miR-769-5p	GRAMD1B	GRAM domain containing 1B
Details	177	60	hsa-miR-769-5p	VWA2	von Willebrand factor A domain containing 2
Details	178	60	hsa-miR-769-5p	SCIMP	SLP adaptor and CSK interacting membrane protein
Details	179	59	hsa-miR-769-5p	EPO	erythropoietin
Details	180	59	hsa-miR-769-5p	FAM47E-STBD1	FAM47E-STBD1 readthrough
Details	181	59	hsa-miR-769-5p	EDARADD	EDAR associated death domain
Details	182	59	hsa-miR-769-5p	FAM107A	family with sequence similarity 107 member A
Details	183	59	hsa-miR-769-5p	GPATCH2	G-patch domain containing 2
Details	184	59	hsa-miR-769-5p	FAM49A	family with sequence similarity 49 member A
Details	185	59	hsa-miR-769-5p	CTU1	cytosolic thiouridylase subunit 1
Details	186	59	hsa-miR-769-5p	YWHAG	tyrosine 3-monooxygenase/tryptophan 5-monooxygenase activation protein gamma
Details	187	59	hsa-miR-769-5p	ARL17A	ADP ribosylation factor like GTPase 17A
Details	188	59	hsa-miR-769-5p	VXN	vexin
Details	189	59	hsa-miR-769-5p	STK16	serine/threonine kinase 16
Details	190	59	hsa-miR-769-5p	GPC6	glypican 6
Details	191	58	hsa-miR-769-5p	FAM126B	family with sequence similarity 126 member B
Details	192	58	hsa-miR-769-5p	JAK3	Janus kinase 3
Details	193	58	hsa-miR-769-5p	CEP57	centrosomal protein 57
Details	194	58	hsa-miR-769-5p	FGD4	FYVE, RhoGEF and PH domain containing 4
Details	195	58	hsa-miR-769-5p	CDCP1	CUB domain containing protein 1
Details	196	58	hsa-miR-769-5p	GUCY1A2	guanylate cyclase 1 soluble subunit alpha 2
Details	197	58	hsa-miR-769-5p	KIN	Kin17 DNA and RNA binding protein
Details	198	58	hsa-miR-769-5p	CYP20A1	cytochrome P450 family 20 subfamily A member 1
Details	199	57	hsa-miR-769-5p	ANKRD22	ankyrin repeat domain 22
Details	200	57	hsa-miR-769-5p	TBC1D4	TBC1 domain family member 4
Details	201	57	hsa-miR-769-5p	RUNX3	runt related transcription factor 3
Details	202	57	hsa-miR-769-5p	KPNA4	karyopherin subunit alpha 4
Details	203	57	hsa-miR-769-5p	LCOR	ligand dependent nuclear receptor corepressor
Details	204	57	hsa-miR-769-5p	FCRL5	Fc receptor like 5
Details	205	57	hsa-miR-769-5p	UGDH	UDP-glucose 6-dehydrogenase
Details	206	56	hsa-miR-769-5p	TOLLIP	toll interacting protein
Details	207	56	hsa-miR-769-5p	FAM117B	family with sequence similarity 117 member B
Details	208	56	hsa-miR-769-5p	FLI1	Fli-1 proto-oncogene, ETS transcription factor
Details	209	56	hsa-miR-769-5p	SLC12A1	solute carrier family 12 member 1
Details	210	56	hsa-miR-769-5p	MEN1	menin 1
Details	211	56	hsa-miR-769-5p	SLC35A3	solute carrier family 35 member A3
Details	212	56	hsa-miR-769-5p	ESS2	ess-2 splicing factor homolog
Details	213	56	hsa-miR-769-5p	C8orf34	chromosome 8 open reading frame 34
Details	214	56	hsa-miR-769-5p	IMPDH1	inosine monophosphate dehydrogenase 1
Details	215	56	hsa-miR-769-5p	AGPAT1	1-acylglycerol-3-phosphate O-acyltransferase 1
Details	216	56	hsa-miR-769-5p	MYOG	myogenin
Details	217	56	hsa-miR-769-5p	KRTAP5-7	keratin associated protein 5-7
Details	218	56	hsa-miR-769-5p	VPS37C	VPS37C, ESCRT-I subunit
Details	219	56	hsa-miR-769-5p	RCAN2	regulator of calcineurin 2
Details	220	56	hsa-miR-769-5p	COL17A1	collagen type XVII alpha 1 chain
Details	221	56	hsa-miR-769-5p	PLEKHG4B	pleckstrin homology and RhoGEF domain containing G4B
Details	222	55	hsa-miR-769-5p	ZNF445	zinc finger protein 445
Details	223	55	hsa-miR-769-5p	GON4L	gon-4 like
Details	224	55	hsa-miR-769-5p	TTPA	alpha tocopherol transfer protein
Details	225	55	hsa-miR-769-5p	HIPK2	homeodomain interacting protein kinase 2
Details	226	55	hsa-miR-769-5p	C1orf226	chromosome 1 open reading frame 226
Details	227	55	hsa-miR-769-5p	ZNF776	zinc finger protein 776
Details	228	55	hsa-miR-769-5p	SUFU	SUFU negative regulator of hedgehog signaling
Details	229	55	hsa-miR-769-5p	ZNF665	zinc finger protein 665
Details	230	55	hsa-miR-769-5p	KLHDC7A	kelch domain containing 7A
Details	231	55	hsa-miR-769-5p	TMC5	transmembrane channel like 5
Details	232	55	hsa-miR-769-5p	FAM168A	family with sequence similarity 168 member A
Details	233	55	hsa-miR-769-5p	FRMPD4	FERM and PDZ domain containing 4
Details	234	55	hsa-miR-769-5p	CEP44	centrosomal protein 44
Details	235	54	hsa-miR-769-5p	BLOC1S6	biogenesis of lysosomal organelles complex 1 subunit 6
Details	236	54	hsa-miR-769-5p	EPM2A	EPM2A, laforin glucan phosphatase
Details	237	54	hsa-miR-769-5p	VPS50	VPS50, EARP/GARPII complex subunit
Details	238	54	hsa-miR-769-5p	DIO2	iodothyronine deiodinase 2
Details	239	54	hsa-miR-769-5p	ATP2B2	ATPase plasma membrane Ca2+ transporting 2
Details	240	54	hsa-miR-769-5p	SYNPO	synaptopodin
Details	241	54	hsa-miR-769-5p	ISCA1	iron-sulfur cluster assembly 1
Details	242	54	hsa-miR-769-5p	MGMT	O-6-methylguanine-DNA methyltransferase
Details	243	54	hsa-miR-769-5p	HDAC9	histone deacetylase 9
Details	244	54	hsa-miR-769-5p	PLS1	plastin 1
Details	245	54	hsa-miR-769-5p	CDKN2AIPNL	CDKN2A interacting protein N-terminal like
Details	246	53	hsa-miR-769-5p	SRRM3	serine/arginine repetitive matrix 3
Details	247	53	hsa-miR-769-5p	NATD1	N-acetyltransferase domain containing 1
Details	248	53	hsa-miR-769-5p	CCNDBP1	cyclin D1 binding protein 1
Details	249	53	hsa-miR-769-5p	SLC39A6	solute carrier family 39 member 6
Details	250	53	hsa-miR-769-5p	MYORG	myogenesis regulating glycosidase (putative)
Details	251	53	hsa-miR-769-5p	SLC25A35	solute carrier family 25 member 35
Details	252	53	hsa-miR-769-5p	CFI	complement factor I
Details	253	53	hsa-miR-769-5p	TBL1X	transducin beta like 1 X-linked
Details	254	53	hsa-miR-769-5p	RASGRF1	Ras protein specific guanine nucleotide releasing factor 1
Details	255	52	hsa-miR-769-5p	CDKAL1	CDK5 regulatory subunit associated protein 1 like 1
Details	256	52	hsa-miR-769-5p	PCGF3	polycomb group ring finger 3
Details	257	52	hsa-miR-769-5p	CLEC16A	C-type lectin domain containing 16A
Details	258	52	hsa-miR-769-5p	SRRM4	serine/arginine repetitive matrix 4
Details	259	52	hsa-miR-769-5p	TPD52	tumor protein D52
Details	260	52	hsa-miR-769-5p	KCNQ3	potassium voltage-gated channel subfamily Q member 3
Details	261	52	hsa-miR-769-5p	SCD5	stearoyl-CoA desaturase 5
Details	262	52	hsa-miR-769-5p	SERINC5	serine incorporator 5
Details	263	52	hsa-miR-769-5p	CD300LB	CD300 molecule like family member b
Details	264	52	hsa-miR-769-5p	LYSMD4	LysM domain containing 4
Details	265	52	hsa-miR-769-5p	ERC2	ELKS/RAB6-interacting/CAST family member 2
Details	266	52	hsa-miR-769-5p	FEV	FEV, ETS transcription factor
Details	267	52	hsa-miR-769-5p	APPL1	adaptor protein, phosphotyrosine interacting with PH domain and leucine zipper 1
Details	268	52	hsa-miR-769-5p	SH3TC2	SH3 domain and tetratricopeptide repeats 2
Details	269	52	hsa-miR-769-5p	NOS1	nitric oxide synthase 1
Details	270	52	hsa-miR-769-5p	TCF21	transcription factor 21
Details	271	52	hsa-miR-769-5p	TMCO6	transmembrane and coiled-coil domains 6
Details	272	52	hsa-miR-769-5p	MRTO4	MRT4 homolog, ribosome maturation factor
Details	273	52	hsa-miR-769-5p	CRLS1	cardiolipin synthase 1
Details	274	51	hsa-miR-769-5p	KIF20A	kinesin family member 20A
Details	275	51	hsa-miR-769-5p	CSNK1G1	casein kinase 1 gamma 1
Details	276	51	hsa-miR-769-5p	UTP20	UTP20, small subunit processome component
Details	277	51	hsa-miR-769-5p	LPIN2	lipin 2
Details	278	51	hsa-miR-769-5p	DDIT3	DNA damage inducible transcript 3
Details	279	51	hsa-miR-769-5p	OLFML1	olfactomedin like 1
Details	280	51	hsa-miR-769-5p	CFHR4	complement factor H related 4
Details	281	51	hsa-miR-769-5p	ZNF280D	zinc finger protein 280D
Details	282	51	hsa-miR-769-5p	ZNF805	zinc finger protein 805
Details	283	51	hsa-miR-769-5p	KCNH4	potassium voltage-gated channel subfamily H member 4
Details	284	51	hsa-miR-769-5p	CYP26B1	cytochrome P450 family 26 subfamily B member 1
Details	285	50	hsa-miR-769-5p	MOG	myelin oligodendrocyte glycoprotein
Details	286	50	hsa-miR-769-5p	FSTL4	follistatin like 4
Details	287	50	hsa-miR-769-5p	RYBP	RING1 and YY1 binding protein
Details	288	50	hsa-miR-769-5p	UCMA	upper zone of growth plate and cartilage matrix associated
Details	289	50	hsa-miR-769-5p	GOLGB1	golgin B1
Details	290	50	hsa-miR-769-5p	FAM114A2	family with sequence similarity 114 member A2
Details	291	50	hsa-miR-769-5p	NLRP1	NLR family pyrin domain containing 1
Details	292	50	hsa-miR-769-5p	CFAP47	cilia and flagella associated protein 47
Details	293	50	hsa-miR-769-5p	BORCS5	BLOC-1 related complex subunit 5
Details	294	50	hsa-miR-769-5p	CNNM1	cyclin and CBS domain divalent metal cation transport mediator 1
Details	295	50	hsa-miR-769-5p	GLYATL2	glycine-N-acyltransferase like 2
Details	296	50	hsa-miR-769-5p	ZBTB20	zinc finger and BTB domain containing 2

## Sheet: miR-769-5p targets KEGG
Category	Term	Count	%	P-Value	Benjamini
KEGG_PATHWAY	Dorso-ventral axis formation	4	1.4	6.6E-3	1.0E0
KEGG_PATHWAY	Colorectal cancer	5	1.7	1.2E-2	1.0E0
KEGG_PATHWAY	cGMP-PKG signaling pathway	7	2.4	2.6E-2	1.0E0
KEGG_PATHWAY	TGF-beta signaling pathway	5	1.7	3.2E-2	1.0E0
KEGG_PATHWAY	Salivary secretion	5	1.7	3.5E-2	1.0E0
KEGG_PATHWAY	Signaling pathways regulating pluripotency of stem cells	6	2.1	5.1E-2	1.0E0
KEGG_PATHWAY	Long-term depression	4	1.4	5.5E-2	1.0E0
KEGG_PATHWAY	Hippo signaling pathway	6	2.1	6.6E-2	1.0E0
KEGG_PATHWAY	Pancreatic cancer	4	1.6	6.7E-2	1.0E0
KEGG_PATHWAY	Viral carcinogenesis	7	2.4	7.5E-2	1.0E0
KEGG_PATHWAY	Oocyte meiosis	5	1.7	7.5E-2	1.0E0
KEGG_PATHWAY	Thyroid hormone signaling pathway	5	1.7	8.4E-2	1.0E0

## Sheet: miR-769-5p miRDB targets TE
Category	Term	Count	%	P-Value	Benjamini
UP_TISSUE	Brain	148	51.4	1.1E-3	1.9E-1
UP_TISSUE	Retina	10	3.5	8.3E-2	1.0E0
UP_TISSUE	Retinoblastoma	4	1.4	9.0E-2	1.0E0
