# Supplementary material for: Renal Tissue miRNA Expression Profiles in ANCA-Associated Vasculitis—A Comparative Analysis
Source: Int J Mol Sci. 2021 Dec 22;23(1):105. doi: 10.3390/ijms23010105 (PMC8745125; doi:10.3390/ijms23010105)
Supplement: Supplementary file 1 [file ijms-23-00105-s001.zip › Supplementary table S3.xlsx]

## Sheet: miR-508-3p TargetMiner
mRNA	Chromosome	6mer (count)	6mer (position)	7mer-A1 (count)	7mer-A1 (position)	7mer-m8 (count)	7mer-m8 (position)	8mer (count)	8mer (position)
NM_000084	chrX	3	1446 545 157	2	6859 1974	-	-	2	5205 319
NM_000138	chr15	6	2670 2242 1905 898 828 565	-	-	1	98	-	-
NM_000139	chr11	5	2789 2481 2397 561 404	4	2120 2023 450 444	1	2205	-	-
NM_000176	chr5	7	3743 3590 3198 2542 957 831 528	1	288	-	-	-	-
NM_000217	chr12	5	5311 4103 3887 3442 1473	2	4852 306	3	5338 896 884	-	-
NM_000248	chr3	5	3043 2790 2408 705 501	1	1913	2	2451 1124	1	2119
NM_000259	chr15	11	6187 5610 5078 4450 2137 1777 1650 1413 1264 933 682	1	2289	2	6065 712	2	4079 1719
NM_000280	chr11	3	1008 716 285	-	-	2	649 128	1	779
NM_000314	chr10	8	2865 2653 2246 1285 1208 1118 603 121	-	-	1	2164	-	-
NM_000328	chrX	3	420 329 314	1	25	2	389 352	-	-
NM_000329	chr1	3	600 132 125	2	259 204	-	-	2	841 65
NM_000332	chr6	8	7101 6612 6258 6079 6069 2781 2455 625	1	1840	2	5884 5581	-	-
NM_000337	chr5	10	6253 6037 5417 5382 5357 4955 4761 4074 2070 1598	1	2472	-	-	1	730
NM_000340	chr3	1	1129	-	-	-	-	2	1302 1290
NM_000362	chr22	5	3538 3165 3158 2430 641	1	3054	2	2865 294	-	-
NM_000367	chr6	6	1562 902 860 423 342 326	-	-	1	432	1	304
NM_000461	chr3	2	3501 1409	2	4115 257	2	3832 3736	1	4423
NM_000503	chr8	6	1745 1698 1522 690 631 532	1	712	-	-	-	-
NM_000555	chrX	12	7805 7023 6508 6384 6241 6184 6073 5615 4968 2739 2381 589	1	5981	2	1292 336	-	-
NM_000618	chr12	7	5840 4736 4376 2435 901 471 460	1	4269	1	4433	1	4580
NM_000633	chr18	9	5268 5176 4987 4383 4251 3559 766 272 174	4	4511 3551 3531 168	1	3903	-	-
NM_000719	chr12	9	6529 6510 6483 5865 4348 2690 1651 1632 1411	-	-	1	1434	1	4907
NM_000724	chr10	3	1808 1670 611	-	-	1	1295	1	96
NM_000793	chr14	3	4071 4061 1510	1	3238	2	5120 1090	1	1704
NM_000813	chr5	8	5592 4306 4060 3629 2028 1267 1094 1079	4	4269 4259 3891 2140	1	1398	-	-
NM_000826	chr4	4	2426 1839 892 399	1	633	1	2397	1	1994
NM_000838	chr6	6	2784 2766 1700 807 342 270	-	-	2	1878 1074	-	-
NM_000866	chr3	8	1562 1502 428 395 323 285 243 131	-	-	1	1528	1	1907
NM_000891	chr17	6	3580 3564 3370 2554 2243 1308	-	-	-	-	1	3344
NM_000899	chr12	12	4205 4044 4028 3860 3753 3167 2695 1327 1049 769 517 458	-	-	1	1675	1	1089
NM_000901	chr4	7	2561 2465 2438 2040 1687 933 903	1	1812	1	999	1	2081
NM_000963	chr1	2	2111 1898	1	1852	2	2283 680	1	1824
NM_001001395	chr12	5	2137 2105 1052 331 296	1	901	-	-	1	392
NM_001001484	chr10	5	2414 1840 802 780 764	-	-	-	-	2	1946 525
NM_001001556	chr15	2	1622 571	1	1395	1	1566	1	350
NM_001001664	chr2	6	3194 3100 1596 916 578 244	2	2721 1125	-	-	1	669
NM_001001684	chr17	9	2564 2341 2315 1939 1742 518 482 53 39	-	-	2	2360 2238	-	-
NM_001002257	chr2	6	3067 2785 2618 2380 2284 713	1	261	1	168	-	-
NM_001003712	chr12	11	4032 3674 3199 2834 2694 1156 733 714 348 285 263	-	-	1	1438	-	-
NM_001004065	chr9	10	3973 3006 2651 737 651 601 264 146 139 115	2	2866 1514	1	2984	-	-
NM_001004317	chr6	7	3447 3329 3129 1549 1543 1253 362	1	2852	-	-	-	-
NM_001004360	chr2	7	763 677 614 447 438 366 358	-	-	2	413 385	-	-
NM_001005473	chr5	12	5398 4599 4510 4302 4077 2520 2490 2024 1541 754 489 420	6	5594 4745 1821 1649 593 519	3	6560 2105 1680	2	1615 165
NM_001005743	chr14	2	363 207	2	1034 826	1	1330	2	1288 847
NM_001006600	chr5	6	2175 2126 1561 918 889 644	1	240	1	878	-	-
NM_001006657	chr2	5	2213 1246 1030 675 436	1	2888	1	551	-	-
NM_001008495	chr8	6	2105 1785 1524 1503 404 135	-	-	1	788	-	-
NM_001009555	chr4	5	1759 1660 585 430 180	1	1194	1	1160	-	-
NM_001009894	chr12	7	1485 1247 1156 680 615 594 283	1	1299	1	1565	1	1712
NM_001009959	chr2	6	2605 2538 1675 1666 1041 832	-	-	1	1755	-	-
NM_001010853	chr6	7	3284 3101 2875 2610 1160 856 570	2	3213 2383	2	2361 2033	1	999
NM_001010891	chr5	14	6914 6761 6115 6019 5944 5769 5452 5143 4835 1879 1818 1603 1135 623	1	1050	2	6125 326	-	-
NM_001011513	chr4	4	3713 2841 843 317	-	-	1	3157	1	4095
NM_001011666	chr7	14	6594 6583 6203 6174 6160 5758 5649 5199 4767 4000 2091 1799 1709 193	2	5245 869	1	5250	-	-
NM_001012267	chr9	5	1547 1515 1431 212 53	-	-	-	-	1	1472
NM_001013031	chr10	3	3524 3261 1285	1	63	-	-	1	3288
NM_001014797	chr10	13	5965 5757 5122 4996 2832 2366 2009 1966 1929 1414 1408 1262 583	2	7853 548	4	5344 2883 1456 836	1	1186
NM_001017395	chr3	7	2282 658 648 305 283 262 163	-	-	-	-	1	3233
NM_001017440	chr7	7	8254 7194 7044 5905 782 341 240	1	378	2	8216 1116	-	-
NM_001017923	chr14	5	1503 1486 1186 597 398	-	-	3	495 452 297	-	-
NM_001017926	chr8	7	1689 1555 1394 444 257 240 197	-	-	1	560	-	-
NM_001018067	chr1	3	3990 1719 1292	1	1005	1	4446	1	4339
NM_001024948	chr1	9	3519 3332 3033 2903 2474 2330 2215 573 454	1	2457	-	-	-	-
NM_001025076	chr10	8	4189 2391 2076 1871 1779 1607 1395 700	3	5825 3869 2482	2	4375 4066	-	-
NM_001025108	chr2	9	3729 3580 3533 3505 2820 1327 1171 432 247	1	340	1	1552	-	-
NM_001030055	chr14	8	4406 4356 3861 3045 2998 2944 1677 483	-	-	1	1375	1	266
NM_001031804	chr16	4	4114 3889 1476 1009	2	4015 784	1	1497	-	-
NM_001031812	chr5	6	2002 1890 1862 1740 754 330	1	395	-	-	1	579
NM_001032380	chr10	4	1871 723 617 416	-	-	-	-	1	733
NM_001033045	chr2	8	3687 3579 1631 986 812 745 733 248	1	4275	2	3083 1647	1	959
NM_001033117	chr3	5	3612 3090 1809 981 699	1	3373	-	-	1	3011
NM_001035	chr1	2	1001 206	-	-	-	-	1	1223
NM_001037174	chr2	4	2054 1680 810 94	1	1923	-	-	1	912
NM_001037334	chr18	4	2377 1907 1830 1541	4	1934 1764 679 530	3	1677 836 65	-	-
NM_001039538	chr2	9	3208 3202 3103 2448 1397 1277 885 764 110	2	3127 237	2	2483 141	-	-
NM_001039618	chr11	11	5218 5099 4581 4407 4392 4260 1998 1628 830 824 268	-	-	1	3845	-	-
NM_001039840	chrX	16	5439 4722 4628 3812 3742 2190 2178 2153 1645 1587 1342 927 641 477 325 110	4	2134 1518 1294 979	1	5663	-	-
NM_001040142	chr2	5	2339 2295 1989 879 569	1	1636	-	-	1	2188
NM_001040152	chr7	9	5126 4763 4258 3468 3195 3154 3111 1139 828	-	-	-	-	1	4627
NM_001040441	chr1	8	5360 1574 1457 1409 1262 738 385 37	1	243	5	3614 2198 937 804 265	1	4215
NM_001040450	chr15	4	2772 1875 989 423	-	-	-	-	1	153
NM_001040712	chr9	8	2869 2851 2404 2243 1242 967 741 190	2	2576 818	-	-	1	3460
NM_001042355	chr16	7	4324 4185 2080 1802 1387 1309 562	-	-	4	874 835 535 306	-	-
NM_001042404	chr1	4	1533 1395 1271 155	2	1741 531	1	106	-	-
NM_001042413	chr9	4	3930 1603 831 184	1	2818	1	1513	1	3700
NM_001042440	chr5	2	1886 99	-	-	1	1832	2	2044 679
NM_001042510	chr8	4	495 414 186 169	2	1861 749	2	1896 248	-	-
NM_001042533	chr3	7	3347 3332 3041 2176 930 407 267	1	372	-	-	-	-
NM_001042555	chr12	11	4798 4620 3752 3655 3594 3240 3220 2950 1371 762 700	-	-	-	-	1	4458
NM_001042604	chr3	7	4335 4067 3842 1619 1262 964 771	3	3581 980 641	2	3504 702	-	-
NM_001042749	chrX	7	2055 1901 1423 314 212 195 77	-	-	1	576	1	1541
NM_001048183	chr1	6	3278 3248 3037 2997 2644 660	1	3665	2	2653 566	-	-
NM_001167	chrX	7	6647 5985 5570 5561 5532 4944 4640	3	6604 4954 4618	2	6716 156	-	-
NM_001174	chrX	6	2202 2004 1871 1864 1851 931	1	1981	-	-	-	-
NM_001198	chr6	9	2391 2092 2008 1942 1886 762 416 357 83	2	2282 1676	1	379	-	-
NM_001201	chr4	10	3970 3817 3755 3690 3341 2603 1588 776 627 395	3	3290 2781 451	1	3097	2	3658 2679
NM_001206	chr9	4	3044 2340 2248 895	1	2579	1	880	1	2894
NM_001241	chr2	7	2431 2109 1980 1969 1955 1750 1657	-	-	1	346	-	-
NM_001289	chrX	4	1180 1135 257 158	-	-	3	1199 345 230	2	1648 1124
NM_001364	chr11	2	4265 712	2	1481 1407	2	3227 1158	1	1882
NM_001412	chrX	4	3753 3426 1431 103	-	-	4	864 709 434 51	-	-
NM_001438	chr1	7	3385 2744 1252 1151 949 922 693	2	3484 972	2	2852 1344	-	-
NM_001455	chr6	5	4579 3304 1886 1541 654	1	4401	3	4633 1944 1142	1	4054
NM_001616	chr2	3	1319 545 75	-	-	-	-	2	2896 2411
NM_001709	chr11	5	2870 2776 688 635 134	2	2497 191	1	151	-	-
NM_001759	chr12	12	5303 4755 4309 2068 1792 1633 1487 618 504 395 323 41	-	-	-	-	-	-
NM_001797	chr16	2	795 496	-	-	1	664	1	510
NM_001859	chr9	5	3881 3163 2907 2795 1148	1	1025	1	169	1	3906
NM_002009	chr15	3	832 818 381	4	2820 1991 881 454	1	516	1	261
NM_002025	chrX	18	9160 8375 7997 7510 6563 6324 6261 5936 5855 5639 3118 2431 2178 2134 1545 1042 285 277	-	-	1	1919	1	1193
NM_002054	chr2	2	350 306	-	-	-	-	1	463
NM_002223	chr12	5	3747 2976 2853 1431 155	-	-	1	3095	1	2629
NM_002270	chr5	10	5302 5193 4732 4483 4241 3464 1337 797 392 129	1	3450	2	605 135	-	-
NM_002336	chr12	8	5039 4920 4888 4155 4071 1195 511 115	-	-	1	3219	-	-
NM_002356	chr6	6	2795 2754 2404 1926 1050 25	2	2842 636	-	-	1	2896
NM_002449	chr5	3	1315 286 276	1	983	1	1227	-	-
NM_002451	chr9	10	3764 3484 3116 2977 879 624 596 581 561 399	-	-	2	3874 2512	1	1062
NM_002581	chr9	19	5690 5502 5473 5305 5280 5104 4624 4595 4172 3984 2199 2136 1294 924 876 736 587 554 241	3	4847 3831 72	-	-	1	4877
NM_002594	chr20	5	2226 1923 380 171 161	-	-	-	-	-	-
NM_002645	chr11	8	3137 3074 2953 2274 2264 1176 1132 844	1	181	-	-	1	2553
NM_002709	chr2	8	3420 3346 3231 2559 2490 1142 644 266	2	2628 1191	2	3376 2433	-	-
NM_002731	chr1	5	2635 2362 2071 1215 603	-	-	1	2085	-	-
NM_002737	chr17	10	5326 5186 4515 4345 1348 1329 1261 1241 1008 1001	2	4598 4390	3	4740 1301 310	-	-
NM_002745	chr22	6	3643 3306 3250 1433 1096 1087	1	1721	2	3714 1034	-	-
NM_002833	chr15	3	1609 1601 566	-	-	1	1043	2	1522 1295
NM_002834	chr12	6	3213 2912 1417 471 245 123	-	-	-	-	1	3707
NM_002869	chr11	3	2219 1919 120	1	1856	-	-	1	1369
NM_002906	chr11	4	2209 2091 1472 527	2	1650 673	-	-	2	2365 2354
NM_002941	chr3	3	1543 1350 564	1	1627	1	436	1	100
NM_002971	chr3	5	1154 1010 982 916 374	1	1211	-	-	1	1034
NM_002977	chr2	4	2666 2242 1250 432	1	3289	3	3460 2526 1075	-	-
NM_003042	chr3	6	2121 2016 1423 780 459 258	-	-	1	734	1	1927
NM_003108	chr2	6	5223 4824 1564 1431 1131 982	1	4807	1	1437	-	-
NM_003128	chr2	8	2489 2117 2050 1957 865 752 735 660	1	957	2	2704 2066	-	-
NM_003221	chr6	6	3630 2689 1515 1444 1056 717	1	3915	-	-	1	129
NM_003286	chr20	2	393 379	2	947 765	-	-	1	1047
NM_003298	chr3	10	5337 5321 5078 4081 1932 1202 864 678 298 234	2	5286 551	2	5706 982	1	5624
NM_003304	chr3	4	1465 1241 467 71	-	-	1	520	1	630
NM_003392	chr3	7	3064 1501 894 567 424 177 60	-	-	2	4295 3618	-	-
NM_003410	chrX	5	3098 2776 975 954 86	-	-	2	2339 1170	1	464
NM_003412	chr3	6	3123 2706 1235 860 598 116	2	2953 2700	1	605	-	-
NM_003413	chrX	6	1719 1668 763 570 413 131	-	-	2	1422 770	-	-
NM_003430	chr19	3	1609 1536 1045	-	-	-	-	1	1635
NM_003463	chr6	6	3365 2982 2342 2270 1095 584	-	-	-	-	2	2073 179
NM_003468	chr2	4	4068 1447 929 295	2	4256 4022	1	322	-	-
NM_003483	chr12	3	2963 1021 215	-	-	1	553	2	2510 1921
NM_003489	chr21	6	3335 2915 2702 2549 1206 101	-	-	1	663	2	2880 1183
NM_003574	chr18	14	5703 5636 5469 5403 5366 5185 4777 4119 4086 2241 2120 723 460 343	1	3952	2	1306 556	2	1795 809
NM_003590	chr2	14	4065 3670 3461 2898 2530 1634 1557 1520 1031 738 672 319 223 110	-	-	4	3601 1019 920 532	-	-
NM_003617	chr1	8	4719 4469 4156 3841 3095 1843 1721 643	2	5007 260	-	-	2	1821 1172
NM_003743	chr2	4	2057 683 666 250	-	-	1	745	1	510
NM_003783	chr1	8	1203 1180 867 487 392 244 199 29	1	347	-	-	-	-
NM_003787	chr18	4	1694 1572 1109 99	-	-	-	-	1	1520
NM_003822	chr1	6	3054 2993 2637 1089 478 449	2	2381 160	-	-	-	-
NM_003887	chr2	5	2274 1689 1499 667 177	3	618 384 274	1	1849	-	-
NM_003895	chr21	8	2151 2119 674 479 416 374 273 85	-	-	1	527	-	-
NM_003909	chr8	6	2693 2621 2292 1940 536 483	-	-	2	2315 1098	2	2493 642
NM_004035	chr17	4	3561 1905 535 186	1	773	1	3587	2	2073 1121
NM_004136	chr15	4	3253 2579 2293 2213	1	588	1	2475	-	-
NM_004171	chr11	17	9546 9344 9118 8996 8980 8951 8356 8077 7229 7089 5894 3023 2018 1998 1989 1353 548	3	3357 1621 786	2	8499 2702	-	-
NM_004172	chr5	2	294 197	-	-	2	395 183	1	1713
NM_004331	chr8	6	2659 2652 1938 1931 831 292	1	2307	2	2360 1951	-	-
NM_004370	chr6	7	2062 1935 1815 615 457 450 33	1	353	1	211	-	-
NM_004412	chr10	7	4418 2396 1921 1654 1291 554 277	3	5327 4329 1817	2	5668 3858	2	5395 4827
NM_004449	chr21	6	1466 1304 1263 1255 1180 413	1	1065	-	-	-	-
NM_004586	chrX	11	5468 5393 4764 4675 4013 3685 1958 1336 605 479 407	-	-	1	4473	-	-
NM_004736	chr1	3	2075 1628 670	1	2063	1	48	1	290
NM_004748	chr15	9	4185 3335 3288 1699 1616 1135 712 645 387	-	-	2	3704 1252	-	-
NM_004801	chr2	5	1554 1298 1261 1086 993	1	967	1	1154	1	121
NM_004849	chr6	5	1232 670 632 493 269	1	1246	3	1477 554 535	-	-
NM_004852	chr18	21	13739 13026 12959 11536 10494 10195 10069 10044 9620 9429 5139 4387 4315 4230 3995 3466 3458 3187 2625 2032 125	3	10137 4780 3831	3	14237 12206 684	2	9585 1621
NM_004866	chr5	7	4917 3683 1185 990 752 734 582	2	5018 1205	1	4046	-	-
NM_004921	chr1	5	2196 2083 1813 806 788	2	994 511	-	-	1	1932
NM_004985	chr12	9	4546 4134 3640 3591 2780 2766 1691 1425 793	1	2897	2	1318 1142	-	-
NM_005126	chr3	5	1914 1869 1813 1594 143	2	2065 337	-	-	2	652 256
NM_005156	chr9	8	5288 5152 1579 1187 1078 860 834 271	1	3393	4	3871 1361 1002 886	-	-
NM_005180	chr10	5	1479 1322 1196 1094 1082	-	-	2	1625 593	-	-
NM_005259	chr2	11	1395 966 955 576 553 532 514 385 162 132 58	-	-	-	-	2	1167 113
NM_005261	chr8	2	1032 64	-	-	1	648	1	807
NM_005277	chr4	3	1472 1462 570	1	1237	1	143	1	1854
NM_005339	chr4	6	4089 3837 3585 3312 2869 1525	-	-	3	3157 1457 1320	3	3764 3696 1713
NM_005359	chr18	5	5513 1066 1006 362 172	1	5049	2	70 58	1	5988
NM_005436	chr10	4	4022 1494 426 295	-	-	1	465	1	1357
NM_005504	chr12	10	6202 6001 5786 5569 5058 2656 2351 738 364 21	1	6461	1	5502	1	177
NM_005509	chr5	5	1607 1516 1353 66 59	3	1896 1835 1306	1	25	1	249
NM_005522	chr7	-	-	1	464	2	1173 98	2	1293 1042
NM_005578	chr3	9	4466 4434 3476 3284 1577 1523 1142 1033 530	2	4148 1225	-	-	-	-
NM_005596	chr9	12	6119 5701 5359 5265 5173 4682 4653 1849 1471 1238 882 840	1	4055	-	-	1	263
NM_005647	chrX	5	2475 2297 1037 745 441	-	-	1	455	-	-
NM_005665	chr1	9	4853 4476 4201 3630 2981 1410 1357 903 375	1	4939	1	154	1	3199
NM_005668	chr5	8	4321 4242 4019 3782 3225 1842 710 234	-	-	-	-	1	249
NM_005725	chr1	5	2265 2204 2035 1951 561	1	697	2	2222 27	-	-
NM_005737	chr2	2	2921 2277	2	2461 1887	2	2964 1803	1	2480
NM_005748	chr12	8	2878 2833 2566 1011 843 714 165 105	-	-	-	-	-	-
NM_005898	chr11	4	2749 2401 2243 300	1	926	1	151	1	2054
NM_005909	chr5	4	4246 3310 1280 936	3	2608 509 111	2	4151 3568	-	-
NM_005935	chr4	4	1623 992 257 66	1	1349	2	4120 1498	1	3397
NM_005966	chr2	9	2218 2120 1954 1794 1607 1491 504 379 308	-	-	1	204	1	1926
NM_005977	chr13	6	853 825 730 700 660 296	-	-	-	-	-	-
NM_006037	chr2	5	1722 1217 1146 1011 445	-	-	2	4505 1068	1	4298
NM_006080	chr7	5	1855 1046 648 113 71	-	-	-	-	2	2368 722
NM_006094	chr8	-	-	-	-	2	2383 1789	2	1985 1856
NM_006106	chr11	6	3244 2776 2590 2259 958 627	-	-	1	2793	-	-
NM_006154	chr15	6	2812 2772 1179 1066 719 488	2	2605 2335	1	2679	2	2028 928
NM_006158	chr8	6	1460 1416 598 403 290 122	1	550	-	-	-	-
NM_006206	chr4	10	2964 2735 1932 1066 741 731 660 323 204 75	2	2499 940	-	-	1	1988
NM_006241	chr3	5	2463 850 218 81 24	-	-	-	-	1	1639
NM_006283	chr8	5	4945 4288 4221 3586 689	2	1783 61	2	4145 1612	1	470
NM_006379	chr7	5	2130 1760 1735 1702 1456	2	1979 590	1	782	-	-
NM_006380	chr17	4	4169 3083 2895 828	3	3721 1294 993	1	3773	-	-
NM_006496	chr1	9	2015 1998 1763 1466 674 559 538 443 32	-	-	-	-	-	-
NM_006544	chr14	5	4686 2403 1917 1734 1691	2	6075 527	-	-	1	4942
NM_006547	chr7	6	2084 2040 1772 1361 634 585	2	1525 687	1	1443	1	1303
NM_006572	chr17	5	3347 2680 1142 1123 101	-	-	-	-	1	1393
NM_006599	chr16	17	8067 6684 6636 6514 6307 6140 5787 5053 3262 2973 2643 1898 1354 1202 968 779 305	1	6538	3	7051 6467 3198	1	5602
NM_006614	chr3	6	3382 2770 2456 922 862 134	1	557	2	508 384	-	-
NM_006621	chr1	7	2005 1575 1398 544 352 346 113	1	2033	-	-	-	-
NM_006628	chr15	10	4514 4120 3332 3184 2967 1467 1048 981 855 729	1	1575	3	1442 872 367	1	1367
NM_006713	chr5	1	345	-	-	1	245	1	627
NM_006717	chr9	7	3361 3282 1010 963 764 430 117	1	3086	1	752	-	-
NM_006729	chrX	13	5305 4653 4530 4394 4184 3520 2107 1692 1650 1569 1353 1141 436	2	3709 178	2	5630 4912	1	3848
NM_006750	chr16	17	8039 7021 6509 6244 6081 6045 5725 5619 4981 2345 1819 1758 1428 1398 1224 420 173	2	7244 339	1	7554	-	-
NM_006885	chr16	9	4039 3954 3624 3299 2854 2804 1275 421 84	-	-	2	1123 1016	-	-
NM_006963	chr10	-	-	1	1247	1	944	1	1217
NM_006981	chr9	3	1091 1060 611	-	-	1	2549	1	1833
NM_007011	chr15	5	6732 5697 5085 1851 1268	4	6159 1769 1487 810	1	5154	-	-
NM_007106	chr13	9	2775 2689 2397 2255 1981 1113 1012 703 97	1	1825	2	441 357	-	-
NM_007172	chr22	4	3323 3160 1020 230	2	3191 3119	2	3274 2727	1	298
NM_007173	chr11	2	2151 1709	3	891 826 287	2	151 130	-	-
NM_007373	chr10	4	1467 1447 1242 1183	-	-	-	-	2	650 486
NM_012096	chr3	8	3770 3747 3589 2664 2489 1468 535 496	1	911	2	3575 2706	-	-
NM_012164	chr9	6	6907 6851 5011 2787 2268 2259	2	1606 128	-	-	1	2618
NM_012193	chr11	6	4810 3988 3775 3310 1665 444	2	830 117	-	-	1	1040
NM_012214	chr2	10	6316 6038 5365 5323 4879 4476 3945 1858 1825 1023	1	1214	-	-	2	1832 658
NM_012234	chr3	9	3511 3392 3184 2909 1016 772 593 299 242	3	2585 1476 234	-	-	1	2752
NM_012247	chr10	5	880 796 771 710 661	-	-	1	785	2	823 143
NM_012249	chr2	2	2946 203	-	-	1	240	1	275
NM_012262	chr1	5	3293 1173 916 106 74	2	4390 1921	2	3328 304	-	-
NM_012333	chr1	3	1674 1642 598	-	-	1	71	4	1634 1213 582 369
NM_013281	chr20	5	1164 1146 989 220 137	1	360	-	-	-	-
NM_013381	chr12	6	2411 2230 2211 2201 482 26	2	2129 472	1	2181	1	318
NM_013450	chr2	5	1266 1009 941 833 280	-	-	1	825	1	976
NM_014011	chr2	12	2449 2436 2137 2076 1986 1703 989 921 886 731 499 103	-	-	-	-	1	556
NM_014048	chr16	9	5046 4906 4895 4754 4364 3464 1952 1802 195	1	4509	1	4270	1	101
NM_014112	chr8	9	5462 5348 3729 3710 1750 1556 1025 444 282	2	224 23	-	-	-	-
NM_014117	chr16	8	2124 1988 1869 1726 1704 599 503 66	-	-	1	203	-	-
NM_014181	chr2	9	2934 2528 2512 2445 2375 2177 946 891 348	1	2476	-	-	1	649
NM_014294	chr8	3	1191 529 353	-	-	2	327 95	1	1141
NM_014299	chr19	2	1604 318	-	-	-	-	1	2157
NM_014319	chr12	5	1907 1620 1304 670 38	-	-	1	1272	1	398
NM_014331	chr4	21	7694 7313 6948 6252 6068 5938 5780 5652 5306 5298 5208 5095 3048 2759 2134 2087 1970 1779 965 229 27	3	5756 3016 282	-	-	1	7563
NM_014423	chr5	11	5604 5293 5072 3678 1516 1100 1042 823 577 277 148	1	724	1	5304	-	-
NM_014445	chr3	6	2357 2194 1981 1750 246 87	2	1793 318	1	392	-	-
NM_014705	chr7	6	1607 1548 1433 690 332 314	-	-	1	1629	-	-
NM_014751	chr8	6	2165 2131 536 212 181 81	-	-	1	1912	-	-
NM_014787	chr1	8	2757 2294 2038 1974 1840 1833 431 60	2	1851 1019	1	609	-	-
NM_014803	chr10	5	2977 1866 569 554 293	-	-	2	2616 1817	-	-
NM_014810	chr1	7	3564 3222 3062 3013 2759 2258 1214	-	-	2	3605 1255	-	-
NM_014822	chr4	3	651 205 45	-	-	3	689 626 185	-	-
NM_014873	chr1	11	4582 4499 3531 3313 2980 1902 1751 1263 1048 337 185	4	4212 3745 3562 3067	1	1580	-	-
NM_014897	chr17	8	3145 3058 3025 2785 2307 2106 737 289	-	-	1	3031	1	697
NM_014904	chr10	9	4039 4000 3993 3984 3598 3564 3272 1530 559	-	-	-	-	1	3576
NM_014912	chr10	9	3484 2955 2365 2191 894 682 492 189 80	1	501	1	1319	1	161
NM_014920	chr6	6	3650 3465 3433 1016 615 413	2	1071 843	1	1314	4	3148 2790 2712 296
NM_014946	chr2	8	3089 2984 2803 2271 1156 670 603 176	-	-	-	-	1	291
NM_014962	chr20	1	973	-	-	1	441	2	2899 1883
NM_014990	chr14	4	1335 1289 1144 380	1	509	1	500	-	-
NM_015000	chr12	5	2761 2569 2246 635 524	2	2976 444	-	-	-	-
NM_015039	chr1	2	4292 4221	3	3204 3042 176	1	4325	1	3933
NM_015040	chr2	6	3081 2777 2253 2152 2073 721	-	-	2	2339 1095	1	3151
NM_015049	chr2	8	2966 2605 2495 2487 2242 2223 2092 833	-	-	-	-	1	912
NM_015071	chr5	4	6503 6216 5179 446	3	6012 4905 4369	1	611	-	-
NM_015076	chr6	6	4255 4186 3919 3756 3418 2798	2	1016 333	2	818 761	-	-
NM_015092	chr16	5	4540 1320 875 598 90	2	3175 1494	3	4197 3471 378	1	3653
NM_015110	chr9	6	2262 984 828 582 293 154	-	-	1	878	-	-
NM_015137	chr8	6	2607 2070 1860 724 533 172	2	1793 1046	-	-	1	1992
NM_015147	chr2	4	3220 2974 252 188	-	-	-	-	2	3299 673
NM_015206	chr15	10	3847 3779 3557 3098 2742 2399 1486 1046 229 85	2	2987 2966	-	-	1	3895
NM_015265	chr2	7	2493 2439 2402 1907 1882 1742 1671	1	757	1	474	1	295
NM_015272	chr16	7	1828 1516 1408 1381 1372 324 101	-	-	1	95	-	-
NM_015310	chr8	7	8261 7717 5118 2214 2141 1997 769	3	8088 3013 2568	2	8106 1326	-	-
NM_015313	chr11	3	4207 898 566	3	3744 3319 734	2	3358 1833	2	4231 3673
NM_015317	chr2	8	2668 2412 2353 1938 805 626 383 356	1	491	1	2573	1	648
NM_015455	chr5	5	4152 2601 2581 1652 1365	1	2498	1	2588	-	-
NM_015458	chr8	10	4962 4929 3610 1558 1551 1409 1097 779 696 481	-	-	2	5051 4330	2	843 705
NM_015525	chr6	6	1163 1076 861 261 149 122	-	-	-	-	1	873
NM_015554	chr15	3	2742 640 270	2	739 616	-	-	1	721
NM_015564	chr5	6	1410 1170 913 753 695 332	-	-	1	274	-	-
NM_015886	chr8	11	5773 4958 4685 4425 4185 2004 958 915 516 398 28	6	5274 5023 4759 4656 1643 1338	1	5547	3	4668 3919 3782
NM_016009	chr1	10	4616 4181 4123 3970 3908 3576 1555 1543 797 751	-	-	-	-	1	54
NM_016021	chr6	1	707	1	679	1	66	2	1109 859
NM_016040	chr1	9	2802 2711 2404 2050 1906 1888 515 126 51	3	2723 2166 861	1	2625	2	547 66
NM_016131	chr2	5	2368 1902 1877 1784 359	1	308	3	2207 2108 418	-	-
NM_016206	chr3	18	7725 7340 7312 6777 6664 6600 6181 5983 5788 5761 5579 3061 2868 2110 2015 1312 1179 1116	1	7785	2	5926 1342	-	-
NM_016248	chr13	5	3950 2891 1147 886 380	1	3232	1	3974	-	-
NM_016322	chr9	6	2647 2159 2134 1983 1207 764	1	1152	2	2743 985	-	-
NM_016353	chr8	8	2111 1983 1931 1920 1584 1513 993 428	-	-	1	2075	1	2447
NM_016396	chr15	7	2912 2504 2475 2177 1097 1068 838	-	-	-	-	1	1047
NM_016530	chr15	9	4116 3718 3547 3129 2782 975 708 574 329	1	3660	-	-	1	3376
NM_016531	chr4	11	4150 4024 3738 3731 3456 3395 3251 3174 3128 909 374	-	-	1	3712	-	-
NM_017420	chr14	4	2983 2431 676 289	1	3789	1	391	1	2561
NM_017628	chr4	9	4082 3881 3861 3598 948 683 599 262 134	2	4785 747	-	-	1	5186
NM_017633	chr6	4	2791 1190 635 116	1	612	1	3534	1	3742
NM_017637	chr9	13	9353 9105 6773 6516 6483 3238 2537 2418 1408 1285 604 563 383	2	7153 6217	3	9458 7421 3261	1	1029
NM_017778	chr8	2	1150 165	3	1415 1381 178	-	-	1	371
NM_017943	chr14	4	952 842 744 683	-	-	-	-	1	709
NM_018017	chr10	6	2365 2104 2067 946 218 150	-	-	-	-	1	1945
NM_018157	chr12	3	3192 2179 2068	2	2853 1016	-	-	1	2079
NM_018351	chr12	11	4768 4635 3862 3773 3404 3038 1823 1599 1234 355 68	-	-	2	1298 1165	1	1894
NM_018362	chr11	9	3803 3791 3683 3099 618 580 470 444 76	1	673	1	2880	1	3571
NM_018364	chr1	10	4005 2560 2508 1493 1285 1212 436 256 203 107	-	-	-	-	-	-
NM_018374	chr7	13	5153 5003 4821 3742 3647 3515 3423 3196 822 725 604 284 128	1	3570	1	4561	-	-
NM_018557	chr2	6	1698 1670 1574 398 309 217	1	1124	1	223	-	-
NM_018638	chr12	6	5713 5224 5207 4875 1803 1108	1	140	2	1635 696	-	-
NM_018650	chr1	8	2172 879 622 408 268 179 127 53	-	-	1	459	-	-
NM_018970	chr7	6	3070 2267 2197 1152 1120 143	2	2246 343	1	158	-	-
NM_018999	chr10	7	4378 3878 3600 1965 1956 766 270	5	3470 501 440 210 121	-	-	-	-
NM_019004	chr7	7	2345 2260 1869 955 929 922 846	1	2195	2	2209 598	1	901
NM_019593	chr20	8	3224 2548 2420 1247 977 265 185 144	1	2506	-	-	-	-
NM_019891	chr1	4	1164 907 507 489	-	-	3	1252 1000 991	-	-
NM_020139	chr4	2	2037 753	1	1942	-	-	1	643
NM_020148	chr18	6	2706 2095 959 853 738 312	-	-	-	-	1	1993
NM_020177	chr5	6	2541 2138 1118 665 444 191	1	2525	1	354	-	-
NM_020342	chr2	6	2286 2186 1754 1719 1697 710	1	278	-	-	-	-
NM_020403	chr13	7	1802 1646 1129 724 573 189 147	1	1746	-	-	1	1787
NM_020463	chr2	5	1248 406 362 321 39	-	-	1	1201	-	-
NM_020466	chr6	7	3840 3724 3695 3139 1035 571 105	1	262	3	4551 4502 3083	-	-
NM_020698	chr12	2	365 79	-	-	2	2916 142	1	2847
NM_020728	chr7	3	1979 1199 93	4	2419 2136 872 459	1	367	-	-
NM_020747	chr5	2	717 653	1	955	1	794	1	821
NM_020771	chr6	5	1491 1450 595 512 39	-	-	-	-	1	192
NM_020772	chr17	7	8342 7813 6998 6973 3443 2873 1927	1	8437	6	7769 3059 2848 2036 829 699	-	-
NM_020774	chr18	9	5718 5510 4661 4184 2122 1625 1102 309 125	1	448	2	4655 3891	-	-
NM_020794	chr1	5	1427 1341 1078 300 123	-	-	1	1295	-	-
NM_020805	chr18	5	1919 1743 1644 1486 70	-	-	1	1497	1	1589
NM_020830	chr2	3	3043 924 583	-	-	1	3105	1	1050
NM_020940	chr10	9	2776 2509 2286 2001 865 620 591 298 177	2	2882 935	3	2729 505 221	1	249
NM_021033	chr13	4	2958 2495 1207 187	-	-	-	-	2	1364 374
NM_021038	chr3	11	3317 2551 2521 2486 2407 2335 2127 2114 902 831 408	4	2302 1120 508 22	-	-	1	2074
NM_021072	chr5	6	1854 1845 1620 901 883 866	1	987	1	2267	-	-
NM_021238	chr12	7	1952 1896 1789 1764 1634 435 345	-	-	-	-	1	2079
NM_021813	chr6	11	5292 5284 4388 4361 4182 4046 3719 1054 1011 837 438	1	4974	-	-	-	-
NM_021914	chr14	5	2297 2167 1718 834 282	-	-	-	-	1	2289
NM_021964	chr3	15	5971 5698 5594 5528 5430 5035 4531 2639 2173 2162 1383 1023 745 297 142	2	6122 1006	-	-	-	-
NM_021970	chr4	2	77 64	-	-	1	691	1	502
NM_022130	chr5	4	930 585 380 102	-	-	-	-	1	1167
NM_022459	chr13	12	6355 5877 5132 5112 4714 2162 2001 1568 1335 636 203 147	1	1708	2	5635 1970	1	2040
NM_022763	chr3	7	2969 2899 2075 738 616 601 346	1	1977	-	-	-	-
NM_022781	chr9	6	3272 2326 875 551 364 303	1	2055	1	559	1	165
NM_022782	chr12	1	51	-	-	1	372	2	326 118
NM_022841	chr15	10	2705 2591 2575 2506 2500 2272 1921 1730 778 229	2	2790 950	1	2046	-	-
NM_022918	chr11	3	1968 851 362	1	2104	2	1880 285	-	-
NM_024345	chr9	9	5138 5106 4779 4421 4039 1873 1083 847 571	1	4561	-	-	-	-
NM_024613	chr8	4	1871 1162 738 371	-	-	3	1387 1198 1174	-	-
NM_024949	chr4	11	4785 4773 4495 4471 4183 3404 1904 1771 1359 1076 571	-	-	3	3575 1934 1710	-	-
NM_024989	chr2	15	8188 7993 7935 7868 7815 7403 6805 5628 5597 5274 5004 2859 976 653 122	2	7443 6470	-	-	2	6487 2631
NM_025054	chr8	7	3874 3515 3453 3272 2884 2684 106	-	-	2	1253 863	2	2867 481
NM_025134	chr16	7	2446 2128 2114 1741 1718 384 245	2	831 752	-	-	-	-
NM_025152	chr14	5	1667 1530 1444 697 630	-	-	-	-	1	2009
NM_025191	chr1	14	3520 3502 3434 3179 2981 2927 2905 2799 2622 1217 941 775 707 532	-	-	1	3491	-	-
NM_025235	chr10	6	2119 1935 1802 1402 345 176	1	880	1	386	-	-
NM_030571	chr5	4	1618 625 467 399	1	106	-	-	1	246
NM_030621	chr14	11	4157 3934 3025 3016 2855 2817 2636 1542 1464 1052 221	1	4204	-	-	-	-
NM_030647	chr7	10	6076 5634 5481 5402 5217 5123 4738 2097 2047 1155	-	-	-	-	1	5316
NM_030751	chr10	5	1503 1446 1423 534 430	-	-	1	413	1	1615
NM_030920	chr1	7	1783 1592 1381 380 370 77 43	-	-	-	-	1	1875
NM_031469	chr6	7	3907 3877 2896 1637 1419 839 157	-	-	-	-	1	2621
NM_032121	chrX	4	2770 2547 620 172	-	-	2	2852 1105	1	263
NM_032145	chr6	8	1777 1572 1451 735 577 459 122 45	1	1374	1	491	1	365
NM_032199	chr10	7	3549 3447 2898 2423 501 452 340	1	837	1	1502	1	2796
NM_032291	chr1	5	1467 1258 413 182 37	-	-	-	-	1	768
NM_032373	chr10	11	5914 5839 5029 4870 4800 4607 4575 2221 1435 1323 594	1	5472	-	-	-	-
NM_032424	chr11	5	1338 1120 405 226 67	-	-	-	-	1	272
NM_032439	chr10	6	1674 1471 1309 1076 547 259	-	-	-	-	1	592
NM_032440	chr10	7	2893 2501 2046 2018 1165 599 479	1	2182	-	-	-	-
NM_032445	chr15	4	1947 701 502 64	1	466	-	-	1	2487
NM_032446	chr5	7	3886 3362 3173 3079 3047 1290 401	-	-	1	3713	2	3039 643
NM_032457	chr4	13	3885 3766 3667 3453 3056 2510 1511 1327 1060 827 732 505 183	2	3427 950	3	3698 1259 541	-	-
NM_032505	chr3	9	2804 2767 2128 1963 1887 1855 392 255 205	-	-	1	2146	-	-
NM_032859	chr13	9	3988 3938 3716 2828 1509 1436 478 256 139	1	388	1	711	1	1116
NM_032873	chr11	7	4204 3968 3440 3027 1643 1015 963	2	1273 1106	1	3711	1	4103
NM_032968	chrX	9	3582 3150 1519 723 312 281 240 222 174	1	2845	1	63	-	-
NM_032973	chrY	10	3578 3145 2839 1519 723 312 281 240 222 174	-	-	1	63	-	-
NM_033055	chr1	1	761	1	732	1	190	1	928
NM_033211	chr5	6	1776 1412 1356 1276 717 280	1	1956	-	-	1	1688
NM_033224	chr7	7	8029 6010 2594 2567 1683 309 153	4	7103 5806 1275 579	3	8057 2371 1791	3	7905 7373 527
NM_033360	chr12	9	4667 4255 3761 3712 2901 2887 1812 1546 914	1	3018	3	1439 1263 129	-	-
NM_033656	chr21	9	5920 5261 5094 4808 4132 4040 1345 845 407	-	-	6	1938 1178 1077 997 776 90	1	463
NM_052832	chr8	12	2983 2894 2813 2371 2147 1862 913 808 622 399 124 115	-	-	-	-	-	-
NM_052885	chr12	13	4206 4180 3914 3761 3499 3478 1891 1835 1750 1044 822 378 326	3	4973 4028 3546	1	663	1	3586
NM_052900	chr8	4	1806 1636 1410 1277	-	-	2	1549 1129	1	1348
NM_052937	chr8	3	2463 2052 518	1	2746	-	-	2	1693 469
NM_057175	chr4	5	1986 1629 691 498 52	-	-	-	-	1	1723
NM_058170	chr1	3	1452 1013 509	-	-	1	1432	1	533
NM_080546	chr9	5	2195 1909 1893 1706 700	1	1747	1	560	-	-
NM_080821	chr20	6	1779 797 777 506 432 166	-	-	1	227	1	475
NM_080867	chr14	9	5008 4936 4686 4673 4240 3624 3615 1362 705	2	4783 2017	1	4647	1	4804
NM_080872	chr8	3	3921 3092 2655	1	1464	1	2661	1	116
NM_133473	chr19	5	1825 1762 1755 1252 764	1	231	-	-	1	1866
NM_133493	chr6	7	3896 3305 3220 2863 1701 1134 797	1	1259	2	3451 3066	-	-
NM_133496	chr1	8	4563 3952 3919 3484 1721 1629 1347 737	2	3513 1790	2	1471 58	1	537
NM_133638	chr5	5	1330 1129 954 242 103	-	-	-	-	1	1012
NM_133646	chr2	6	5598 5411 5371 4419 1086 266	2	4379 605	-	-	1	4899
NM_138423	chr15	8	2222 1989 1832 1804 853 471 462 219	1	2024	1	2196	-	-
NM_138426	chr7	10	2444 2390 2183 2115 1953 1919 1561 1527 699 440	-	-	1	400	-	-
NM_138444	chr13	4	4476 3828 3628 509	-	-	1	1246	1	4273
NM_138771	chr7	6	1373 1344 1069 509 101 69	-	-	1	628	-	-
NM_138782	chr5	8	2429 2063 1532 896 866 622 547 212	-	-	3	2095 1884 803	1	1922
NM_144571	chr4	9	6679 6129 5816 5280 1864 1598 627 401 51	-	-	1	602	-	-
NM_144574	chr14	2	557 72	1	615	-	-	1	202
NM_144578	chr14	9	4810 4444 2174 2146 2080 2039 1966 1817 433	2	4732 4122	-	-	2	386 185
NM_144599	chr15	8	5172 4158 1532 1465 1435 1062 1043 424	-	-	-	-	2	5293 801
NM_144633	chr3	5	1510 1313 1184 255 172	2	492 464	1	1430	-	-
NM_144963	chr8	6	2660 2624 943 320 233 103	-	-	2	2580 2376	-	-
NM_144973	chr12	5	4486 1999 1225 620 126	-	-	2	4405 1453	-	-
NM_145176	chr6	8	2931 2655 2610 1023 963 724 601 410	1	1177	1	3292	1	2789
NM_145753	chr3	4	1529 1156 1067 43	-	-	1	1338	1	1096
NM_152277	chr5	3	2129 2031 399	-	-	1	220	2	1663 723
NM_152332	chr14	9	2710 2498 2065 2047 1794 866 548 132 119	1	827	1	1927	-	-
NM_152409	chr5	8	3141 3069 2686 2565 800 705 367 49	-	-	-	-	1	2995
NM_152608	chr1	5	2355 2279 833 503 339	-	-	2	2526 1000	-	-
NM_152622	chr5	6	3498 2639 2384 1295 910 781	1	3371	-	-	3	2980 2959 2593
NM_152624	chr5	10	6932 6585 6381 5321 4585 2047 1324 575 367 358	2	1563 1189	2	7370 6307	1	2432
NM_152756	chr5	11	4337 4290 4215 3818 3536 3363 2854 932 792 715 669	1	1414	-	-	1	1392
NM_152787	chrX	6	3718 2608 1118 1035 691 374	-	-	-	-	1	660
NM_153020	chr6	4	1551 1487 1478 206	2	687 556	1	1046	-	-
NM_153184	chr3	4	2001 792 675 247	1	150	-	-	2	654 467
NM_153207	chr12	5	3183 2673 1510 797 726	2	2797 384	-	-	1	619
NM_153607	chr5	3	2996 2910 379	-	-	-	-	2	2345 111
NM_153634	chr12	7	1608 1307 1151 1133 611 528 473	-	-	-	-	1	484
NM_171998	chrX	7	2328 2279 2138 1700 922 801 605	2	1611 421	2	2108 786	-	-
NM_172071	chr1	8	6608 5984 5266 4823 2885 2672 416 407	1	948	1	1554	1	765
NM_173468	chr4	7	5628 4814 4425 4246 2065 2007 1386	1	2182	1	1661	2	5804 1678
NM_173511	chr2	10	3858 3831 3142 3008 2787 1463 1454 1297 583 431	-	-	3	3754 3355 2584	-	-
NM_173647	chr2	1	401	-	-	1	785	1	800
NM_173808	chr1	11	3869 3529 3382 3361 3076 1658 934 835 624 382 71	-	-	2	4173 680	1	99
NM_173825	chr3	8	3114 2376 2287 2206 2186 1234 1131 465	1	986	2	2405 736	1	870
NM_174916	chr15	7	2382 2161 1627 1525 465 416 346	3	1990 895 26	1	1482	-	-
NM_175607	chr3	12	1465 1264 1153 599 562 458 386 380 323 208 154 33	1	374	2	1122 668	-	-
NM_178815	chr10	4	1088 958 837 239	1	1769	1	2160	-	-
NM_180991	chr5	2	1988 1029	2	358 100	1	730	2	2512 129
NM_181291	chr14	3	698 294 25	-	-	-	-	2	660 492
NM_181358	chr1	10	4260 3903 3825 3794 2777 2754 1665 1472 1154 530	1	4091	-	-	-	-
NM_181504	chr5	6	2758 2687 2593 1467 1018 812	2	1575 1441	2	3971 3141	-	-
NM_181705	chr5	13	5352 5067 5057 4804 4769 4758 4573 3771 3663 1169 528 520 372	1	4404	-	-	1	1144
NM_182691	chr7	3	1401 1360 374	-	-	4	1219 984 432 382	-	-
NM_182765	chr10	4	2347 2051 794 316	1	850	2	2152 23	2	2374 1993
NM_194282	chr4	9	2414 2241 1953 993 664 567 323 316 130	2	2857 84	1	1988	2	2054 920
NM_194314	chr1	9	5373 4936 4397 3746 2264 2256 1941 650 268	-	-	4	5282 4748 1210 1076	-	-
NM_198150	chr5	2	1134 528	-	-	1	518	1	1503
NM_198581	chr2	11	7063 6427 5162 2711 2610 2562 1881 1394 1193 1153 174	4	6897 5944 310 262	1	4901	1	502
NM_198904	chr5	7	2136 1355 535 344 313 143 81	1	809	1	2051	-	-
NM_199072	chr7	9	3166 3059 2584 2465 2436 2255 2245 2153 229	-	-	1	913	-	-
NM_203394	chr12	7	2311 2289 2268 2106 1738 908 587	-	-	2	1693 529	-	-
NM_206853	chr6	10	4080 3946 3275 1619 1558 1295 741 565 530 306	-	-	-	-	-	-
NM_206855	chr6	9	6306 6172 5501 4430 4237 3845 2532 2020 777	-	-	3	4476 623 505	1	477
NM_207303	chr10	8	4159 2964 2668 1630 1519 441 380 120	1	1152	1	1408	-	-
NM_213589	chr2	12	5204 5152 4930 3830 1722 1503 1324 1174 1005 809 786 170	-	-	1	5270	2	5539 49

## Sheet: miR-508-3p TragetM targets KEGG
Category	Term	Count	%	P-Value	Benjamini
KEGG_PATHWAY	Long-term potentiation	10	2.2	1.8E-5	1.8E-3
KEGG_PATHWAY	Signaling pathways regulating pluripotency of stem cells	14	3.1	1.9E-5	1.8E-3
KEGG_PATHWAY	Proteoglycans in cancer	16	3.5	5.4E-5	3.0E-3
KEGG_PATHWAY	Long-term depression	9	2.0	6.3E-5	3.0E-3
KEGG_PATHWAY	Pathways in cancer	23	5.1	9.1E-5	3.3E-3
KEGG_PATHWAY	Retrograde endocannabinoid signaling	11	2.4	1.0E-4	3.3E-3
KEGG_PATHWAY	Serotonergic synapse	11	2.4	2.3E-4	5.5E-3
KEGG_PATHWAY	Cholinergic synapse	11	2.4	2.3E-4	5.5E-3
KEGG_PATHWAY	Glutamatergic synapse	11	2.4	2.8E-4	6.0E-3
KEGG_PATHWAY	Melanogenesis	10	2.2	4.7E-4	9.1E-3
KEGG_PATHWAY	Oxytocin signaling pathway	12	2.6	6.7E-4	1.2E-2
KEGG_PATHWAY	Prolactin signaling pathway	8	1.8	1.2E-3	1.8E-2
KEGG_PATHWAY	Melanoma	8	1.8	1.2E-3	1.8E-2
KEGG_PATHWAY	Transcriptional misregulation in cancer	12	2.6	1.6E-3	2.2E-2
KEGG_PATHWAY	Aldosterone-regulated sodium reabsorption	6	1.3	1.9E-3	2.4E-2
KEGG_PATHWAY	mTOR signaling pathway	7	1.5	2.1E-3	2.5E-2
KEGG_PATHWAY	Axon guidance	10	2.2	2.6E-3	2.9E-2
KEGG_PATHWAY	Insulin secretion	8	1.8	3.4E-3	3.4E-2
KEGG_PATHWAY	GABAergic synapse	8	1.8	3.4E-3	3.4E-2
KEGG_PATHWAY	Glioma	7	1.5	3.7E-3	3.4E-2
KEGG_PATHWAY	Progesterone-mediated oocyte maturation	8	1.8	3.8E-3	3.4E-2
KEGG_PATHWAY	Gap junction	8	1.8	4.1E-3	3.4E-2
KEGG_PATHWAY	Prostate cancer	8	1.8	4.1E-3	3.4E-2
KEGG_PATHWAY	Adrenergic signaling in cardiomyocytes	10	2.2	4.5E-3	3.6E-2
KEGG_PATHWAY	Vascular smooth muscle contraction	9	2.0	5.5E-3	4.2E-2
KEGG_PATHWAY	cAMP signaling pathway	12	2.6	6.0E-3	4.4E-2
KEGG_PATHWAY	Sphingolipid signaling pathway	9	2.0	6.4E-3	4.4E-2
KEGG_PATHWAY	Neurotrophin signaling pathway	9	2.0	6.4E-3	4.4E-2
KEGG_PATHWAY	Estrogen signaling pathway	8	1.8	7.8E-3	5.1E-2
KEGG_PATHWAY	Regulation of actin cytoskeleton	12	2.6	9.2E-3	5.9E-2
KEGG_PATHWAY	FoxO signaling pathway	9	2.0	1.2E-2	7.5E-2
KEGG_PATHWAY	Colorectal cancer	6	1.3	1.4E-2	8.3E-2
KEGG_PATHWAY	Wnt signaling pathway	9	2.0	1.4E-2	8.3E-2
KEGG_PATHWAY	MicroRNAs in cancer	14	3.1	1.5E-2	8.4E-2
KEGG_PATHWAY	Renin secretion	6	1.3	1.6E-2	8.4E-2
KEGG_PATHWAY	Central carbon metabolism in cancer	6	1.3	1.6E-2	8.4E-2
KEGG_PATHWAY	Thyroid hormone signaling pathway	8	1.8	1.7E-2	8.7E-2
KEGG_PATHWAY	Amphetamine addiction	6	1.3	1.8E-2	9.0E-2
KEGG_PATHWAY	Focal adhesion	11	2.4	2.1E-2	1.0E-1
KEGG_PATHWAY	Circadian entrainment	7	1.5	2.2E-2	1.1E-1
KEGG_PATHWAY	Hippo signaling pathway	9	2.0	2.3E-2	1.1E-1
KEGG_PATHWAY	Dorso-ventral axis formation	4	0.9	2.4E-2	1.1E-1
KEGG_PATHWAY	Type II diabetes mellitus	5	1.1	2.4E-2	1.1E-1
KEGG_PATHWAY	Phosphatidylinositol signaling system	7	1.5	2.6E-2	1.1E-1
KEGG_PATHWAY	Cocaine addiction	5	1.1	2.6E-2	1.1E-1
KEGG_PATHWAY	Gastric acid secretion	6	1.3	2.6E-2	1.1E-1
KEGG_PATHWAY	Dopaminergic synapse	8	1.8	2.8E-2	1.2E-1
KEGG_PATHWAY	Choline metabolism in cancer	7	1.5	2.9E-2	1.2E-1
KEGG_PATHWAY	Platelet activation	8	1.8	3.1E-2	1.2E-1
KEGG_PATHWAY	Endometrial cancer	5	1.1	3.2E-2	1.2E-1
KEGG_PATHWAY	MAPK signaling pathway	12	2.6	3.2E-2	1.2E-1
KEGG_PATHWAY	Insulin resistance	7	1.5	3.9E-2	1.4E-1
KEGG_PATHWAY	Non-small cell lung cancer	5	1.1	4.0E-2	1.4E-1
KEGG_PATHWAY	Oocyte meiosis	7	1.5	4.3E-2	1.5E-1
KEGG_PATHWAY	Fc gamma R-mediated phagocytosis	6	1.3	4.4E-2	1.5E-1
KEGG_PATHWAY	Dilated cardiomyopathy	6	1.3	4.4E-2	1.5E-1
KEGG_PATHWAY	Hepatitis B	8	1.8	5.0E-2	1.7E-1
KEGG_PATHWAY	VEGF signaling pathway	5	1.1	5.2E-2	1.7E-1
KEGG_PATHWAY	Rap1 signaling pathway	10	2.2	5.4E-2	1.8E-1
KEGG_PATHWAY	GnRH signaling pathway	6	1.3	5.9E-2	1.9E-1
KEGG_PATHWAY	HTLV-I infection	11	2.4	6.9E-2	2.2E-1
KEGG_PATHWAY	Fc epsilon RI signaling pathway	5	1.1	7.2E-2	2.2E-1
KEGG_PATHWAY	cGMP-PKG signaling pathway	8	1.8	7.3E-2	2.2E-1
KEGG_PATHWAY	Inflammatory mediator regulation of TRP channels	6	1.3	7.6E-2	2.3E-1
KEGG_PATHWAY	Ras signaling pathway	10	2.2	7.8E-2	2.3E-1
KEGG_PATHWAY	Glucagon signaling pathway	6	1.,3	7.9E-2	2.3E-1
KEGG_PATHWAY	Chronic myeloid leukemia	5	1.1	8.5E-2	2.4E-1
KEGG_PATHWAY	Insulin signaling pathway	7	1.5	1.0E-1	2.8E-1

## Sheet: miR-508-3p TragetM targets TE
Category	Term	Count	%	P-Value	Benjamini
UP_TISSUE	Brain	272	59.9	7.3E-14	1.5E-11
UP_TISSUE	Epithelium	109	24.0	8.6E-8	9.1E-6
UP_TISSUE	Trachea	24	5.3	4.2E-5	3.0E-3
UP_TISSUE	Fetal kidney	16	3.5	6.0E-5	3.2E-3
UP_TISSUE	Uterus endothel	6	1.3	1.7E-4	7.0E-3
UP_TISSUE	Fetal brain	36	7.9	2.6E-4	9.2E-3
UP_TISSUE	Platelet	26	5.7	2.7E-3	8.0E-2
UP_TISSUE	Heart	26	5.7	4.4E-3	1.2E-1
UP_TISSUE	Skeletal muscle	24	5.3	1.2E-2	2.7E-1
UP_TISSUE	Hippocampus	20	4.4	1.5E-2	3.1E-1
UP_TISSUE	Amygdala	24	5.3	2.0E-2	3.7E-1
UP_TISSUE	Endometrial adenocarcinoma	4	0.9	3.3E-2	4.7E-1
UP_TISSUE	Placenta	100	22.0	3.5E-2	4.7E-1
UP_TISSUE	Melanoma	15	3.3	3.6E-2	4.7E-1
UP_TISSUE	Uterine endothelium	4	0.9	3.6E-2	4.7E-1
UP_TISSUE	Human retina	4	0.9	3.6E-2	4.7E-1
UP_TISSUE	Normal aorta	3	0.7	4.7E-2	5.9E-1
UP_TISSUE	Mesangial cell	3	0.7	7.2E-2	8.1E-1
UP_TISSUE	Colon endothelium	4	0.9	7.5E-2	8.1E-1
UP_TISSUE	Fetal heart	3	0.7	7.9E-2	8.1E-1
UP_TISSUE	Peripheral blood	7	1.5	8.1E-2	8.1E-1
UP_TISSUE	Endometrial tumor	4	0.9	8.4E-2	8.1E-1

## Sheet: miR-769-5p TargetM targets
mRNA	Chromosome	6mer (count)	6mer (position)	7mer-A1 (count)	7mer-A1 (position)	7mer-m8 (count)	7mer-m8 (position)	8mer (count)	8mer (position)
NM_000112	chr5	4	4635 1648 608 488	3	1985 1962 211	1	4962	1	5549
NM_000141	chr10	1	496	-	-	1	203	-	-
NM_000217	chr12	3	3843 1292 347	1	737	1	764	-	-
NM_000259	chr15	3	6018 4977 1006	-	-	2	2481 1380	-	-
NM_000264	chr9	2	3127 2506	1	2551	1	433	-	-
NM_000289	chr12	-	-	-	-	1	103	-	-
NM_000314	chr10	2	2486 2291	-	-	1	459	-	-
NM_000332	chr6	12	7071 6501 6366 4882 4690 2465 2274 1708 1601 1162 864 424	-	-	1	114	2	6567 1741
NM_000337	chr5	7	6451 6371 5136 4825 4152 2022 1698	1	4314	-	-	1	224
NM_000533	chrX	3	1360 795 473	1	1625	1	160	-	-
NM_000693	chr15	4	1745 605 510 420	-	-	-	-	1	1730
NM_000793	chr14	7	3899 3275 1475 1125 1069 1054 955	-	-	-	-	1	4316
NM_000809	chr4	8	8816 8748 7045 5786 5754 3221 2318 1298	-	-	1	3549	3	9133 6245 5895
NM_000813	chr5	4	4876 4736 919 515	1	4236	-	-	1	3405
NM_000844	chr3	2	904 366	-	-	1	727	-	-
NM_000876	chr6	1	412	-	-	-	-	1	913
NM_000891	chr17	4	3535 2857 2521 2419	1	142	-	-	-	-
NM_000899	chr12	5	4359 3555 1150 592 419	2	3104 271	-	-	-	-
NM_000901	chr4	5	2243 1820 1573 562 146	-	-	-	-	-	-
NM_000944	chr4	-	-	-	-	1	650	-	-
NM_001001323	chr12	3	2278 745 346	1	2603	-	-	1	2145
NM_001001669	chr5	1	2346	1	899	-	-	2	2194 1911
NM_001001890	chr21	5	3924 3613 3295 3117 2995	1	1096	-	-	-	-
NM_001001994	chrX	-	-	-	-	1	82	-	-
NM_001001995	chrX	-	-	-	-	-	-	1	203
NM_001002255	chr6	-	-	-	-	-	-	1	323
NM_001002838	chrX	2	516 32	-	-	1	1239	-	-
NM_001003652	chr18	4	7382 3431 3117 280	-	-	-	-	1	127
NM_001003698	chr6	3	1912 1350 67	1	626	1	613	-	-
NM_001003800	chr9	4	3530 3207 750 676	-	-	1	1043	-	-
NM_001004360	chr2	1	232	-	-	1	1767	-	-
NM_001005739	chr2	-	-	-	-	1	264	-	-
NM_001006617	chr9	-	-	-	-	-	-	1	550
NM_001007024	chr17	5	3595 3506 474 457 236	-	-	1	366	1	337
NM_001007257	chr1	-	-	-	-	-	-	1	399
NM_001007277	chr11	3	1116 946 358	-	-	-	-	-	-
NM_001007559	chr18	4	1924 1833 1594 1536	1	537	1	1810	-	-
NM_001008701	chr19	7	2973 2816 2736 2729 2336 807 199	1	1902	-	-	-	-
NM_001008800	chr1	-	-	-	-	1	191	-	-
NM_001008895	chr13	1	1264	-	-	1	303	-	-
NM_001009899	chr3	8	5255 4077 2520 2190 2117 1635 1544 893	2	2168 1522	2	5098 685	-	-
NM_001010867	chr1	11	6357 6052 5739 5468 5365 1687 1256 509 419 119 71	2	2196 892	1	1906	-	-
NM_001011537	chr3	2	380 137	-	-	-	-	1	2384
NM_001011657	chrX	1	130	1	1155	-	-	-	-
NM_001011666	chr7	2	2015 1530	3	4189 1556 297	-	-	1	5189
NM_001013399	chr6	1	801	-	-	-	-	1	897
NM_001013615	chr1	2	417 56	2	441 241	-	-	1	1009
NM_001014797	chr10	10	7385 7279 7060 6786 6467 2872 2255 2041 1035 850	2	8220 7181	3	7948 7404 1540	-	-
NM_001015877	chrX	1	1965	-	-	-	-	1	874
NM_001017368	chr17	4	2455 2106 674 441	1	961	1	2335	-	-
NM_001017396	chr2	3	1432 616 222	2	1736 1713	2	807 675	-	-
NM_001017415	chr1	2	125 116	-	-	-	-	-	-
NM_001017999	chr1	1	1667	-	-	1	2289	-	-
NM_001018108	chr15	3	1985 1733 901	1	1998	1	1418	-	-
NM_001024455	chrX	3	2400 1639 966	-	-	3	2593 1651 1011	-	-
NM_001024649	chr5	-	-	-	-	1	1832	-	-
NM_001024660	chr3	2	1506 157	1	25	-	-	1	501
NM_001024808	chr12	-	-	-	-	1	1792	-	-
NM_001024948	chr1	3	1301 539 425	-	-	1	1246	-	-
NM_001025366	chr6	1	35	-	-	-	-	1	1533
NM_001025580	chrX	4	4243 4233 3682 588	-	-	1	303	1	1096
NM_001029863	chr6	1	285	-	-	-	-	1	2240
NM_001029875	chr5	1	313	-	-	-	-	1	2270
NM_001030007	chr16	1	1304	-	-	1	2928	1	1253
NM_001032282	chr8	-	-	2	381 40	-	-	2	263 200
NM_001032288	chr20	4	1408 1155 523 369	-	-	-	-	1	462
NM_001032380	chr10	-	-	-	-	1	113	-	-
NM_001033045	chr2	3	4017 3972 163	-	-	1	3936	1	2778
NM_001033566	chr17	2	361 279	-	-	-	-	-	-
NM_001037131	chr2	2	843 492	-	-	-	-	-	-
NM_001037164	chr7	3	725 195 36	-	-	-	-	-	-
NM_001037631	chr2	-	-	-	-	1	1083	-	-
NM_001037639	chr3	-	-	-	-	1	194	-	-
NM_001039547	chr3	5	7220 5017 3156 3034 1804	2	2829 600	1	5870	1	6878
NM_001039590	chrX	3	3732 3572 3180	2	3667 1204	1	2810	-	-
NM_001039618	chr11	5	4551 3882 2048 1655 1648	1	2157	1	3941	-	-
NM_001039840	chrX	4	4315 3772 1870 80	-	-	-	-	-	-
NM_001040142	chr2	1	91	-	-	3	2209 1721 212	-	-
NM_001040214	chr6	1	835	-	-	-	-	1	1964
NM_001040402	chr4	2	1227 398	2	3250 2779	-	-	1	3194
NM_001042404	chr1	2	1642 1376	-	-	-	-	-	-
NM_001042537	chrX	1	2358	1	818	1	2242	-	-
NM_001043318	chr14	5	4169 3670 2828 2805 128	-	-	3	3471 3354 1505	-	-
NM_001046	chr5	4	2164 1094 1025 611	1	1861	1	2806	-	-
NM_001148	chr4	1	1691	-	-	1	1811	-	-
NM_001204	chr2	3	7743 2243 389	1	287	-	-	-	-
NM_001271	chr15	4	2988 2731 2203 717	1	816	1	762	-	-
NM_001289	chrX	2	1520 69	-	-	1	182	-	-
NM_001304	chr17	8	3250 3208 1140 1079 711 651 504 438	-	-	-	-	-	-
NM_001351	chr3	2	1437 1181	-	-	1	63	-	-
NM_001356	chrX	3	2080 850 831	-	-	-	-	1	2335
NM_001364	chr11	1	1547	-	-	-	-	-	-
NM_001396	chr21	8	2839 2736 2201 2018 817 804 743 323	1	2615	-	-	-	-
NM_001400	chr1	1	278	-	-	1	1314	-	-
NM_001402	chr6	1	1378	3	1403 794 57	-	-	-	-
NM_001420	chr19	4	1225 448 283 176	-	-	-	-	1	2970
NM_001438	chr1	1	2464	-	-	1	554	-	-
NM_001495	chr8	1	1031	-	-	1	151	-	-
NM_001584	chr11	1	37	-	-	-	-	1	891
NM_001659	chr12	5	2523 2259 1003 687 292	1	256	1	1726	-	-
NM_001677	chr1	1	417	-	-	-	-	-	-
NM_001686	chr12	-	-	-	-	1	124	-	-
NM_001690	chr3	1	834	1	812	1	390	1	161
NM_001695	chr8	7	4082 3859 3751 3577 3089 1035 210	-	-	3	2895 767 277	1	3067
NM_001699	chr19	2	1574 279	1	605	-	-	1	311
NM_001743	chr2	-	-	-	-	1	86	-	-
NM_001759	chr12	6	5140 4643 3465 1994 1642 48	1	685	1	4408	1	5216
NM_001760	chr6	1	932	-	-	1	913	-	-
NM_001801	chr5	1	24	-	-	-	-	-	-
NM_001810	chr20	-	-	-	-	1	620	-	-
NM_001829	chr4	-	-	1	903	-	-	1	655
NM_001830	chrX	3	3142 2453 1265	-	-	-	-	1	989
NM_001842	chr9	1	78	-	-	-	-	-	-
NM_001895	chr20	1	774	-	-	-	-	1	937
NM_001938	chr1	-	-	-	-	1	1480	-	-
NM_002010	chr13	-	-	-	-	-	-	1	55
NM_002025	chrX	9	9253 7516 7419 6878 6360 6300 6103 1110 877	2	9062 373	-	-	-	-
NM_002076	chr12	2	3014 219	1	2792	3	2020 1180 253	-	-
NM_002126	chr17	4	3457 2575 896 310	1	3707	1	3800	1	2683
NM_002167	chr1	3	408 350 342	-	-	-	-	-	-
NM_002214	chr7	2	5273 4539	-	-	2	4942 4880	-	-
NM_002268	chr3	2	1320 100	-	-	-	-	-	-
NM_002271	chr13	3	2468 2180 893	-	-	1	66	-	-
NM_002293	chr1	1	2377	-	-	1	940	-	-
NM_002298	chr13	-	-	-	-	1	213	1	1259
NM_002359	chr17	6	4296 3999 2946 2766 1180 26	-	-	2	3004 1666	-	-
NM_002408	chr14	1	91	-	-	-	-	1	187
NM_002577	chr3	4	2702 1452 958 952	-	-	1	242	-	-
NM_002578	chrX	-	-	-	-	1	306	-	-
NM_002594	chr20	1	2270	1	393	1	1708	-	-
NM_002687	chr14	1	946	-	-	1	493	-	-
NM_002736	chr7	3	2085 258 107	-	-	-	-	1	1416
NM_002738	chr16	1	1000	-	-	-	-	-	-
NM_002874	chr9	1	1003	1	369	1	251	1	293
NM_002886	chr3	7	4172 4052 3704 3406 3329 3310 2005	1	4186	-	-	-	-
NM_003011	chr9	1	1088	-	-	2	1658 130	-	-
NM_003026	chr9	2	1250 285	-	-	1	370	-	-
NM_003074	chr3	3	1669 1445 88	-	-	1	1982	-	-
NM_003076	chr12	3	490 333 85	1	147	-	-	-	-
NM_003108	chr2	6	6825 6123 5048 2451 1354 465	-	-	-	-	-	-
NM_003112	chr7	2	2880 1294	1	1281	1	1985	-	-
NM_003115	chr1	-	-	-	-	1	380	-	-
NM_003150	chr17	2	2337 1824	1	2096	1	507	-	-
NM_003155	chr8	5	2849 2610 1003 723 529	-	-	-	-	-	-
NM_003189	chr1	5	3254 3113 2542 2181 246	-	-	1	2767	-	-
NM_003272	chr1	-	-	-	-	2	574 125	-	-
NM_003298	chr3	9	6237 5972 4928 3936 3920 2103 755 292 124	-	-	2	4025 2295	1	1194
NM_003348	chr12	1	1266	-	-	1	456	-	-
NM_003374	chr5	-	-	-	-	1	249	-	-
NM_003392	chr3	2	3859 3012	-	-	2	2659 479	-	-
NM_003405	chr22	-	-	-	-	-	-	1	524
NM_003468	chr2	-	-	1	384	3	1537 365 170	-	-
NM_003473	chr10	-	-	-	-	1	887	-	-
NM_003478	chr11	4	2335 1031 464 85	-	-	1	2368	1	1004
NM_003507	chr2	4	2017 1857 1437 565	-	-	1	618	-	-
NM_003566	chr12	1	863	1	1069	1	72	-	-
NM_003583	chr12	5	3491 3480 3051 1491 584	1	2597	-	-	-	-
NM_003590	chr2	6	3901 3333 1426 682 630 501	-	-	2	2848 350	-	-
NM_003620	chr17	1	23	-	-	-	-	1	755
NM_003629	chr1	6	3453 3034 2949 2359 1255 463	-	-	1	2515	-	-
NM_003750	chr10	1	42	1	930	-	-	-	-
NM_003783	chr1	-	-	-	-	1	188	-	-
NM_003791	chr16	1	116	-	-	1	623	-	-
NM_003884	chr3	2	647 290	1	1235	-	-	-	-
NM_003972	chr10	2	1194 261	-	-	-	-	-	-
NM_004060	chr5	1	440	1	131	-	-	-	-
NM_004114	chrX	-	-	-	-	1	1043	-	-
NM_004124	chr14	4	2427 2320 1267 527	1	3509	1	1404	-	-
NM_004171	chr11	8	9008 8474 7469 6998 3700 3067 2156 1853	1	2134	2	9509 6422	-	-
NM_004236	chr15	1	524	-	-	-	-	1	570
NM_004238	chr2	-	-	-	-	1	215	-	-
NM_004294	chr13	-	-	-	-	1	184	-	-
NM_004319	chr1	-	-	1	1987	-	-	1	2860
NM_004385	chr5	-	-	1	488	-	-	-	-
NM_004392	chr13	3	2332 685 298	1	2607	1	1641	-	-
NM_004411	chr7	-	-	-	-	1	666	-	-
NM_004432	chr9	1	1553	1	886	1	2161	-	-
NM_004559	chr1	1	266	-	-	-	-	1	394
NM_004586	chrX	3	5434 4052 3805	-	-	-	-	1	3872
NM_004598	chr5	3	3089 2979 131	-	-	2	1045 94	-	-
NM_004612	chr9	6	4573 3940 3181 3077 1519 1463	1	292	-	-	1	1315
NM_004630	chr11	1	48	-	-	1	804	-	-
NM_004643	chr14	-	-	-	-	1	580	-	-
NM_004654	chrY	-	-	-	-	-	-	1	47
NM_004660	chrY	3	2005 1473 813	-	-	-	-	-	-
NM_004738	chr20	1	1676	-	-	1	116	-	-
NM_004742	chr3	2	1808 1621	-	-	1	325	-	-
NM_004748	chr15	2	1266 1056	-	-	1	3870	-	-
NM_004788	chr11	2	2414 64	-	-	1	1061	-	-
NM_004840	chrX	1	615	-	-	3	2114 815 336	-	-
NM_004849	chr6	1	81	1	171	1	255	-	-
NM_004850	chr2	1	509	-	-	-	-	1	357
NM_004857	chr14	4	3947 1695 599 362	2	2985 1673	1	2907	1	4769
NM_004859	chr17	2	1184 775	-	-	1	607	-	-
NM_004887	chr5	-	-	-	-	-	-	1	1124
NM_005020	chr7	-	-	-	-	-	-	1	214
NM_005121	chr17	5	3789 3366 3255 518 108	-	-	-	-	1	795
NM_005156	chr9	5	5054 3483 2002 907 214	-	-	2	955 191	-	-
NM_005171	chr12	2	929 354	-	-	-	-	-	-
NM_005455	chr1	-	-	-	-	1	1220	-	-
NM_005465	chr1	-	-	1	763	-	-	1	228
NM_005596	chr9	3	6231 4798 4309	1	1828	3	5809 4746 3944	-	-
NM_005647	chrX	4	3120 2503 294 232	-	-	-	-	1	894
NM_005748	chr12	7	2892 2529 1244 722 622 454 205	-	-	-	-	-	-
NM_005759	chr2	5	4421 3757 3691 1559 1025	-	-	1	44	-	-
NM_005797	chr11	1	255	-	-	-	-	1	212
NM_005880	chr16	3	1656 1484 1421	-	-	1	611	-	-
NM_005920	chr1	4	3884 1042 938 529	-	-	2	3154 2969	-	-
NM_005933	chr11	2	2503 492	-	-	2	2910 195	1	2091
NM_006121	chr12	-	-	-	-	-	-	1	410
NM_006176	chr11	1	529	-	-	1	759	-	-
NM_006251	chr5	4	2764 2242 709 557	1	687	-	-	1	248
NM_006277	chr2	-	-	-	-	1	262	-	-
NM_006301	chr12	-	-	-	-	1	460	-	-
NM_006315	chr4	2	1745 841	-	-	3	3561 537 331	1	377
NM_006329	chr14	1	315	-	-	1	788	-	-
NM_006420	chr20	2	2530 375	1	2947	-	-	-	-
NM_006494	chr19	1	222	-	-	-	-	-	-
NM_006534	chr20	2	573 407	-	-	2	3446 760	-	-
NM_006546	chr17	6	5330 5029 2139 1960 340 125	-	-	-	-	1	801
NM_006551	chr11	1	26	-	-	-	-	1	77
NM_006552	chr11	-	-	-	-	-	-	1	79
NM_006558	chr8	-	-	-	-	1	337	-	-
NM_006593	chr2	1	743	-	-	1	153	-	-
NM_006651	chr4	1	574	-	-	1	1015	-	-
NM_006670	chr6	-	-	-	-	-	-	1	264
NM_006717	chr9	3	2708 2262 2163	-	-	1	3199	-	-
NM_006750	chr16	11	7439 6440 5701 2620 2437 2162 2137 1492 971 755 268	1	1648	2	7630 2676	-	-
NM_006807	chr17	-	-	2	1098 44	-	-	-	-
NM_006811	chr20	2	888 129	-	-	1	43	-	-
NM_006851	chr12	1	1911	-	-	-	-	1	2759
NM_006852	chr17	2	830 704	2	2757 2249	-	-	-	-
NM_006854	chr7	2	1814 1639	1	1464	1	168	-	-
NM_006874	chr4	2	1138 1097	-	-	-	-	-	-
NM_006965	chr18	-	-	-	-	1	38	1	222
NM_007011	chr15	9	6317 6035 5766 4353 1738 1608 1071 837 671	1	1833	2	1918 74	1	1423
NM_007035	chr12	2	265 75	-	-	-	-	-	-
NM_007146	chr17	-	-	-	-	1	2818	-	-
NM_007174	chr12	3	2117 1935 889	1	2167	2	2302 521	-	-
NM_007249	chr13	6	8795 6613 5929 3187 2239 733	1	7532	2	7296 1731	1	2057
NM_007372	chr17	3	662 308 280	-	-	1	864	-	-
NM_007374	chr14	-	-	-	-	1	446	-	-
NM_007375	chr1	1	2275	-	-	1	287	-	-
NM_012096	chr3	2	2303 167	1	3111	-	-	1	545
NM_012098	chr9	1	413	1	552	-	-	-	-
NM_012153	chr11	3	2082 966 638	1	476	2	2601 869	-	-
NM_012215	chr10	2	1841 1537	1	448	1	68	-	-
NM_012234	chr3	2	3521 1094	-	-	-	-	1	3588
NM_012293	chr2	2	778 251	1	1930	-	-	-	-
NM_012309	chr11	4	4235 1626 1531 167	-	-	2	1339 847	-	-
NM_012316	chr1	3	4384 4298 2106	1	1208	-	-	1	5622
NM_012412	chr7	-	-	-	-	2	823 219	-	-
NM_013437	chr8	-	-	1	1023	-	-	1	890
NM_014023	chr10	3	1899 926 761	1	946	1	1115	1	664
NM_014071	chr20	-	-	-	-	1	212	-	-
NM_014117	chr16	4	2361 2349 897 482	-	-	-	-	1	2104
NM_014155	chr11	9	7535 7401 6648 2443 1465 1165 1029 325 152	-	-	2	5237 112	1	1443
NM_014212	chr12	-	-	-	-	1	647	-	-
NM_014213	chr2	2	233 165	-	-	-	-	-	-
NM_014231	chr12	3	2070 1835 1531	1	530	1	1691	-	-
NM_014319	chr12	-	-	-	-	1	462	-	-
NM_014323	chr22	1	171	1	940	-	-	-	-
NM_014361	chr11	-	-	-	-	1	175	-	-
NM_014372	chr1	1	430	1	1435	1	538	-	-
NM_014445	chr3	4	2076 1523 769 343	1	726	1	150	-	-
NM_014517	chr3	1	1808	1	1744	-	-	-	-
NM_014649	chr19	-	-	-	-	1	197	-	-
NM_014667	chr3	3	2422 845 286	-	-	2	2121 678	-	-
NM_014679	chr11	1	345	-	-	-	-	1	80
NM_014683	chr17	1	1873	-	-	2	2036 1460	-	-
NM_014686	chr19	5	2413 2335 639 556 486	-	-	1	964	-	-
NM_014701	chr15	1	2656	-	-	-	-	-	-
NM_014727	chr19	-	-	-	-	1	232	-	-
NM_014787	chr1	5	2535 954 406 172 69	-	-	1	2091	-	-
NM_014790	chr5	-	-	-	-	1	138	-	-
NM_014810	chr1	2	2825 1394	-	-	1	2944	-	-
NM_014813	chr1	-	-	2	458 158	1	498	-	-
NM_014830	chr12	4	3378 925 394 336	-	-	1	724	-	-
NM_014841	chr6	1	995	-	-	-	-	1	363
NM_014877	chr17	9	7686 6119 5607 5395 1759 1464 1292 942 408	1	6097	4	6546 5543 5257 4960	-	-
NM_014897	chr17	4	3121 835 805 363	2	2678 2655	-	-	-	-
NM_014949	chr1	2	1019 757	-	-	-	-	-	-
NM_014991	chr4	2	2419 595	-	-	-	-	-	-
NM_015002	chr12	1	1578	-	-	-	-	2	861 297
NM_015009	chr3	3	618 158 106	-	-	-	-	-	-
NM_015039	chr1	6	4165 4044 3219 1664 1361 1025	1	1575	2	2830 1174	-	-
NM_015073	chr19	2	1991 1410	1	210	1	393	2	2123 2105
NM_015076	chr6	7	4448 4370 2951 1137 990 975 576	2	2929 802	-	-	-	-
NM_015082	chr5	2	910 132	1	2250	-	-	1	2190
NM_015092	chr16	2	3228 810	-	-	1	1373	-	-
NM_015097	chr3	3	1728 1711 760	-	-	1	28	-	-
NM_015107	chrX	2	2133 520	1	1946	1	239	-	-
NM_015172	chr1	1	1399	-	-	-	-	1	1614
NM_015178	chr8	1	2597	-	-	1	2155	1	2681
NM_015267	chr12	1	1366	-	-	-	-	2	1565 806
NM_015275	chr12	-	-	-	-	1	813	-	-
NM_015299	chr14	3	3278 2991 245	1	537	-	-	-	-
NM_015310	chr8	6	8023 7070 5422 5365 3276 841	2	7210 5866	2	5457 981	-	-
NM_015326	chr1	3	984 604 264	1	2677	2	3009 1153	-	-
NM_015335	chr12	3	808 578 500	1	488	1	996	-	-
NM_015455	chr5	3	3812 3707 3219	-	-	-	-	1	2539
NM_015460	chr3	4	1520 1320 768 192	-	-	2	1867 564	-	-
NM_015465	chr5	1	202	-	-	-	-	1	296
NM_015530	chr2	-	-	-	-	1	323	-	-
NM_015534	chr1	-	-	-	-	1	213	1	313
NM_015564	chr5	2	3354 2738	-	-	1	301	1	688
NM_015569	chr1	2	3187 239	-	-	1	3902	2	4347 1425
NM_015576	chr3	1	2396	2	2595 2460	3	1997 1847 941	-	-
NM_015635	chr9	2	1891 618	1	1696	-	-	-	-
NM_015680	chr2	-	-	-	-	1	571	1	670
NM_015906	chr1	4	4504 3982 3307 3160	1	564	1	3258	-	-
NM_016009	chr1	3	1859 1303 612	1	428	2	4917 4394	1	238
NM_016045	chr20	-	-	1	592	2	1478 40	-	-
NM_016083	chr6	5	2768 2588 1417 975 657	-	-	1	3426	-	-
NM_016100	chr20	-	-	-	-	-	-	1	110
NM_016121	chr1	2	895 432	1	1133	1	999	-	-
NM_016144	chr5	1	611	-	-	1	682	-	-
NM_016172	chr9	-	-	-	-	-	-	1	353
NM_016173	chr3	5	3130 2826 1745 602 337	2	2839 742	2	3778 611	-	-
NM_016248	chr13	1	267	-	-	1	597	-	-
NM_016289	chr2	2	2193 1624	-	-	1	765	-	-
NM_016308	chr1	2	1537 194	-	-	1	1644	-	-
NM_016339	chr17	-	-	-	-	1	1227	-	-
NM_016374	chr1	1	598	1	1446	1	618	-	-
NM_016410	chr9	-	-	-	-	1	96	-	-
NM_016442	chr5	1	187	-	-	-	-	1	1468
NM_016470	chr20	2	519 340	-	-	1	486	-	-
NM_016490	chr2	1	301	-	-	1	362	-	-
NM_016494	chr2	-	-	-	-	2	135 68	-	-
NM_016598	chr3	2	1379 262	-	-	-	-	-	-
NM_016604	chr5	1	1031	-	-	1	39	-	-
NM_016626	chr18	2	460 184	-	-	-	-	-	-
NM_017542	chr1	1	1727	1	734	-	-	-	-
NM_017629	chr1	3	1889 301 105	-	-	-	-	-	-
NM_017633	chr6	1	3108	-	-	1	2565	1	423
NM_017650	chr7	4	6102 5978 5400 955	1	3824	1	926	-	-
NM_017688	chr9	-	-	-	-	-	-	1	1074
NM_017742	chr18	2	1450 190	1	1358	-	-	-	-
NM_017848	chrX	4	3647 2959 1405 448	1	1504	-	-	1	1167
NM_017944	chr11	2	2450 1926	1	2587	1	932	-	-
NM_017988	chr12	1	227	-	-	1	924	-	-
NM_018105	chr8	1	185	1	253	1	1072	-	-
NM_018121	chr10	1	2652	-	-	1	2093	1	549
NM_018128	chr17	1	955	-	-	-	-	1	1056
NM_018197	chr20	1	75	1	289	1	633	-	-
NM_018206	chr16	-	-	-	-	2	109 66	-	-
NM_018263	chr2	1	2264	1	2591	-	-	2	2605 104
NM_018287	chr10	3	1347 1252 477	-	-	1	909	-	-
NM_018293	chr3	2	2059 113	-	-	1	579	-	-
NM_018362	chr11	1	2639	1	3363	-	-	1	1244
NM_018364	chr1	5	3966 3447 2973 556 219	-	-	1	3871	-	-
NM_018403	chr3	1	1564	1	1502	-	-	1	176
NM_018416	chr12	5	2179 1620 531 496 367	1	2599	1	564	-	-
NM_018486	chrX	-	-	-	-	1	23	-	-
NM_018566	chr1	2	1492 846	-	-	1	4146	-	-
NM_018584	chr1	-	-	-	-	1	1144	-	-
NM_018955	chr17	-	-	-	-	1	132	-	-
NM_018959	chr19	1	167	-	-	1	274	-	-
NM_018999	chr10	5	4332 4324 4299 1222 1074	-	-	2	4788 1878	-	-
NM_019004	chr7	1	2083	-	-	1	577	-	-
NM_019006	chr15	1	59	-	-	1	638	-	-
NM_019012	chr12	-	-	-	-	1	716	-	-
NM_019084	chr10	3	1013 899 446	-	-	-	-	1	2290
NM_019091	chr2	1	1084	-	-	-	-	1	368
NM_019094	chr12	4	3684 3570 1426 118	3	3709 2826 1450	2	3799 2960	-	-
NM_019096	chr6	2	754 353	-	-	1	1038	-	-
NM_019106	chr22	1	2113	-	-	-	-	1	345
NM_019555	chr3	1	1734	-	-	-	-	1	1530
NM_020135	chr6	-	-	-	-	-	-	1	437
NM_020144	chr7	-	-	-	-	2	845 681	-	-
NM_020148	chr18	4	2346 1130 1124 746	2	2399 976	1	693	-	-
NM_020177	chr5	4	3377 2407 829 161	1	1224	1	744	-	-
NM_020193	chr11	4	1327 1069 341 257	-	-	-	-	-	-
NM_020205	chr1	3	657 325 237	-	-	1	1349	-	-
NM_020231	chr3	-	-	-	-	1	600	-	-
NM_020348	chr10	7	2585 2119 2101 1881 607 490 246	-	-	-	-	2	1974 822
NM_020382	chr12	3	1215 523 307	-	-	1	177	-	-
NM_020416	chr4	4	1080 657 646 329	-	-	1	612	1	2172
NM_020423	chr1	1	212	-	-	1	452	-	-
NM_020443	chr1	3	4819 1500 276	1	6352	4	6215 5325 2758 2314	-	-
NM_020653	chr17	-	-	-	-	1	420	-	-
NM_020752	chr10	-	-	-	-	1	2713	-	-
NM_020760	chr2	-	-	-	-	1	522	-	-
NM_020771	chr6	1	142	-	-	-	-	-	-
NM_020781	chr7	2	2917 67	-	-	1	596	-	-
NM_020858	chr15	1	366	-	-	1	1554	-	-
NM_020870	chr4	1	1821	1	1678	-	-	2	2234 1670
NM_020899	chr17	5	1728 1648 939 672 547	1	527	-	-	1	1800
NM_020925	chr1	-	-	-	-	1	909	-	-
NM_020935	chr2	5	4454 4185 3566 3027 1518	1	191	1	4324	-	-
NM_021033	chr13	3	1379 1194 774	1	3292	2	3347 3237	-	-
NM_021079	chr17	5	2781 1173 481 395 210	-	-	-	-	-	-
NM_021116	chr7	7	8890 8241 6765 5862 1906 1241 316	-	-	3	3288 1373 697	-	-
NM_021155	chr19	4	2550 896 785 762	-	-	1	1915	-	-
NM_021183	chrX	2	2215 733	-	-	1	166	-	-
NM_021809	chr20	4	2208 1595 313 50	1	1573	1	131	-	-
NM_022166	chr16	5	4615 2363 1737 802 114	2	4892 3866	2	5108 1266	1	1388
NM_022719	chr22	5	3242 3221 3133 3019 559	-	-	-	-	2	2560 1088
NM_022898	chr14	6	4559 4292 4226 4017 3685 1292	1	4824	1	4394	-	-
NM_023071	chr12	1	141	-	-	1	272	-	-
NM_024646	chr1	5	3576 1546 617 202 93	1	605	-	-	-	-
NM_024874	chr1	-	-	-	-	1	196	-	-
NM_024939	chr16	2	1260 1080	-	-	-	-	1	1182
NM_024958	chr20	3	907 823 745	-	-	-	-	-	-
NM_025009	chr4	1	534	-	-	1	560	1	792
NM_025054	chr8	3	3044 2992 427	-	-	1	3363	-	-
NM_025134	chr16	1	2401	-	-	-	-	1	2177
NM_025160	chr1	1	3979	-	-	1	1325	-	-
NM_025191	chr1	-	-	-	-	1	1082	-	-
NM_030579	chr16	6	3385 2892 2642 2466 626 251	-	-	-	-	-	-
NM_030625	chr10	1	939	-	-	2	2289 1881	1	1038
NM_030647	chr7	2	449 250	-	-	-	-	1	5736
NM_030648	chr4	3	5345 4515 155	1	1755	1	644	-	-
NM_030768	chr2	-	-	-	-	1	119	-	-
NM_030780	chr8	1	1252	1	690	1	1479	-	-
NM_030913	chr1	-	-	-	-	1	577	-	-
NM_030964	chr5	6	3609 2979 1323 1150 903 85	1	3505	-	-	-	-
NM_031407	chrX	-	-	-	-	-	-	1	494
NM_032128	chr4	1	158	-	-	1	259	-	-
NM_032153	chr3	3	2100 1842 512	-	-	2	2403 2218	-	-
NM_032199	chr10	3	1516 1322 1280	1	2441	1	680	-	-
NM_032289	chr5	1	449	-	-	3	507 379 325	1	393
NM_032320	chr11	1	234	-	-	1	287	-	-
NM_032440	chr10	1	2372	1	772	2	2822 890	-	-
NM_032457	chr4	2	3240 890	1	3041	-	-	-	-
NM_032458	chrX	1	2295	-	-	-	-	1	1204
NM_032846	chr14	1	1163	-	-	1	71	1	1500
NM_032875	chr17	-	-	-	-	1	596	-	-
NM_033055	chr1	-	-	-	-	-	-	2	1107 43
NM_033224	chr7	6	6809 3078 2899 2559 2269 1833	1	6787	1	492	-	-
NM_033389	chr17	7	4280 1824 1148 693 559 434 343	1	4742	-	-	-	-
NM_033656	chr21	6	5443 5078 1951 804 581 175	2	2216 1506	1	948	-	-
NM_052855	chr17	-	-	-	-	1	545	-	-
NM_052910	chr13	2	881 737	-	-	1	1419	1	1589
NM_052911	chr18	1	799	2	740 314	-	-	-	-
NM_052948	chr19	-	-	-	-	1	110	-	-
NM_054027	chr5	2	653 201	1	1858	1	139	-	-
NM_080927	chr3	6	3381 2945 2683 2311 2059 1192	1	646	-	-	1	2556
NM_133445	chr9	3	3608 1366 109	-	-	4	3770 3137 189 116	-	-
NM_133468	chr7	-	-	2	2213 1735	1	473	-	-
NM_138473	chr12	2	4190 1752	-	-	2	4610 1294	-	-
NM_139125	chr3	3	587 515 416	1	1571	-	-	-	-
NM_139245	chr3	2	204 55	1	136	-	-	-	-
NM_144571	chr4	4	6698 5593 2637 1026	1	351	2	1994 111	-	-
NM_144703	chr20	2	960 273	1	472	2	295 225	-	-
NM_144963	chr8	2	2509 1941	-	-	-	-	1	610
NM_145274	chr17	-	-	-	-	1	811	1	152
NM_145349	chr17	4	1967 673 312 68	1	1945	-	-	-	-
NM_147156	chr10	2	531 328	-	-	1	446	-	-
NM_152261	chr12	1	206	-	-	1	185	-	-
NM_152271	chr8	1	976	1	93	-	-	-	-
NM_152407	chr5	3	610 328 73	2	2353 174	-	-	-	-
NM_152409	chr5	3	825 557 27	-	-	-	-	1	3099
NM_152608	chr1	1	695	1	673	1	2238	-	-
NM_152622	chr5	1	64	-	-	1	534	-	-
NM_152624	chr5	3	5990 1718 875	-	-	3	5159 4814 2530	2	7045 5565
NM_152787	chrX	-	-	1	3100	4	2704 1558 1394 174	-	-
NM_152994	chr2	-	-	-	-	1	248	-	-
NM_153619	chr15	2	2235 176	-	-	1	2792	-	-
NM_170665	chr12	3	4088 3690 1816	1	4597	-	-	1	120
NM_170711	chr19	2	615 343	-	-	-	-	-	-
NM_171998	chrX	3	2169 967 561	1	766	1	1645	-	-
NM_172071	chr1	6	7184 6399 5048 4637 1191 372	-	-	1	7459	2	6211 5700
NM_173075	chr4	1	1514	-	-	1	238	-	-
NM_173468	chr4	4	5561 3972 323 105	1	3683	3	5074 823 667	1	5120
NM_173495	chrX	4	1910 1904 814 493	-	-	-	-	1	36
NM_173511	chr2	4	3122 2927 2874 2462	1	1593	-	-	1	239
NM_173582	chr11	3	1964 1564 718	-	-	2	6328 4445	-	-
NM_173602	chr12	3	3282 1329 718	-	-	3	3296 3123 2951	-	-
NM_173631	chr19	-	-	-	-	1	1170	-	-
NM_173808	chr1	4	4195 3924 3496 1577	1	1529	-	-	1	542
NM_173822	chr2	1	165	1	1469	-	-	-	-
NM_174911	chr8	1	2621	-	-	-	-	1	796
NM_175736	chr12	6	7225 6498 2102 1934 738 169	-	-	3	3077 610 215	1	5202
NM_175861	chr12	5	6020 4629 3858 1479 217	-	-	1	5952	-	-
NM_176792	chr10	-	-	-	-	1	150	1	35
NM_176814	chr7	2	1082 28	-	-	-	-	1	1276
NM_181358	chr1	2	2854 147	1	3805	-	-	-	-
NM_182511	chr18	-	-	-	-	-	-	1	230
NM_182758	chr15	1	3741	-	-	1	774	1	1291
NM_194247	chr2	4	3429 2750 1702 876	1	3024	1	271	-	-
NM_194286	chr12	10	6187 6157 5242 4270 4118 2169 1125 835 306 287	1	4408	1	1209	1	4211
NM_197939	chr17	1	95	-	-	-	-	1	113
NM_198243	chr15	2	312 227	-	-	-	-	1	217
NM_198834	chr17	-	-	-	-	-	-	2	2044 303
NM_199044	chr1	2	2291 2049	-	-	1	195	1	2767
NM_199168	chr10	1	159	1	1108	1	1030	-	-
NM_201613	chr12	1	223	1	180	-	-	-	-
NM_206998	chr11	1	46	-	-	-	-	1	97
NM_207337	chr12	1	744	-	-	-	-	1	782
NM_207362	chr2	-	-	-	-	-	-	1	680
NM_207647	chr9	4	2230 496 454 97	-	-	1	2362	1	2216
NM_213589	chr2	4	4570 4278 4055 2126	2	4109 4086	2	1878 1736	-	-

## Sheet: miR-769-5p TargetM targets KEGG
Category	Term	Count	%	P-Value	Benjamini
KEGG_PATHWAY	Endocytosis	19	3.9	3.1E-5	6.7E-3
KEGG_PATHWAY	mTOR signaling pathway	8	1.6	5.7E-4	5.7E-2
KEGG_PATHWAY	Pathways in cancer	22	4.5	8.0E-4	5.7E-2
KEGG_PATHWAY	Hippo signaling pathway	12	2.5	1.4E-3	7.5E-2
KEGG_PATHWAY	cGMP-PKG signaling pathway	12	2.5	2.0E-3	8.6E-2
KEGG_PATHWAY	Signaling pathways regulating pluripotency of stem cells	11	2.3	2.7E-3	9.4E-2
KEGG_PATHWAY	HTLV-I infection	15	3.1	4.6E-3	1.4E-1
KEGG_PATHWAY	Pancreatic cancer	7	1.4	5.6E-3	1.4E-1
KEGG_PATHWAY	FoxO signaling pathway	10	2.1	6.5E-3	1.4E-1
KEGG_PATHWAY	Rap1 signaling pathway	13	2.7	6.5E-3	1.4E-1
KEGG_PATHWAY	Wnt signaling pathway	10	2.1	7.8E-3	1.4E-1
KEGG_PATHWAY	Thyroid hormone signaling pathway	9	1.9	8.2E-3	1.4E-1
KEGG_PATHWAY	Focal adhesion	12	2.5	1.5E-2	2.4E-1
KEGG_PATHWAY	Insulin resistance	8	1.6	1.9E-2	2.8E-1
KEGG_PATHWAY	Salivary secretion	7	1.4	2.1E-2	2.9E-1
KEGG_PATHWAY	p53 signaling pathway	6	1.2	2.6E-2	3.3E-1
KEGG_PATHWAY	PI3K-Akt signaling pathway	16	3.3	2.7E-2	3.3E-1
KEGG_PATHWAY	Proteoglycans in cancer	11	2.3	2.9E-2	3.3E-1
KEGG_PATHWAY	Pancreatic secretion	7	1.4	2.9E-2	3.3E-1
KEGG_PATHWAY	Sphingolipid signaling pathway	8	1.6	3.1E-2	3.3E-1
KEGG_PATHWAY	AMPK signaling pathway	8	1.6	3.5E-2	3.5E-1
KEGG_PATHWAY	Regulation of actin cytoskeleton	11	2.3	3.9E-2	3.5E-1
KEGG_PATHWAY	Melanogenesis	7	1.4	4.0E-2	3.5E-1
KEGG_PATHWAY	Axon guidance	8	1.6	4.1E-2	3.5E-1
KEGG_PATHWAY	Vibrio cholerae infection	5	1.0	4.1E-2	3.5E-1
KEGG_PATHWAY	Ubiquitin mediated proteolysis	8	1.6	5.7E-2	4.2E-1
KEGG_PATHWAY	Ras signaling pathway	11	2.3	5.8E-2	4.2E-1
KEGG_PATHWAY	TGF-beta signaling pathway	6	1.2	6.0E-2	4.2E-1
KEGG_PATHWAY	cAMP signaling pathway	10	2.1	6.1E-2	4.2E-1
KEGG_PATHWAY	VEGF signaling pathway	5	1.0	6.7E-2	4.2E-1
KEGG_PATHWAY	Glutamatergic synapse	7	1.4	6.7E-2	4.2E-1
KEGG_PATHWAY	Colorectal cancer	5	1.0	7.0E-2	4.2E-1
KEGG_PATHWAY	Hepatitis B	8	1.6	7.3E-2	4.2E-1
KEGG_PATHWAY	Synaptic vesicle cycle	5	1.0	7.3E-2	4.2E-1
KEGG_PATHWAY	Aldosterone-regulated sodium reabsorption	4	0.8	7.4E-2	4.2E-1
KEGG_PATHWAY	Renin secretion	5	1.0	7.7E-2	4.2E-1
KEGG_PATHWAY	Central carbon metabolism in cancer	5	1.0	7.7E-2	4.2E-1
KEGG_PATHWAY	mRNA surveillance pathway	6	1.2	7.9E-2	4.2E-1
KEGG_PATHWAY	Glioma	5	1.0	8.0E-2	4.2E-1
KEGG_PATHWAY	Renal cell carcinoma	5	1.0	8.4E-2	4.2E-1
KEGG_PATHWAY	Amphetamine addiction	5	1.0	8.4E-2	4.2E-1
KEGG_PATHWAY	Long-term potentiation	5	1.0	8.4E-2	4.2E-1
KEGG_PATHWAY	Thyroid hormone synthesis	5	1.0	9.9E-2	4.7E-1

## Sheet: miR-769-5p TargetM targets TE
Category	Term	Count	%	P-Value	Benjamini
UP_TISSUE	Epithelium	131	27.0	1.2E-12	2.7E-10
UP_TISSUE	Brain	279	57.5	5.8E-11	6.4E-9
UP_TISSUE	Fetal brain	38	7.8	2.4E-4	1.8E-2
UP_TISSUE	Retina	19	3.9	4.4E-3	2.4E-1
UP_TISSUE	Bone marrow	34	7.0	8.8E-3	3.4E-1
UP_TISSUE	Uterus	63	13.0	1.0E-2	3.4E-1
UP_TISSUE	Fetal kidney	12	2.5	1.1E-2	3.4E-1
UP_TISSUE	Substantia nigra	6	1.2	1.3E-2	3.7E-1
UP_TISSUE	Whole embryo	8	1.6	2.2E-2	5.5E-1
UP_TISSUE	Placenta	108	22.3	2.6E-2	5.6E-1
UP_TISSUE	Skeletal muscle	23	4.7	4.2E-2	7.1E-1
UP_TISSUE	Brain cortex	8	1.6	4.2E-2	7.1E-1
UP_TISSUE	Hepatoma	12	2.5	4.6E-2	7.1E-1
UP_TISSUE	Testis	130	26.8	4.7E-2	7.1E-1
UP_TISSUE	T-cell	15	3.1	4.8E-2	7.1E-1
UP_TISSUE	Cerebellum	26	5.4	5.3E-2	7.4E-1
UP_TISSUE	Lens epithelium	3	0.6	7.4E-2	8.3E-1
UP_TISSUE	Cervix carcinoma	17	3.5	7.7E-2	8.3E-1
UP_TISSUE	Pituitary	9	1.9	7.8E-2	8.3E-1
UP_TISSUE	Lymph	27	5.6	8.3E-2	8.3E-1
UP_TISSUE	Hippocampus	18	3.7	8.4E-2	8.3E-1
UP_TISSUE	Fetal liver	10	2.1	8.5E-2	8.3E-1
UP_TISSUE	Lymphocyte	6	1.2	8.6E-2	8.3E-1
UP_TISSUE	Adrenal cortex	4	0.8	9.9E-2	9.1E-1
